# Supplementary material for: Genomic multiple sequence alignments: refinement using a genetic algorithm
Source: BMC Bioinformatics. 2005 Aug 8;6:200. doi: 10.1186/1471-2105-6-200 (PMC1208854; doi:10.1186/1471-2105-6-200)
Supplement: Additional File 1 — Orthopoxvirus multiple genome alignment prior to optimization. Original Orthopoxvirus alignment produced by Multi-LAGAN in Clustal .aln format. [file 1471-2105-6-200-S1.txt]

CLUSTAL W(1.81) multiple sequence alignment


CMLV_CMS/1-259817      ------------------------------------------------------------
CMLV_M96/1-259817      ------------------------------------------------------------
VARV_BSH/1-259817      ------------------------------------------------------------
VARV_IND/1-259817      ------------------------------------------------------------
VARV_GAR/1-259817      ------------------------------------------------------------
RPXV_UTR/1-259817      ------------------------T-----------------------------------
VACV_COP/1-259817      ---------GTAAAATTAAATTAAT-----------------------------------
VACV_TTup/1-259817     ---------GTAAAATTAAATTAAT-----------------------------------
VACV_WR/1-259817       ATTTAAAATATAATATTAATGTACTAAAACTTATATATTATTAATTTATCTAACTAAAGT
MPXV_ZRE/1-259817      -------------------GTTAGT-----------------------------------
MPXV_WR/1-259817       ------------------------------------------------------------
CPXV_BR/1-259817       TAGTAAAA------------------------------------------TTAAATTAAT
CPXV_GRI/1-259817      ------------------------------------------------------------
ECTV_MOS/1-259817      ------------------------------------------------------------
ECTV_NAV/1-259817      ---------------------------------------------------------AGT
                                                                                   


CMLV_CMS/1-259817      ------------------------------------------------------------
CMLV_M96/1-259817      ------------------------------------------------------------
VARV_BSH/1-259817      ------------------------------------------------------------
VARV_IND/1-259817      ------------------------------------------------------------
VARV_GAR/1-259817      ------------------------------------------------------------
RPXV_UTR/1-259817      ------------------------------------------------------------
VACV_COP/1-259817      TATAAAATTATGTATATGATTTACTAACTTTAGTTAGATAAGTTAGTAATACATAAATTT
VACV_TTup/1-259817     TATAAAATTATGTATATGATTTACTAACTTTAGTTAGATAAGTTAGTAATACATAAATTT
VACV_WR/1-259817       TAGTAAATTATATATATAATTTTATAATTA--------------------------ATTT
MPXV_ZRE/1-259817      ----AAATTATATACATAATTTTATAATTAA--------------------------TTT
MPXV_WR/1-259817       ------------------------------------------------------------
CPXV_BR/1-259817       TATAAAATTATATATATAATTTACTAACTTTAGTTAGATAAATTAATAATATATAAGTTT
CPXV_GRI/1-259817      ------------------------------------------------------------
ECTV_MOS/1-259817      ------------------------------------------------------------
ECTV_NAV/1-259817      TAGTAAATTATATACATAATTTT-------------------------------------
                                                                                   


CMLV_CMS/1-259817      ------------------------------------------------------------
CMLV_M96/1-259817      ------------------------------------------------------------
VARV_BSH/1-259817      ------------------------------------------------------------
VARV_IND/1-259817      ------------------------------------------------------------
VARV_GAR/1-259817      ------------------------------------------------------------
RPXV_UTR/1-259817      ------------------------------------------------------------
VACV_COP/1-259817      TAGTATATTAATATTATATTTTAAATA-TTTATTTAGTGTCTAGAAAAAAATGTGTGAC-
VACV_TTup/1-259817     TAGTATATTAATATTATATTTTAAATA-TTTATTTAGTGTCTAGAAAAAAATGTGTGAC-
VACV_WR/1-259817       AATTTTACTAAT----------------TTTATTTAGTGTCTAGAAAAAAATGTGTGAC-
MPXV_ZRE/1-259817      AATTTTACTATT-----------------TTATTTAGTGTCTAGAAAAAAATGTGTGAC-
MPXV_WR/1-259817       ------------------------------------------------------------
CPXV_BR/1-259817       TAGTACATTAATATTATATTTTAAATATTTTATTTAGTGTCTAGAAAAAAATGTGTAAC-
CPXV_GRI/1-259817      ------ATTAATATTATATTTTTACTATTTTATTTAGTGTCTAGAAAAAAATGTGTGAC-
ECTV_MOS/1-259817      ------------------------------------------------------------
ECTV_NAV/1-259817      -----ATAATTAATTTAATTTTAAATATTTTATTTAGTGTCTAGAAAAAAATGTGTGACC
                                                                                   


CMLV_CMS/1-259817      ------------------------------------------------------------
CMLV_M96/1-259817      ------------------------------------------------------------
VARV_BSH/1-259817      ------------------------------------------------------------
VARV_IND/1-259817      ------------------------------------------------------------
VARV_GAR/1-259817      ------------------------------------------------------------
RPXV_UTR/1-259817      -----------------------------AGAAACTC-----------------------
VACV_COP/1-259817      CAACGACCGTAGGAAACTCTAGAGGGTAAGAAAAATC-----------------------
VACV_TTup/1-259817     CAACGACCGTAGGAAACTCTAGAGGGTAAGAAAAATC-----------------------
VACV_WR/1-259817       CCATGACTGTAGGAAACTCTAGAGTGTAAGAAAGATCGATCGCTTTATAGAGACCATCAG
MPXV_ZRE/1-259817      CCACGACCGTAGGAAACTCTAGAGGGTAAGAAAAATC-----------------------
MPXV_WR/1-259817       --------------------AGAGGGTAAGAAAAATC-----------------------
CPXV_BR/1-259817       CCATGACTGTAGGAAACTCTAGAGGGTAAGAAAGAT------------------------
CPXV_GRI/1-259817      CCACGACTGTAGGAAACTCTAGAGGGTAAGAAAAAT------------------------
ECTV_MOS/1-259817      -CACGACTGTAGGAAACTCT-GAGGGTAAGAAAAAT------------------------
ECTV_NAV/1-259817      CCACGACTGTAGGAAACTCT-GAGGGTAAGAAAAAT------------------------
                                                                                   


CMLV_CMS/1-259817      ------------------------------------------------------------
CMLV_M96/1-259817      ------------------------------------------------------------
VARV_BSH/1-259817      ------------------------------------------------------------
VARV_IND/1-259817      ------------------------------------------------------------
VARV_GAR/1-259817      ------------------------------------------------------------
RPXV_UTR/1-259817      ------------------------------------------------------------
VACV_COP/1-259817      ------------------------------------------------------------
VACV_TTup/1-259817     ------------------------------------------------------------
VACV_WR/1-259817       AAAGAGGTTTAATATTTTTGTGAGACCATCGAAGAGAGAAAGAGATAAAACTTTTTTACG
MPXV_ZRE/1-259817      ------------------------------------------------------------
MPXV_WR/1-259817       ------------------------------------------------------------
CPXV_BR/1-259817       ------------------------------------------------------------
CPXV_GRI/1-259817      ------------------------------------------------------------
ECTV_MOS/1-259817      ------------------------------------------------------------
ECTV_NAV/1-259817      ------------------------------------------------------------
                                                                                   


CMLV_CMS/1-259817      ------------------------------------------------------------
CMLV_M96/1-259817      ------------------------------------------------------------
VARV_BSH/1-259817      ------------------------------------------------------------
VARV_IND/1-259817      ------------------------------------------------------------
VARV_GAR/1-259817      ------------------------------------------------------------
RPXV_UTR/1-259817      ------------------------------------------------------------
VACV_COP/1-259817      ---------------------------------------------------------AAT
VACV_TTup/1-259817     ---------------------------------------------------------AAT
VACV_WR/1-259817       ACTCCATCAGAAAGAGGTTTAATATTTTTGTGAGACCATCGAAGAGAGAAAGAGATAAAA
MPXV_ZRE/1-259817      ------------------------------------------------------------
MPXV_WR/1-259817       ------------------------------------------------------------
CPXV_BR/1-259817       --------------------------------------------------------CGAT
CPXV_GRI/1-259817      --------------------------------------------------------CAAT
ECTV_MOS/1-259817      --------------------------------------------------------CAAT
ECTV_NAV/1-259817      --------------------------------------------------------CAAT
                                                                                   


CMLV_CMS/1-259817      ------------------------------------------------------------
CMLV_M96/1-259817      ------------------------------------------------------------
VARV_BSH/1-259817      ------------------------------------------------------------
VARV_IND/1-259817      ------------------------------------------------------------
VARV_GAR/1-259817      ------------------------------------------------------------
RPXV_UTR/1-259817      ------------------------------------------------------------
VACV_COP/1-259817      CGCTTTATAGAGACCATCAGAAAGAGGTTTAATATTTTTGTGAGACCATCGAAGGAGAAA
VACV_TTup/1-259817     CGCTTTATAGAGACCATCAGAAAGAGGTTTAATATTTTTGTGAGACCATCGAAGGAGAAA
VACV_WR/1-259817       CTTTTTTACGACTCCATCAGAAAGAGGTTTAATATTTTTGTGAGACCATCGAAGGAGAAA
MPXV_ZRE/1-259817      ------------------------------------------------------------
MPXV_WR/1-259817       ------------------------------------------------------------
CPXV_BR/1-259817       CGCTTTATAGAGACCATCAGAAAGAGGTTTAATATTTTTGTGAGACCATTGAAGAGAGAA
CPXV_GRI/1-259817      CGCTTTATAGAGACCATCAGAAAGAGGTTTAATATTTTTGTGAGACCATCGAAGAGAGAA
ECTV_MOS/1-259817      CGCTTTATAGAGACTATCAGAAAGAGGTTTAATATTTTTGTGAGACCATCGAAGGAGAAA
ECTV_NAV/1-259817      CGCTTTATAGAGACTATCAGAAAGAGGTTTAATATTTTTGTGAGACCATCGAAGAGGAAA
                                                                                   


CMLV_CMS/1-259817      ------------------------------------------------------------
CMLV_M96/1-259817      ------------------------------------------------------------
VARV_BSH/1-259817      ------------------------------------------------------------
VARV_IND/1-259817      ------------------------------------------------------------
VARV_GAR/1-259817      ------------------------------------------------------------
RPXV_UTR/1-259817      ------------------------------------------------------------
VACV_COP/1-259817      GAGATAA---------AACTTTTTTACGACTCCATCAGAAAGAGGTTTAATATTTTTGT-
VACV_TTup/1-259817     GAGATAA---------AACTTTTTTACGACTCCATCAGAAAGAGGTTTAATATTTTTGT-
VACV_WR/1-259817       GAGATAA---------AACTTTTTTACGACTCCATCAGAAAGAGGTTTAATATTTTTGT-
MPXV_ZRE/1-259817      ------------------------------------------------------------
MPXV_WR/1-259817       ------------------------------------------------------------
CPXV_BR/1-259817       AGAGAAAGAGAATAAAAATATTTTAGTGACTCCATCAGAAAGAGGTTTAATATTTTTGT-
CPXV_GRI/1-259817      AGAGATAA--------AACTTTTTTACGACTCCATCAGAAAGAGGTTTAATATTTTTGT-
ECTV_MOS/1-259817      G-GATAAA---------ACTTTTTTACGACTCCGTCAGAAAGAGGTTTAATATTTTCTT-
ECTV_NAV/1-259817      GAGATAAA---------ACTTTTTTACGACTCCATCAGAAAGAGAATAAAAATATTTTTG
                                                                                   


CMLV_CMS/1-259817      ------------------------------------------------------------
CMLV_M96/1-259817      ------------------------------------------------------------
VARV_BSH/1-259817      ------------------------------------------------------------
VARV_IND/1-259817      ------------------------------------------------------------
VARV_GAR/1-259817      ------------------------------------------------------------
RPXV_UTR/1-259817      ------------------------------------------------------------
VACV_COP/1-259817      ---------------GAGACCATCGAAGGAGAAAGAGATAAAACTTTTTTACGACTCCAT
VACV_TTup/1-259817     ---------------GAGACCATCGAAGGAGAAAGAGATAAAACTTTTTTACGACTCCAT
VACV_WR/1-259817       ---------------GAGACCATCGAAGGAGAAAGAGATAAAACTTTTTTACGACTCCAT
MPXV_ZRE/1-259817      ------------------------------------------------------------
MPXV_WR/1-259817       ------------------------------------------------------------
CPXV_BR/1-259817       ------------------------------------------------------------
CPXV_GRI/1-259817      ------------------------------------------------------------
ECTV_MOS/1-259817      ------------------------------------------------------------
ECTV_NAV/1-259817      TAAAACTTTTTTATGAGACCATCAAAGAGAGAAAGAGATAAAACTTTTTTACGACTCCAT
                                                                                   


CMLV_CMS/1-259817      ------------------------------------------------------------
CMLV_M96/1-259817      ------------------------------------------------------------
VARV_BSH/1-259817      ------------------------------------------------------------
VARV_IND/1-259817      ------------------------------------------------------------
VARV_GAR/1-259817      ------------------------------------------------------------
RPXV_UTR/1-259817      ------------------------------------T-----------------------
VACV_COP/1-259817      CAGAAAGAGGTTTAATATTTTTGTGAGACCATCGAAG-GAGAAAGAGATAAAACTTTTTT
VACV_TTup/1-259817     CAGAAAGAGGTTTAATATTTTTGTGAGACCATCGAAG-GAGAAAGAGATAAAACTTTTTT
VACV_WR/1-259817       CAGAAAGAGGTTTAATATTTTTGTGAGACCATCGAAGAGAGAAAGAGATAAAACTTTTTT
MPXV_ZRE/1-259817      ------------------------------------------------------------
MPXV_WR/1-259817       ------------------------------------------------------------
CPXV_BR/1-259817       ------------------------------------------------------------
CPXV_GRI/1-259817      ------------------------------------------------------------
ECTV_MOS/1-259817      ------------------------------------------------------------
ECTV_NAV/1-259817      CAGAAAGAGAATAAAAATATTTTT------------------------------------
                                                                                   


CMLV_CMS/1-259817      ------------------------------------------------------------
CMLV_M96/1-259817      ------------------------------------------------------------
VARV_BSH/1-259817      ------------------------------------------------------------
VARV_IND/1-259817      ------------------------------------------------------------
VARV_GAR/1-259817      ------------------------------------------------------------
RPXV_UTR/1-259817      -------------------------------------A----------------------
VACV_COP/1-259817      ACGACTCCATCAGAAAGAGGTTTAATATTTTTGTGAGA----------------------
VACV_TTup/1-259817     ACGACTCCATCAGAAAGAGGTTTAATATTTTTGTGAGA----------------------
VACV_WR/1-259817       ACGACTCCATCAGAAAGAGGTTTAATATTTTTGTGAGACCATCGAAGAGAGAAAGAGATA
MPXV_ZRE/1-259817      ------------------------------------------------------------
MPXV_WR/1-259817       ------------------------------------------------------------
CPXV_BR/1-259817       ------------------------------------------------------------
CPXV_GRI/1-259817      ------------------------------------------------------------
ECTV_MOS/1-259817      ------------------------------------------------------------
ECTV_NAV/1-259817      ------------------------------------------------------------
                                                                                   


CMLV_CMS/1-259817      ------------------------------------------------------------
CMLV_M96/1-259817      ------------------------------------------------------------
VARV_BSH/1-259817      ------------------------------------------------------------
VARV_IND/1-259817      ------------------------------------------------------------
VARV_GAR/1-259817      ------------------------------------------------------------
RPXV_UTR/1-259817      ------------------------------------------------------------
VACV_COP/1-259817      ------------------------------------------------------AAGGAG
VACV_TTup/1-259817     ------------------------------------------------------AAGGAG
VACV_WR/1-259817       AAACTTTTTTACGACTCCATCAGAAAGAGGTTTAATATTTTTGTGAGACCATCGAAGGAG
MPXV_ZRE/1-259817      ------------------------------------------------------------
MPXV_WR/1-259817       ------------------------------------------------------------
CPXV_BR/1-259817       ------------------------------------------------------------
CPXV_GRI/1-259817      ------------------------------------------------------------
ECTV_MOS/1-259817      ------------------------------------------------------------
ECTV_NAV/1-259817      ------------------------------------------------------------
                                                                                   


CMLV_CMS/1-259817      ------------------------------------------------------------
CMLV_M96/1-259817      ------------------------------------------------------------
VARV_BSH/1-259817      ------------------------------------------------------------
VARV_IND/1-259817      ------------------------------------------------------------
VARV_GAR/1-259817      ------------------------------------------------------------
RPXV_UTR/1-259817      ------------------------------------------------------------
VACV_COP/1-259817      AAAGAGATAAAACTTTTTTACGACTCCATCAGAAAGAGGTTTAATATTTTTGTGAGACCA
VACV_TTup/1-259817     AAAGAGATAAAACTTTTTTACGACTCCATCAGAAAGAGGTTTAATATTTTTGTGAGACCA
VACV_WR/1-259817       AAAGAGATAAAACTTTTTTACGACTCCATCAGAAAGAGGTTTAATATTTTTGTGAGACCA
MPXV_ZRE/1-259817      ------------------------------------------------------------
MPXV_WR/1-259817       ------------------------------------------------------------
CPXV_BR/1-259817       ------------------------------------------------------------
CPXV_GRI/1-259817      ------------------------------------------------------------
ECTV_MOS/1-259817      ------------------------------------------------------------
ECTV_NAV/1-259817      ------------------------------------------------------------
                                                                                   


CMLV_CMS/1-259817      ------------------------------------------------------------
CMLV_M96/1-259817      ---------------------------------------------------CCATCAGAA
VARV_BSH/1-259817      ---------------------------------------------------TAGTTAGAT
VARV_IND/1-259817      ------------------------------------------------------------
VARV_GAR/1-259817      ------------------------------------------------------------
RPXV_UTR/1-259817      -----G------------------------------------------------------
VACV_COP/1-259817      TCGAAG-GAGAAAGAGATAAAACTTTTTTACGACTCCATCAGAAAGAGGTTTAATATTTT
VACV_TTup/1-259817     TCGAAG-GAGAAAGAGATAAAACTTTTTTACGACTCCATCAGAAAGAGGTTTAATATTTT
VACV_WR/1-259817       TCGAAGAGAGAAAGAGATAAAACTTTTTTACGACTCCATCAGAAAGAGGTTTAATATTTT
MPXV_ZRE/1-259817      ----------------------------------------------------AATCGTTT
MPXV_WR/1-259817       ----------------------------------------------------AATCGTTT
CPXV_BR/1-259817       ------------------------------------------------------------
CPXV_GRI/1-259817      ------------------------------------------------------------
ECTV_MOS/1-259817      ------------------------------------------------------------
ECTV_NAV/1-259817      ------------------------------------------------------------
                                                                                   


CMLV_CMS/1-259817      ------------------------------------------------------------
CMLV_M96/1-259817      AGAGGTTTAATATTTT--------------------------------------------
VARV_BSH/1-259817      AAATTAATAATACATA--------------------------------------------
VARV_IND/1-259817      ------------------------------------------------------------
VARV_GAR/1-259817      ------------------------------------------------------------
RPXV_UTR/1-259817      ---------------A--------------------------------------------
VACV_COP/1-259817      TGTGAGACCATCGAAG-GAGAAAGAGATAAAACTTTTTTACGACTCCATCAGAAAGAGGT
VACV_TTup/1-259817     TGTGAGACCATCGAAG-GAGAAAGAGATAAAACTTTTTTACGACTCCATCAGAAAGAGGT
VACV_WR/1-259817       TGTGAGACCATCGAAGAGAGAAAGAGATAAAACTTTTTTACGACTCCATCAGAAAGAGGT
MPXV_ZRE/1-259817      ATAGAGACCATCAGAA--------------------------------------------
MPXV_WR/1-259817       ATAGAGACCATCAGAA--------------------------------------------
CPXV_BR/1-259817       ------------------------------------------------------------
CPXV_GRI/1-259817      ------------------------------------------------------------
ECTV_MOS/1-259817      ------------------------------------------------------------
ECTV_NAV/1-259817      ------------------------------------------------------------
                                                                                   


CMLV_CMS/1-259817      ------------------------------------------------------------
CMLV_M96/1-259817      ------------------------------------------------------------
VARV_BSH/1-259817      ------------------------------------------------------------
VARV_IND/1-259817      ------------------------------------------------------------
VARV_GAR/1-259817      ------------------------------------------------------------
RPXV_UTR/1-259817      -------------------------G----------------------------------
VACV_COP/1-259817      TTAATATTTTTGTGAGACCATCGAAG-GAGAAAGAGATAAAACTTTTTTACGACTCCATC
VACV_TTup/1-259817     TTAATATTTTTGTGAGACCATCGAAG-GAGAAAGAGATAAAACTTTTTTACGACTCCATC
VACV_WR/1-259817       TTAATATTTTTGTGAGACCATCGAAGAGAGAAAGAGATAAAACTTTTTTACGACTCCATC
MPXV_ZRE/1-259817      ------------------------------------------------------------
MPXV_WR/1-259817       ------------------------------------------------------------
CPXV_BR/1-259817       ------------------------------------------------------------
CPXV_GRI/1-259817      ------------------------------------------------------------
ECTV_MOS/1-259817      ------------------------------------------------------------
ECTV_NAV/1-259817      ------------------------------------------------------------
                                                                                   


CMLV_CMS/1-259817      ------------------------------------------------------------
CMLV_M96/1-259817      ------------------------------------------------------------
VARV_BSH/1-259817      ------------------------------------------------------------
VARV_IND/1-259817      ------------------------------------------------------------
VARV_GAR/1-259817      ------------------------------------------------------------
RPXV_UTR/1-259817      ------------------------------------------------------------
VACV_COP/1-259817      AGAAAGAGGTTTAATATTTTTGTGAGACCATCGAAGGA----------------------
VACV_TTup/1-259817     AGAAAGAGGTTTAATATTTTTGTGAGACCATCGAAGGA----------------------
VACV_WR/1-259817       AGAAAGAGGTTTAATATTTTTGTGAGACCATCGAAGAGAGAAAGAGATAAAACTTTTTTA
MPXV_ZRE/1-259817      ------------------------------------------------------------
MPXV_WR/1-259817       ------------------------------------------------------------
CPXV_BR/1-259817       ------------------------------------------------------------
CPXV_GRI/1-259817      ------------------------------------------------------------
ECTV_MOS/1-259817      ------------------------------------------------------------
ECTV_NAV/1-259817      ------------------------------------------------------------
                                                                                   


CMLV_CMS/1-259817      ------------------------------------------------------------
CMLV_M96/1-259817      ------------------------------------------------------------
VARV_BSH/1-259817      ------------------------------------------------------------
VARV_IND/1-259817      ------------------------------------------------------------
VARV_GAR/1-259817      ------------------------------------------------------------
RPXV_UTR/1-259817      ------------------------------TGTAA-------------------------
VACV_COP/1-259817      -GACTCCATCAGAAAGAGGTTTAATATTTTTGTGA-------GAAAGGAGAAAGAGATAA
VACV_TTup/1-259817     -GACTCCATCAGAAAGAGGTTTAATATTTTTGTGA-------GAAAGGAGAAAGAGATAA
VACV_WR/1-259817       CGACTCCATCAGAAAGAGGTTTAATATTTTTGTGAGACCATCGAAGAGAGAAAGAGATAA
MPXV_ZRE/1-259817      ------------------------------------------------------------
MPXV_WR/1-259817       ------------------------------------------------------------
CPXV_BR/1-259817       ------------------------------------------------------------
CPXV_GRI/1-259817      ------------------------------------------------------------
ECTV_MOS/1-259817      ------------------------------------------------------------
ECTV_NAV/1-259817      ------------------------------------------------------------
                                                                                   


CMLV_CMS/1-259817      ------------------------------------------------------------
CMLV_M96/1-259817      ------------------------------------------------------------
VARV_BSH/1-259817      ------------------------------------------------------------
VARV_IND/1-259817      ------------------------------------------------------------
VARV_GAR/1-259817      ------------------------------------------------------------
RPXV_UTR/1-259817      ---------------------------------------------GA-------------
VACV_COP/1-259817      AACTTTTTTACGACTCCATCAGAAAGAGGTTTAATATTTTTGTGAGA-------------
VACV_TTup/1-259817     AACTTTTTTACGACTCCATCAGAAAGAGGTTTAATATTTTTGTGAGA-------------
VACV_WR/1-259817       AACTTTTTTACGACTCCATCAGAAAGAGGTTTAATATTTTTGTGAGACCATCGAAGAGAG
MPXV_ZRE/1-259817      ----------------------------------------------A-------------
MPXV_WR/1-259817       ----------------------------------------------A-------------
CPXV_BR/1-259817       ------------------------------------------------------------
CPXV_GRI/1-259817      ------------------------------------------------------------
ECTV_MOS/1-259817      ------------------------------------------------------------
ECTV_NAV/1-259817      ------------------------------------------------------------
                                                                                   


CMLV_CMS/1-259817      ------------------------------------------------------------
CMLV_M96/1-259817      ------------------------------------------------------------
VARV_BSH/1-259817      ------------------------------------------------------------
VARV_IND/1-259817      ------------------------------------------------------------
VARV_GAR/1-259817      ------------------------------------------------------------
RPXV_UTR/1-259817      ---------AAGAT----------------------------------------------
VACV_COP/1-259817      AAGGAGAAAGAGAT----------------------------------------------
VACV_TTup/1-259817     AAGGAGAAAGAGAT----------------------------------------------
VACV_WR/1-259817       AAAGAGAAAGAGATAGTTGATCTAGATATTTTTCTTAGTACAAAAGTCAATGTTTTAAAA
MPXV_ZRE/1-259817      -----------GAG----------------------------------------------
MPXV_WR/1-259817       -----------GAG----------------------------------------------
CPXV_BR/1-259817       ------------------------------------------------------------
CPXV_GRI/1-259817      ------------------------------------------------------------
ECTV_MOS/1-259817      ------------------------------------------------------------
ECTV_NAV/1-259817      ------------------------------------------------------------
                                                                                   


CMLV_CMS/1-259817      ------------------------------------------------------------
CMLV_M96/1-259817      ------------------------------------------------------------
VARV_BSH/1-259817      ------------------------------------------------------------
VARV_IND/1-259817      ------------------------------------------------------------
VARV_GAR/1-259817      ------------------------------------------------------------
RPXV_UTR/1-259817      ------------------------------------------------------------
VACV_COP/1-259817      ------------------------------------------------------------
VACV_TTup/1-259817     ------------------------------------------------------------
VACV_WR/1-259817       TATATGGACAAGAATTTGTCTGTATAAAAACTTGTGTGAAATTTTGTACCAAAGAAAAAA
MPXV_ZRE/1-259817      ------------------------------------------------------------
MPXV_WR/1-259817       ------------------------------------------------------------
CPXV_BR/1-259817       ------------------------------------------------------------
CPXV_GRI/1-259817      ------------------------------------------------------------
ECTV_MOS/1-259817      ------------------------------------------------------------
ECTV_NAV/1-259817      ------------------------------------------------------------
                                                                                   


CMLV_CMS/1-259817      ------------------------------------------------------------
CMLV_M96/1-259817      ------------------------------------------------------------
VARV_BSH/1-259817      ------------------------------------------------------------
VARV_IND/1-259817      ------------------------------------------------------------
VARV_GAR/1-259817      ------------------------------------------------------------
RPXV_UTR/1-259817      ------------------------------------------------------------
VACV_COP/1-259817      ------------------------------------------------AAAACTTTTTTA
VACV_TTup/1-259817     ------------------------------------------------AAAACTTTTTTA
VACV_WR/1-259817       TGTGAGCAGTATCCCCTACATGGATTTTACTAGATCATTTATATACCAAAAAATATTATA
MPXV_ZRE/1-259817      ------------------------------------------------------------
MPXV_WR/1-259817       ------------------------------------------------------------
CPXV_BR/1-259817       ------------------------------------------------------------
CPXV_GRI/1-259817      ------------------------------------------------------------
ECTV_MOS/1-259817      ------------------------------------------------------------
ECTV_NAV/1-259817      ------------------------------------------------------------
                                                                                   


CMLV_CMS/1-259817      ------------------------------------------------------------
CMLV_M96/1-259817      ------------------------------------------------------------
VARV_BSH/1-259817      ------------------------------------------------------------
VARV_IND/1-259817      ------------------------------------------------------------
VARV_GAR/1-259817      ------------------------------------------------------------
RPXV_UTR/1-259817      ---C--------------------------------------------------------
VACV_COP/1-259817      CGAC--------------------------------------------------------
VACV_TTup/1-259817     CGAC--------------------------------------------------------
VACV_WR/1-259817       CGATCTACGTTTTATTATATGATTTTAACGTGTAAATTATAAACATTATTTTATGATATA
MPXV_ZRE/1-259817      ------------------------------------------------------------
MPXV_WR/1-259817       ------------------------------------------------------------
CPXV_BR/1-259817       ------------------------------------------------------------
CPXV_GRI/1-259817      ------------------------------------------------------------
ECTV_MOS/1-259817      ------------------------------------------------------------
ECTV_NAV/1-259817      ------------------------------------------------------------
                                                                                   


CMLV_CMS/1-259817      ------------------------------------------------------------
CMLV_M96/1-259817      ------------------------------------------------------------
VARV_BSH/1-259817      ------------------------------------------------------------
VARV_IND/1-259817      ------------------------------------------------------------
VARV_GAR/1-259817      ------------------------------------------------------------
RPXV_UTR/1-259817      ------------------------------------------------------------
VACV_COP/1-259817      ------------------------------------------------------------
VACV_TTup/1-259817     ------------------------------------------------------------
VACV_WR/1-259817       CAATTGTCTGGTAACCTAGATGGGCATAGGGGATGTTGATAAGCTCGACGAGTATATGTT
MPXV_ZRE/1-259817      ------------------------------------------------------------
MPXV_WR/1-259817       ------------------------------------------------------------
CPXV_BR/1-259817       ------------------------------------------------------------
CPXV_GRI/1-259817      ------------------------------------------------------------
ECTV_MOS/1-259817      ------------------------------------------------------------
ECTV_NAV/1-259817      ------------------------------------------------------------
                                                                                   


CMLV_CMS/1-259817      ------------------------------------------------------------
CMLV_M96/1-259817      ------------------------------------------------------------
VARV_BSH/1-259817      ------------------------------------------------------------
VARV_IND/1-259817      ------------------------------------------------------------
VARV_GAR/1-259817      ------------------------------------------------------------
RPXV_UTR/1-259817      ------------------------------------------------------------
VACV_COP/1-259817      ------------------------------TCCATCAGAAAGAGGTTT---AATATTTTT
VACV_TTup/1-259817     ------------------------------TCCATCAGAAAGAGGTT---TAATATTTTT
VACV_WR/1-259817       GTTGGACGTTATTGTTTAAGAAATAGTTGATGCATCAGAAAGAGAATAAAAAATATTTTA
MPXV_ZRE/1-259817      ------------------------------------------------------------
MPXV_WR/1-259817       ------------------------------------------------------------
CPXV_BR/1-259817       ------------------------------------------------------------
CPXV_GRI/1-259817      ------------------------------------------------------------
ECTV_MOS/1-259817      ------------------------------------------------------------
ECTV_NAV/1-259817      ------------------------------------------------------------
                                                                                   


CMLV_CMS/1-259817      ------------------------------------------------------------
CMLV_M96/1-259817      ------------------------------------------------------------
VARV_BSH/1-259817      ------------------------------------------------------------
VARV_IND/1-259817      ------------------------------------------------------------
VARV_GAR/1-259817      ------------------------------------------------------------
RPXV_UTR/1-259817      ------------------------------------------------------------
VACV_COP/1-259817      GTGAGACCATCGAAG-GAGAAAGAGATAAAACTTTTTTACGACTCCATCAGAAAGAGGTT
VACV_TTup/1-259817     GTGAGACCATCGAAG-GAGAAAGAGATAAAACTTTTTTACGACTCCATCAGAAAGAGGTT
VACV_WR/1-259817       GTGAGACCATCGAAGAGAGAAAGAGATAAAACTTTTTTACGACTCCATCAGAAAGAGGTT
MPXV_ZRE/1-259817      ------------------------------------------------------------
MPXV_WR/1-259817       ------------------------------------------------------------
CPXV_BR/1-259817       ------------------------------------------------------------
CPXV_GRI/1-259817      ------------------------------------------------------------
ECTV_MOS/1-259817      ------------------------------------------------------------
ECTV_NAV/1-259817      ------------------------------------------------------------
                                                                                   


CMLV_CMS/1-259817      ------------------------------------------------------------
CMLV_M96/1-259817      ------------------------------------------------------------
VARV_BSH/1-259817      ------------------------------------------------------------
VARV_IND/1-259817      ------------------------------------------------------------
VARV_GAR/1-259817      ------------------------------------------------------------
RPXV_UTR/1-259817      ------------------------------------------------------------
VACV_COP/1-259817      TAATATTTTTGTGAGACCATCGAAG-GAGAAAGAGATAAAACTTTTTTACGACTCCATCA
VACV_TTup/1-259817     TAATATTTTTGTGAGACCATCGAAG-GAGAAAGAGATAAAACTTTTTTACGACTCCATCA
VACV_WR/1-259817       TAATATTTTTGTGAGACCATCGAAGAGAGAAAGAGATAAAACTTTTTTACGACTCCATCA
MPXV_ZRE/1-259817      ------------------------------------------------------------
MPXV_WR/1-259817       ------------------------------------------------------------
CPXV_BR/1-259817       ------------------------------------------------------------
CPXV_GRI/1-259817      ------------------------------------------------------------
ECTV_MOS/1-259817      ------------------------------------------------------------
ECTV_NAV/1-259817      ------------------------------------------------------------
                                                                                   


CMLV_CMS/1-259817      ------------------------------------------------------------
CMLV_M96/1-259817      ------------------------------------------------------------
VARV_BSH/1-259817      ------------------------------------------------------------
VARV_IND/1-259817      ------------------------------------------------------------
VARV_GAR/1-259817      ------------------------------------------------------------
RPXV_UTR/1-259817      ------------------------------------------------------------
VACV_COP/1-259817      GAAAGAGGTTTAATATTTTTGTGAGACCATCGAAGAGAGAAAGAGATAAAACTTTTTTAC
VACV_TTup/1-259817     GAAAGAGGTTTAATATTTTTGTGAGACCATCGAAGAGAGAAAGAGATAAAACTTTTTTAC
VACV_WR/1-259817       GAAAGAGGTTTAATATTTTTGTGAGACCATCGAAGAGAGAAAGAGATAAAACTTTTTTAC
MPXV_ZRE/1-259817      ------------------------------------------------------------
MPXV_WR/1-259817       ------------------------------------------------------------
CPXV_BR/1-259817       ------------------------------------------------------------
CPXV_GRI/1-259817      ------------------------------------------------------------
ECTV_MOS/1-259817      ------------------------------------------------------------
ECTV_NAV/1-259817      -------GTAAAACTTTTTTATGAGACCATCAAAGAGAGAAAGAGATAAAACTTTTTTAC
                                                                                   


CMLV_CMS/1-259817      ------------------------------------------------------------
CMLV_M96/1-259817      ---------------------------TGTGAGACCATCGAAGAGAGAAAGAGATAAAAC
VARV_BSH/1-259817      ---------------------------AGTTTTAATACATTAATATTATATTAT------
VARV_IND/1-259817      ------------------------------------------------------------
VARV_GAR/1-259817      ------------------------------------------------------------
RPXV_UTR/1-259817      ------------------------------------------------------------
VACV_COP/1-259817      GACTCCATCAGAAAGAGGTTTAATATTTTTGTGAGACCATCGAAGAGAGAAAGAGATAAA
VACV_TTup/1-259817     GACTCCATCAGAAAGAGGTTTAATATTTTTGTGAGACCATCGAAGAGAGAAAGAGATAAA
VACV_WR/1-259817       GACTCCATCAGAAAGAGGTTTAATATTTTTGTGAGACCATCGAAGAGAGAAAGAGATAAA
MPXV_ZRE/1-259817      ------------------------------------------------------------
MPXV_WR/1-259817       ------------------------------------------------------------
CPXV_BR/1-259817       ------------------------------------------------------------
CPXV_GRI/1-259817      ------------------------------------------------------------
ECTV_MOS/1-259817      ------------------------------------------------------------
ECTV_NAV/1-259817      GACTCCATCAGAAAGAGAATAAAAAT----------------------------------
                                                                                   


CMLV_CMS/1-259817      ------------------------------------------------------------
CMLV_M96/1-259817      TTTTTTTACGACTCCATCAGAAAGAGGTTTAATATTTTTGTGAGACCATCGAAGAGAGAA
VARV_BSH/1-259817      ------------------------------------------------------------
VARV_IND/1-259817      ------------------------------------------------------------
VARV_GAR/1-259817      ------------------------------------------------------------
RPXV_UTR/1-259817      ------------------------------------------------------------
VACV_COP/1-259817      ACTTTTTTACGACTCCATCAGAAAGAGGTTTAATATTTTTGTGAGACCATCGAAGAGAGA
VACV_TTup/1-259817     ACTTTTTTACGACTCCATCAGAAAGAGGTTTAATATTTTTGTGAGACCATCGAAGAGAGA
VACV_WR/1-259817       ACTTTTTTACGACTCCATCAGAAAGAGGTTTAATATTTTTGTGAGACCATCGAAGAGAGA
MPXV_ZRE/1-259817      ------------------------------------------------------------
MPXV_WR/1-259817       ------------------------------------------------------------
CPXV_BR/1-259817       ------------------------------------------------------------
CPXV_GRI/1-259817      ------------------------------------------------------------
ECTV_MOS/1-259817      ------------------------------------------------------------
ECTV_NAV/1-259817      ---------------------ATTTTTGTAAAACTTTTTTATGAGACCATCAAAGAGAGA
                                                                                   


CMLV_CMS/1-259817      ------------------------------------------------------------
CMLV_M96/1-259817      AGAGATAAAACTTTTTTTACGACTCCATCAGAAAGAGGTTTAATATTTTTGTGAGACCAT
VARV_BSH/1-259817      ------------------------------------------------------------
VARV_IND/1-259817      ------------------------------------------------------------
VARV_GAR/1-259817      ------------------------------------------------------------
RPXV_UTR/1-259817      ------------------------------------------------------------
VACV_COP/1-259817      AAGAGATAAAACTTTTTTACGACTCCATCAGAAAGAGGTTTAATATTTTTGTGAGACCAT
VACV_TTup/1-259817     AAGAGATAAAACTTTTTTACGACTCCATCAGAAAGAGGTTTAATATTTTTGTGAGACCAT
VACV_WR/1-259817       AAGAGATAAAACTTTTTTACGACTCCATCAGAAAGAGGTTTAATATTTTTGTGAGACCAT
MPXV_ZRE/1-259817      ------------------------------------------------------------
MPXV_WR/1-259817       ------------------------------------------------------------
CPXV_BR/1-259817       ------------------------------------------------------------
CPXV_GRI/1-259817      ------------------------------------------------------------
ECTV_MOS/1-259817      ------------------------------------------------------------
ECTV_NAV/1-259817      AAGAGATAAAACTTTTTTACGACTCCATCAGAAAGAGAATAAAAATATTTTT--------
                                                                                   


CMLV_CMS/1-259817      ------------------------------------------------------------
CMLV_M96/1-259817      CGAAGAGAGAAAGAGATAAAACTTTTTTTACGACTCCATCAGAAAGAGGTTTAATATTTT
VARV_BSH/1-259817      ------------------------------------------------------------
VARV_IND/1-259817      ------------------------------------------------------------
VARV_GAR/1-259817      ------------------------------------------------------------
RPXV_UTR/1-259817      ------------------------------------------------------------
VACV_COP/1-259817      CGAAGAGAGAAAGAGATAAAACTTTTTTACGACTACTCCATCAGAAAGAGGTTTAATATT
VACV_TTup/1-259817     CGAAGAGAGAAAGAGATAAAACTTTTTTACGACTACTCCATCAGAAAGAGGTTTAATATT
VACV_WR/1-259817       CGAAGAGAGAAAGAGATAAAACTTTTTTACG---ACTCCATCAGAAAGAGGTTTAATATT
MPXV_ZRE/1-259817      ------------------------------------------------------------
MPXV_WR/1-259817       ------------------------------------------------------------
CPXV_BR/1-259817       ------------------------------------------------------------
CPXV_GRI/1-259817      ------------------------------------------------------------
ECTV_MOS/1-259817      ------------------------------------------------------------
ECTV_NAV/1-259817      --------------------------------------------------GTAAAACTTT
                                                                                   


CMLV_CMS/1-259817      ------------------------------------------------------------
CMLV_M96/1-259817      TGTGAGACCATCGAAGAGAGAAAGAGATAAAACTTTTTTTACGACTCCATCAGAAAGAGG
VARV_BSH/1-259817      ------------------------------------------------------------
VARV_IND/1-259817      ------------------------------------------------------------
VARV_GAR/1-259817      ------------------------------------------------------------
RPXV_UTR/1-259817      ------------------------------------------------------------
VACV_COP/1-259817      TTTGTGAGACCATCGAAGAGAGAAAGAGATAAAACTTTTTTACGACTCCATCAGAAAGAG
VACV_TTup/1-259817     TTTGTGAGACCATCGAAGAGAGAAAGAGATAAAACTTTTTTACGACTCCATCAGAAAGAG
VACV_WR/1-259817       TTTGTGAGACCATCGAAGAGAGAAAGAGATAAAACTTTTTTACGACTCCATCAGAAAGAG
MPXV_ZRE/1-259817      ------------------------------------------------------------
MPXV_WR/1-259817       ------------------------------------------------------------
CPXV_BR/1-259817       -----GAGACCATTGAAGAGAGA-------------------------------------
CPXV_GRI/1-259817      -----GAGACCATCGAAGAGAGAAAGAGATAAAACTTTTTTACGACTCCATCAGAAAGAG
ECTV_MOS/1-259817      ------------------------------------------------------------
ECTV_NAV/1-259817      TTTATGAGACCATCAAAGAGAGAAAGAGATAAAACTTTTTTACGACTCCATCAGAAAGAG
                                                                                   


CMLV_CMS/1-259817      ------------------------------------------------------------
CMLV_M96/1-259817      TTTAATATTTTTGTGAGACCATCGAAGAGAGAAAGAGATAAAACTTTTTTTACGACTCCA
VARV_BSH/1-259817      ------------------------------------------------------------
VARV_IND/1-259817      ------------------------------------------------------------
VARV_GAR/1-259817      ------------------------------------------------------------
RPXV_UTR/1-259817      ------------------------------------------------------------
VACV_COP/1-259817      GTTTAATATTTTTGTGAGACCATCGAAGAGAGAAAGAGATAAAACTTTTTTACGACTCCA
VACV_TTup/1-259817     GTTTAATATTTTTGTGAGACCATCGAAGAGAGAAAGAGATAAAACTTTTTTACGACTCCA
VACV_WR/1-259817       GTTTAATATTTTTGTGAGACCATCGAAGAGAGAAAGAGATAAAACTTTTTTACGACTCCA
MPXV_ZRE/1-259817      ------------------------------------------------------------
MPXV_WR/1-259817       ------------------------------------------------------------
CPXV_BR/1-259817       ------------------------------------------------------------
CPXV_GRI/1-259817      ------------------------------------------------------------
ECTV_MOS/1-259817      ------------------------------------------------------------
ECTV_NAV/1-259817      AATAAAAATATTTT----------------------------------------------
                                                                                   


CMLV_CMS/1-259817      ------------------------------------------------------------
CMLV_M96/1-259817      TCAGAAAGAGGTTTAATATTTTTGTGAGACCATCGAAGAGAGAAAGAGATAAAACTTTTT
VARV_BSH/1-259817      ------------------------------------------------------------
VARV_IND/1-259817      ------------------------------------------------------------
VARV_GAR/1-259817      ------------------------------------------------------------
RPXV_UTR/1-259817      ------------------------------------------------------------
VACV_COP/1-259817      TCAGAAAGAGGTTTAATATTTTTGTGAGACCATCGAAGAGAGAAAGAGATAAAACTTTTT
VACV_TTup/1-259817     TCAGAAAGAGGTTTAATATTTTTGTGAGACCATCGAAGAGAGAAAGAGATAAAACTTTTT
VACV_WR/1-259817       TCAGAAAGAGGTTTAATATTTTTGTGAGACCATCGAAGAGAGAAAGAGATAAAACTTTTT
MPXV_ZRE/1-259817      ------------------------------------------------------------
MPXV_WR/1-259817       ------------------------------------------------------------
CPXV_BR/1-259817       -----------------------------------AAGAGAAAGAGAATAAAAATATTTT
CPXV_GRI/1-259817      ----------GTTTAATATTTTTGTGAGACCATCGAAGAGAGAAAGAGATAAAACTTTTT
ECTV_MOS/1-259817      ------------------------------------------------------------
ECTV_NAV/1-259817      ---------TGTAAAACTTTTTTATGAGACCATCAAAGAGAGAAAGAGATAAAACTTTTT
                                                                                   


CMLV_CMS/1-259817      ------------------------------------------------------------
CMLV_M96/1-259817      TTACGACTC---------------------------------------------------
VARV_BSH/1-259817      ------------------------------------------------------------
VARV_IND/1-259817      ------------------------------------------------------------
VARV_GAR/1-259817      ------------------------------------------------------------
RPXV_UTR/1-259817      ------------------------------------------------------------
VACV_COP/1-259817      TACGACTCCATCAGAAAGAGGTTTAATATTTTTGTGAGACCATCGAAGAGAGAAAGAGAT
VACV_TTup/1-259817     TACGACTCCATCAGAAAGAGGTTTAATATTTTTGTGAGACCATCGAAGAGAGAAAGAGAT
VACV_WR/1-259817       TACGACTCCATCAGAAAGAGGTTTAATATTTTTGTGAGACCATCGAAGAGAGAAAGAGAT
MPXV_ZRE/1-259817      ------------------------------------------------------------
MPXV_WR/1-259817       ------------------------------------------------------------
CPXV_BR/1-259817       AGTGACTCCATCAGAAAGAGGTTTAATATTTTTGTGAGA---------------------
CPXV_GRI/1-259817      TACGACTCCATCAGAAAGAGGTTTAATATTTTTGTGAGA---------------------
ECTV_MOS/1-259817      ------------------------------------------------------------
ECTV_NAV/1-259817      TACGACTCCATCAGAAAGAGAATAAAAATATTTTTGTAAAACTTTTTTATGAG-------
                                                                                   


CMLV_CMS/1-259817      ------------------------------------------------------------
CMLV_M96/1-259817      ------------------------------------------------------------
VARV_BSH/1-259817      ------------------------------------------------------------
VARV_IND/1-259817      ------------------------------------------------------------
VARV_GAR/1-259817      ------------------------------------------------------------
RPXV_UTR/1-259817      ------------------------------------------------------------
VACV_COP/1-259817      AAAACTTTTTTACGACTCCATCAGAAAGAGGTTTAATATTTTTGTGAGACCATCGAAGAG
VACV_TTup/1-259817     AAAACTTTTTTACGACTCCATCAGAAAGAGGTTTAATATTTTTGTGAGACCATCGAAGAG
VACV_WR/1-259817       AAAACTTTTTTACGACTCCATCAGAAAGAGGTTTAATATTTTTGTGAGACCATCGAAGAG
MPXV_ZRE/1-259817      ------------------------------------------------------------
MPXV_WR/1-259817       ------------------------------------------------------------
CPXV_BR/1-259817       -------------------------------------------------CCATCGAAGAG
CPXV_GRI/1-259817      -------------------------------------------------CCATCGAAGAG
ECTV_MOS/1-259817      ------------------------------------------------------------
ECTV_NAV/1-259817      ------------------------------------------------ACCATCAAAGAG
                                                                                   


CMLV_CMS/1-259817      ------------------------------------------------------------
CMLV_M96/1-259817      ------------------------------------------------------------
VARV_BSH/1-259817      ------------------------------------------------------------
VARV_IND/1-259817      ------------------------------------------------------------
VARV_GAR/1-259817      ------------------------------------------------------------
RPXV_UTR/1-259817      ------------------------------------------------------------
VACV_COP/1-259817      AGAAAGAGATAAAACTTTTTTACGACTCCATCAGAAAGAGGTTTAATATTTTTGT-----
VACV_TTup/1-259817     AGAAAGAGATAAAACTTTTTTACGACTCCATCAGAAAGAGGTTTAATATTTTTGT-----
VACV_WR/1-259817       AGAAAGAGATAAAACTTTTTTACGACTCCATCAGAAAGAGGTTTAATATTTTTGT-----
MPXV_ZRE/1-259817      ------------------------------------------------------------
MPXV_WR/1-259817       ------------------------------------------------------------
CPXV_BR/1-259817       AGAAA--------------------------------GAGAATAAAAATATTTTTGTAAA
CPXV_GRI/1-259817      AGAAA--------------------------------GAG--------------------
ECTV_MOS/1-259817      --------------------------------------AGTACAAAAGTCAATGTTTTAA
ECTV_NAV/1-259817      AGAAAGAGATAAAACTTTTTTACGACTCCATCAGAAAGAGAATAAAAATATTTTTGTAAA
                                                                                   


CMLV_CMS/1-259817      ------------------------------------------------------------
CMLV_M96/1-259817      ------------------------------------------------------------
VARV_BSH/1-259817      ------------------------------------------------------------
VARV_IND/1-259817      ------------------------------------------------------------
VARV_GAR/1-259817      ------------------------------------------------------------
RPXV_UTR/1-259817      ------------------------------------------------------------
VACV_COP/1-259817      ------------------------------------------------------------
VACV_TTup/1-259817     ------------------------------------------------------------
VACV_WR/1-259817       ------------------------------------------------------------
MPXV_ZRE/1-259817      ------------------------------------------------------------
MPXV_WR/1-259817       ------------------------------------------------------------
CPXV_BR/1-259817       ACTTTTTTATGAGACCATTGAAG--AGAGAAAGAGAATAAAAATATTTTTGTAAAACTTT
CPXV_GRI/1-259817      ------------------------------------------------------------
ECTV_MOS/1-259817      AATATAT-------------------GGATGAGAGAATATTTGTC---------------
ECTV_NAV/1-259817      ACTTTTTTATGAGACCATCAAAGAGAGAAAGAGATAAAACTTTTT---------------
                                                                                   


CMLV_CMS/1-259817      ------------------------------------------------------------
CMLV_M96/1-259817      ------------------------------------------------------------
VARV_BSH/1-259817      ------------------------------------------------------------
VARV_IND/1-259817      ------------------------------------------------------------
VARV_GAR/1-259817      ------------------------------------------------------------
RPXV_UTR/1-259817      ------------------------------------------------------------
VACV_COP/1-259817      ------GAGACCATCGAAGAGAGAAAGAGATAAAACTTTTTTACGACTCCATCAGAAAGA
VACV_TTup/1-259817     ------GAGACCATCGAAGAGAGAAAGAGATAAAACTTTTTTACGACTCCATCAGAAAGA
VACV_WR/1-259817       ------GAGACCATCGAAGAGAGAAAGAGATAAAACTTTTTTACGACTCCATCAGAAAGA
MPXV_ZRE/1-259817      ------------------------------------------------------------
MPXV_WR/1-259817       ------------------------------------------------------------
CPXV_BR/1-259817       TTTATGAGACCATTGAAGAGAGAAAGAGAATAAAATATTTTTACGACTCCATCAGAAAGA
CPXV_GRI/1-259817      ------------------------------------------------------------
ECTV_MOS/1-259817      ------------------------------------------------------------
ECTV_NAV/1-259817      ------------------------------------------------------------
                                                                                   


CMLV_CMS/1-259817      ------------------------------------------------------------
CMLV_M96/1-259817      ------------------------------------------------------------
VARV_BSH/1-259817      ------------------------------------------------------------
VARV_IND/1-259817      ------------------------------------------------------------
VARV_GAR/1-259817      ------------------------------------------------------------
RPXV_UTR/1-259817      ------------------------------------------------------------
VACV_COP/1-259817      GGTTTAATATTTTTGTGAGACCATCGAAGAGAGAAAGAGATAAAACTTTTT---------
VACV_TTup/1-259817     GGTTTAATATTTTTGTGAGACCATCGAAGAGAGAAAGAGATAAAACTTTTT---------
VACV_WR/1-259817       GGTTTAATATTTTTGTGAGACCATCGAAGAGAGAAAGAGATAAAACTTTTT---------
MPXV_ZRE/1-259817      ------------------------------------------------------------
MPXV_WR/1-259817       ------------------------------------------------------------
CPXV_BR/1-259817       GGTTTAATATTTTTGTGAGACCATTGAAGAGAGAAAGAGAATAAAAATATTTTTGTAAAA
CPXV_GRI/1-259817      ------------------------------------------------------------
ECTV_MOS/1-259817      -------------------TGT---------------------ATAAAAACTGTGTGAAA
ECTV_NAV/1-259817      -------------------TACGACTCCATCAGAAAGAGAATAAAAATATTTTTGTAAAA
                                                                                   


CMLV_CMS/1-259817      ------------------------------------------------------------
CMLV_M96/1-259817      ------------------------------------------------------------
VARV_BSH/1-259817      ------------------------------------------------------------
VARV_IND/1-259817      ------------------------------------------------------------
VARV_GAR/1-259817      ------------------------------------------------------------
RPXV_UTR/1-259817      ------------------------------------------------------------
VACV_COP/1-259817      ------------------------------------------------------------
VACV_TTup/1-259817     ------------------------------------------------------------
VACV_WR/1-259817       ------------------------------------------------------------
MPXV_ZRE/1-259817      ------------------------------------------------------------
MPXV_WR/1-259817       ------------------------------------------------------------
CPXV_BR/1-259817       CTTTTTTATGAGACCATTGAAGAGAGAAAGAGAATAAAAATA------------------
CPXV_GRI/1-259817      ------------------------------------------------------------
ECTV_MOS/1-259817      TTTTGT---------ACCAAAGAAAAAAACGTGAGCCGTATCCCCTACATGGATTTTACT
ECTV_NAV/1-259817      CTTTTTTATGAGACCATCAAAGAGAGAA--------------------------------
                                                                                   


CMLV_CMS/1-259817      ------------------------------------------------------------
CMLV_M96/1-259817      ------------------------------------------------------------
VARV_BSH/1-259817      ------------------------------------------------------------
VARV_IND/1-259817      ------------------------------------------------------------
VARV_GAR/1-259817      ------------------------------------------------------------
RPXV_UTR/1-259817      ------------------------------------------------------------
VACV_COP/1-259817      --------------TACGACTCCATCAGAAAGAGGTTTAATATTTTTGTGAGACCATCGA
VACV_TTup/1-259817     --------------TACGACTCCATCAGAAAGAGGTTTAATATTTTTGTGAGACCATCGA
VACV_WR/1-259817       --------------TACGACTCCATCAGAAAGAGGTTTAATATTTTTGTGAGACCATCGA
MPXV_ZRE/1-259817      ------------------------------------------------------------
MPXV_WR/1-259817       ------------------------------------------------------------
CPXV_BR/1-259817       ----------------------------TTTTTGTAAAACTTTTTTATGAGACCATTGAA
CPXV_GRI/1-259817      ------------------------------------------------------------
ECTV_MOS/1-259817      AGATCATTTATATGCCAAAAAATATTATACTATATACGTTTATTATATGATGTTAACG--
ECTV_NAV/1-259817      -----------------------------AGAGATAAAACTTTTTTACGACTCCATCA--
                                                                                   


CMLV_CMS/1-259817      ------------------------------------------------------------
CMLV_M96/1-259817      ------------------------------------------------------------
VARV_BSH/1-259817      ------------------------------------------------------------
VARV_IND/1-259817      ------------------------------------------------------------
VARV_GAR/1-259817      ------------------------------------------------------------
RPXV_UTR/1-259817      ------------------------------------------------------------
VACV_COP/1-259817      AGAGAGAAAGAGATAAAACTTTTTTACGACTCCATCAGAAAGAGGTTTAATATTTTTGTG
VACV_TTup/1-259817     AGAGAGAAAGAGATAAAACTTTTTTACGACTCCATCAGAAAGAGGTTTAATATTTTTGTG
VACV_WR/1-259817       AGAGAGAAAGAGATAAAACTTTTTTACGACTCCATCAGAAAGAGGTTTAATATTTTTGTG
MPXV_ZRE/1-259817      ------------------------------------------------------------
MPXV_WR/1-259817       ------------------------------------------------------------
CPXV_BR/1-259817       GAGAGAAAGAGAATAAAATATTTTTACGACTCCATCAGAAAGAGGTTTAATATTTTTGTG
CPXV_GRI/1-259817      ------------------------------------------------------------
ECTV_MOS/1-259817      ------------------------------------------------------------
ECTV_NAV/1-259817      ------------------------------------------------------------
                                                                                   


CMLV_CMS/1-259817      ------------------------------------------------------------
CMLV_M96/1-259817      ------------------------------------------------------------
VARV_BSH/1-259817      ------------------------------------------------------------
VARV_IND/1-259817      ------------------------------------------------------------
VARV_GAR/1-259817      ------------------------------------------------------------
RPXV_UTR/1-259817      ------------------------------------------------------------
VACV_COP/1-259817      AGACCATCGAAGAGAGAAAGAGATAAAACTTTTT--------------------------
VACV_TTup/1-259817     AGACCATCGAAGAGAGAAAGAGATAAAACTTTTT--------------------------
VACV_WR/1-259817       AGACCATCGAAGAGAGAAAGAGATAAAACTTTTT--------------------------
MPXV_ZRE/1-259817      ------------------------------------------------------------
MPXV_WR/1-259817       ------------------------------------------------------------
CPXV_BR/1-259817       AGACCATTGAAGCGAGAAAGAGAATAAAAATATTTTTGTA--------------------
CPXV_GRI/1-259817      ------------------------------------------------------------
ECTV_MOS/1-259817      ---------------TGTAAATTATAAACATTATTTTATGATGCAATTGTCTGGCAACCT
ECTV_NAV/1-259817      ---------------GAAAGAGAATAAAAATATTTTTGTAA-------------------
                                                                                   


CMLV_CMS/1-259817      ------------------------------------------------------------
CMLV_M96/1-259817      ------------------------------------------------------------
VARV_BSH/1-259817      ------------------------------------------------------------
VARV_IND/1-259817      ------------------------------------------------------------
VARV_GAR/1-259817      ------------------------------------------------------------
RPXV_UTR/1-259817      ------------------------------------------------------------
VACV_COP/1-259817      ------------------------------------------------------------
VACV_TTup/1-259817     ------------------------------------------------------------
VACV_WR/1-259817       ------------------------------------------------------------
MPXV_ZRE/1-259817      ------------------------------------------------------------
MPXV_WR/1-259817       ------------------------------------------------------------
CPXV_BR/1-259817       ------------------------------------------------------------
CPXV_GRI/1-259817      ------------------------------------------------------------
ECTV_MOS/1-259817      AGATGGGCACAGGGGATGTTTGATAAGCTCTATGAGTATATGTTGTTGGACGTTATTGTT
ECTV_NAV/1-259817      ------------------------------------------------------------
                                                                                   


CMLV_CMS/1-259817      ------------------------------------------------------------
CMLV_M96/1-259817      ------------------------------------------------------------
VARV_BSH/1-259817      ------------------------------------------------------------
VARV_IND/1-259817      ------------------------------------------------------------
VARV_GAR/1-259817      ------------------------------------------------------------
RPXV_UTR/1-259817      ------------------------------------------------------------
VACV_COP/1-259817      ------------------------------------------------------------
VACV_TTup/1-259817     ------------------------------------------------------------
VACV_WR/1-259817       ------------------------------------------------------------
MPXV_ZRE/1-259817      ------------------------------------------------------------
MPXV_WR/1-259817       ------------------------------------------------------------
CPXV_BR/1-259817       --------------------------------AAACTTTTTTATGAGACCATTGAAGAGA
CPXV_GRI/1-259817      ------------------------------------------------------------
ECTV_MOS/1-259817      TAAGAAATAGTTGATGCATCAGAATGAGGTTTTAATATTTTTATGAGACCATCGAAGAGA
ECTV_NAV/1-259817      ---------------------------------AACTTTTTTATGAGACCATCAAAGAGA
                                                                                   


CMLV_CMS/1-259817      ------------------------------------------------------------
CMLV_M96/1-259817      ------------------------------------------------------------
VARV_BSH/1-259817      ------------------------------------------------------------
VARV_IND/1-259817      ------------------------------------------------------------
VARV_GAR/1-259817      ------------------------------------------------------------
RPXV_UTR/1-259817      ------------------------------------------------------------
VACV_COP/1-259817      ---TACGACTCCATCAGAAAGAGGTTTAATATTTTTGTGAGACCATCGAAGAGAGAAAGA
VACV_TTup/1-259817     ---TACGACTCCATCAGAAAGAGGTTTAATATTTTTGTGAGACCATCGAAGAGAGAAAGA
VACV_WR/1-259817       ---TACGACTCCATCAGAAAGAGGTTTAATATTTTTGTGAGACCATCGAAGAGAGAAAGA
MPXV_ZRE/1-259817      ------------------------------------------------------------
MPXV_WR/1-259817       ------------------------------------------------------------
CPXV_BR/1-259817       GAAAGAGAATAAAAATATTTTTGTAAAACTTTTTTATGAGACCATTGAAGAGAGAAAGAG
CPXV_GRI/1-259817      ------------------------------------------------------------
ECTV_MOS/1-259817      GAAAGAGATAAAACTTTT------------------------------------------
ECTV_NAV/1-259817      GAAAGAGATAAAACTTTT------------------------------------------
                                                                                   


CMLV_CMS/1-259817      ------------------------------------------------------------
CMLV_M96/1-259817      ------------------------------------------------------------
VARV_BSH/1-259817      ------------------------------------------------------------
VARV_IND/1-259817      ------------------------------------------------------------
VARV_GAR/1-259817      ------------------------------------------------------------
RPXV_UTR/1-259817      ------------------------------------------------------------
VACV_COP/1-259817      GATAAAACTTTTTTACGACTCCATCAGAAAGAGGTTTAATATTTTTGTGAGACCATCGAA
VACV_TTup/1-259817     GATAAAACTTTTTTACGACTCCATCAGAAAGAGGTTTAATATTTTTGTGAGACCATCGAA
VACV_WR/1-259817       GATAAAACTTTTTTACGACTCCATCAGAAAGAGGTTTAATATTTTTGTGAGACCATCGAA
MPXV_ZRE/1-259817      ------------------------------------------------------------
MPXV_WR/1-259817       ------------------------------------------------------------
CPXV_BR/1-259817       AATAAAATATTTTTACGACTCCATCAGAAAGAGGTTTAATATTTTTGTGAGACCATTGAA
CPXV_GRI/1-259817      ------------------------------------------------------------
ECTV_MOS/1-259817      --------------------------------------------------TTACGACTCC
ECTV_NAV/1-259817      --------------------------------------------------TTACGACTCC
                                                                                   


CMLV_CMS/1-259817      ------------------------------------------------------------
CMLV_M96/1-259817      ------------------------------CATCAGAAAGAGGTTTAATATTTTTGTGAG
VARV_BSH/1-259817      ------------------------------------------------------------
VARV_IND/1-259817      ------------------------------------------------------------
VARV_GAR/1-259817      ------------------------------------------------------------
RPXV_UTR/1-259817      ------------------------------------------------------------
VACV_COP/1-259817      GAGAGAAAGAGATAAAACTTTTTTACGACTCCATCAGAAAGAGGTTTAATATTTTTGTGA
VACV_TTup/1-259817     GAGAGAAAGAGATAAAACTTTTTTACGACTCCATCAGAAAGAGGTTTAATATTTTTGTGA
VACV_WR/1-259817       GAGAGAAAGAGATAAAACTTTTTTACGACTCCATCAGAAAGAGGTTTAATATTTTTGTGA
MPXV_ZRE/1-259817      ------------------------------------------------------------
MPXV_WR/1-259817       ------------------------------------------------------------
CPXV_BR/1-259817       GAGAGAAAGAGAATAAAAATATT-------------------------------------
CPXV_GRI/1-259817      ------------------------------------------------------------
ECTV_MOS/1-259817      ATCAGAAAGAGAATAAAAATATT-------------------------------------
ECTV_NAV/1-259817      ATCAGAAAGAGAATAAAAATATT-------------------------------------
                                                                                   


CMLV_CMS/1-259817      ------------------------------------------------------------
CMLV_M96/1-259817      ACCATCGAAGAGAGAAAGAG----------------------------------------
VARV_BSH/1-259817      ------------------------------------------------------------
VARV_IND/1-259817      ------------------------------------------------------------
VARV_GAR/1-259817      ------------------------------------------------------------
RPXV_UTR/1-259817      ------------------------------------------------------------
VACV_COP/1-259817      GACCATCGAAGAGAGAAAGA----------------------------------------
VACV_TTup/1-259817     GACCATCGAAGAGAGAAAGA----------------------------------------
VACV_WR/1-259817       GACCATCGAAGAGAGAAAGA----------------------------------------
MPXV_ZRE/1-259817      ------------------------------------------------------------
MPXV_WR/1-259817       ------------------------------------------------------------
CPXV_BR/1-259817       -----------TTTGTAAAACTTTTTTATGAGACCATTGAAGAGAGAAAGAGAATAAAAA
CPXV_GRI/1-259817      ------------------------------------------------------------
ECTV_MOS/1-259817      -----------TTTGTAAAACTTTTTTATGAGACCATCGAAGAGAGAAAGAG--------
ECTV_NAV/1-259817      -----------TTTGTAAAACTTTTTTATGAGACCATCAAAGAGAGAAAGAG--------
                                                                                   


CMLV_CMS/1-259817      ------------------------------------------------------------
CMLV_M96/1-259817      ---------------------------------------------ATAAAACTTTTTTTA
VARV_BSH/1-259817      ------------------------------------------------------------
VARV_IND/1-259817      ------------------------------------------------------------
VARV_GAR/1-259817      ------------------------------------------------------------
RPXV_UTR/1-259817      ------------------------------------------------------------
VACV_COP/1-259817      ---------------------------------------------GATAAAACTTTTTTA
VACV_TTup/1-259817     ---------------------------------------------GATAAAACTTTTTTA
VACV_WR/1-259817       ---------------------------------------------GATAAAACTTTTTTA
MPXV_ZRE/1-259817      ------------------------------------------------------------
MPXV_WR/1-259817       ------------------------------------------------------------
CPXV_BR/1-259817       TATTTTTGTAAAACTTTTTTATGAGACCATTGAAGAGAGAAAGAGAATAAAATATTTTTA
CPXV_GRI/1-259817      ------------------------------------------------------------
ECTV_MOS/1-259817      ----------------------------------------------ATAAAACTTTTTTA
ECTV_NAV/1-259817      ----------------------------------------------ATAAAACTTTTTTA
                                                                                   


CMLV_CMS/1-259817      ------------------------------------------------------------
CMLV_M96/1-259817      CGACTCCATCAGAAAGAGGTTTAATATTTTTGTGAGACCATCGAAGAGAGAAAGAGATAA
VARV_BSH/1-259817      ------------------------------------------------------------
VARV_IND/1-259817      ------------------------------------------------------------
VARV_GAR/1-259817      ------------------------------------------------------------
RPXV_UTR/1-259817      ------------------------------------------------------------
VACV_COP/1-259817      CGACTCCATCAGAAAGAGGTTTAATATTTTTGTGAGACCATCGAAGAGAGAAAGAGATAA
VACV_TTup/1-259817     CGACTCCATCAGAAAGAGGTTTAATATTTTTGTGAGACCATCGAAGAGAGAAAGAGATAA
VACV_WR/1-259817       CGACTCCATCAGAAAGAGGTTTAATATTTTTGTGAGACCATCGAAGAGAGAAAGAGA---
MPXV_ZRE/1-259817      ------------------------------------------------------------
MPXV_WR/1-259817       ------------------------------------------------------------
CPXV_BR/1-259817       CGACTCCATCAGAAAGAGGTTTAATATTTTTGTGAGACCATTGAAGAGAGAAAGAGAATA
CPXV_GRI/1-259817      ------------------------------------------------------------
ECTV_MOS/1-259817      CGACTCCATC--------------------------------------AGAAAGAGAATA
ECTV_NAV/1-259817      CGACTCCATC--------------------------------------AGAAAGAGAATA
                                                                                   


CMLV_CMS/1-259817      ------------------------------------------------------------
CMLV_M96/1-259817      AACTTTTTTTACGACTCCATCAGAAAGAGGTTTAATATTTTTGTGAGACCATCGAAGAGA
VARV_BSH/1-259817      ------------------------------------------------------------
VARV_IND/1-259817      ------------------------------------------------------------
VARV_GAR/1-259817      ------------------------------------------------------------
RPXV_UTR/1-259817      ------------------------------------------------------------
VACV_COP/1-259817      AACTTTTTTA--------------------------------------------------
VACV_TTup/1-259817     AACTTTTTTACGACTCCATCAGAAAGAGGTTTAATATTTTTGTGAGACCATCGAAGAGAG
VACV_WR/1-259817       ------------------------------------------------------------
MPXV_ZRE/1-259817      ------------------------------------------------------------
MPXV_WR/1-259817       ------------------------------------------------------------
CPXV_BR/1-259817       AAAATATT----------------------------------------------------
CPXV_GRI/1-259817      ------------------------------------------------------------
ECTV_MOS/1-259817      AAAATATT----------------------------------------------------
ECTV_NAV/1-259817      AAAATATT----------------------------------------------------
                                                                                   


CMLV_CMS/1-259817      ------------------------------------------------------------
CMLV_M96/1-259817      GAAAGAGATAAAACTTTTTTTACGACTCCATCAGAAAGAGGTTTAATATTTTTGTGAGAC
VARV_BSH/1-259817      ------------------------------------------------------------
VARV_IND/1-259817      ------------------------------------------------------------
VARV_GAR/1-259817      ------------------------------------------------------------
RPXV_UTR/1-259817      ---------GATCGCTTTATAGAGACCATCAGAAAGAGGTTTAATATTTTTGTGAGACCA
VACV_COP/1-259817      ----------------------------------------------------------CG
VACV_TTup/1-259817     AAAGAGATAAAACTTTTTTACGACTCCATCAGAAAGAGGTTTAATATTTTTGTGAGACCA
VACV_WR/1-259817       ------------------------------------------------------------
MPXV_ZRE/1-259817      ------------------------------------------------------------
MPXV_WR/1-259817       ------------------------------------------------------------
CPXV_BR/1-259817       -----------------------------------TTTGTAAAACTTTTTTATGAGACCA
CPXV_GRI/1-259817      ------------------------------------------------------------
ECTV_MOS/1-259817      -----------------------------------TTTGTAAAACTTTTTTATGAGACCA
ECTV_NAV/1-259817      -----------------------------------TTTGTAAAACTTTTTTATGAGACCA
                                                                                   


CMLV_CMS/1-259817      ------------------------------------------------------------
CMLV_M96/1-259817      CATCGAAGAGAGAAAGAGATAAAACTTTTTTTACGACTCCATCAGAAAGAGGTTTAATAT
VARV_BSH/1-259817      ------------------------------------------------------------
VARV_IND/1-259817      ------------------------------------------------------------
VARV_GAR/1-259817      ------------------------------------------------------------
RPXV_UTR/1-259817      TCGAAGAGAGAAAGAGA-------------------------------------------
VACV_COP/1-259817      ACTCCATCAGAAAGAGGTTTAATATTTTTGTGAGACCATCGAAGAGAGAAAGAGATAAAA
VACV_TTup/1-259817     TCGAAGAGAGAAAGA---------------------------------------------
VACV_WR/1-259817       ------------------------------------------------------------
MPXV_ZRE/1-259817      ------------------------------------------------------------
MPXV_WR/1-259817       ------------------------------------------------------------
CPXV_BR/1-259817       TCGAAGAGAGAAAGAGAATAAAAATATTTTT-----------------------------
CPXV_GRI/1-259817      ------------------------------------------------------------
ECTV_MOS/1-259817      TCGAAGAGAGAAAGA---------------------------------------------
ECTV_NAV/1-259817      TCAAAGAGAGAAAGA---------------------------------------------
                                                                                   


CMLV_CMS/1-259817      ------------------------------------------------------------
CMLV_M96/1-259817      TTTTGTGAGACCATCGAAGAGAGAAAGAGATAAAACTTTTTTTACGACTCCATCAGAAAG
VARV_BSH/1-259817      ------------------------------------------------------------
VARV_IND/1-259817      ------------------------------------------------------------
VARV_GAR/1-259817      ------------------------------------------------------------
RPXV_UTR/1-259817      ------------------------------------------------------------
VACV_COP/1-259817      C-----------------------------------------------------------
VACV_TTup/1-259817     ------------------------------------------------------------
VACV_WR/1-259817       ------------------------------------------------------------
MPXV_ZRE/1-259817      ------------------------------------------------------------
MPXV_WR/1-259817       ------------------------------------------------------------
CPXV_BR/1-259817       ------------------------------------------------------------
CPXV_GRI/1-259817      ------------------------------------------------------------
ECTV_MOS/1-259817      ------------------------------------------------------------
ECTV_NAV/1-259817      ------------------------------------------------------------
                                                                                   


CMLV_CMS/1-259817      ------------------------------------------------------------
CMLV_M96/1-259817      AGGTTTAATATTTTTGTGAGACCATCGAAGAGAGAAAGAGATAAAACTTTTTTTACGACT
VARV_BSH/1-259817      ------------------------------------------------------------
VARV_IND/1-259817      ------------------------------------------------------------
VARV_GAR/1-259817      ------------------------------------------------------------
RPXV_UTR/1-259817      ------------------------------------------------------------
VACV_COP/1-259817      ------------------------------------------------------------
VACV_TTup/1-259817     ------------------------------------------------------------
VACV_WR/1-259817       ------------------------------------------------------------
MPXV_ZRE/1-259817      ------------------------------------------------------------
MPXV_WR/1-259817       ------------------------------------------------------------
CPXV_BR/1-259817       ------------------------------------------------------------
CPXV_GRI/1-259817      ------------------------------------------------------------
ECTV_MOS/1-259817      ------------------------------------------------------------
ECTV_NAV/1-259817      ------------------------------------------------------------
                                                                                   


CMLV_CMS/1-259817      ------------------------------------------------------------
CMLV_M96/1-259817      CCATCAGAAAGAGGTTTAATATTTTTGTGAGACCATCGAAGAGAGAAAGAGATAAAACTT
VARV_BSH/1-259817      ------------------------------------------------------------
VARV_IND/1-259817      ------------------------------------------------------------
VARV_GAR/1-259817      ------------------------------------------------------------
RPXV_UTR/1-259817      ------------------------------------------------------------
VACV_COP/1-259817      ------------------------------------------------------------
VACV_TTup/1-259817     ------------------------------------------------------------
VACV_WR/1-259817       ------------------------------------------------------------
MPXV_ZRE/1-259817      ------------------------------------------------------------
MPXV_WR/1-259817       ------------------------------------------------------------
CPXV_BR/1-259817       ------------------------------------------------------------
CPXV_GRI/1-259817      ------------------------------------------------------------
ECTV_MOS/1-259817      ------------------------------------------------------------
ECTV_NAV/1-259817      ------------------------------------------------------------
                                                                                   


CMLV_CMS/1-259817      -----------------------------CTATTTTATTTAGTGTCTAGAAAAAAA----
CMLV_M96/1-259817      TTTTTACGACTCCATCAGAAAGAGGTTTAATATTTTTGTGAGACCATCGAAGAGAGAAAG
VARV_BSH/1-259817      ----------------------------ACTATTTTATTTAGTGTCTAGAAAAAA-----
VARV_IND/1-259817      ------------------------------------------------------------
VARV_GAR/1-259817      ------------------------------------------------------------
RPXV_UTR/1-259817      ------------------------------------------------------------
VACV_COP/1-259817      ------------------------------------------------------------
VACV_TTup/1-259817     ------------------------------------------------------------
VACV_WR/1-259817       ------------------------------------------------------------
MPXV_ZRE/1-259817      ------------------------------------------------------------
MPXV_WR/1-259817       ------------------------------------------------------------
CPXV_BR/1-259817       ------------------------------------------------------------
CPXV_GRI/1-259817      ------------------------------------------------------------
ECTV_MOS/1-259817      ------------------------------------------------------------
ECTV_NAV/1-259817      ------------------------------------------------------------
                                                                                   


CMLV_CMS/1-259817      ------------------------------------------------------------
CMLV_M96/1-259817      AGATAAAACTTTTTTTACGACTCCATCAGAAAGAGGTTTAATATTTTTGTGAGACCATCG
VARV_BSH/1-259817      ------------------------------------------------------------
VARV_IND/1-259817      ------------------------------------------------------------
VARV_GAR/1-259817      ------------------------------------------------------------
RPXV_UTR/1-259817      ------------------------------------------------------------
VACV_COP/1-259817      ------------------------------------------------------------
VACV_TTup/1-259817     ------------------------------------------------------------
VACV_WR/1-259817       ------------------------------------------------------------
MPXV_ZRE/1-259817      ------------------------------------------------------------
MPXV_WR/1-259817       ------------------------------------------------------------
CPXV_BR/1-259817       -----------------------------------GTAAAACTTTTTTATGAGACCATTG
CPXV_GRI/1-259817      ------------------------------------------------------------
ECTV_MOS/1-259817      ------------------------------------------------------------
ECTV_NAV/1-259817      ------------------------------------------------------------
                                                                                   


CMLV_CMS/1-259817      ----------------------------------------------------------TG
CMLV_M96/1-259817      AAGAGAGAAAGAGATAAAACTTTTTTTACGACTCCATCAGAAAGAGGTTTAATATTTTTG
VARV_BSH/1-259817      ---------------------------------------------------------ATG
VARV_IND/1-259817      ------------------------------------------------------------
VARV_GAR/1-259817      ------------------------------------------------------------
RPXV_UTR/1-259817      ------------------------------------------------------------
VACV_COP/1-259817      ------------------------------------------------------------
VACV_TTup/1-259817     ------------------------------------------------------------
VACV_WR/1-259817       ------------------------------------------------------------
MPXV_ZRE/1-259817      ------------------------------------------------------------
MPXV_WR/1-259817       ------------------------------------------------------------
CPXV_BR/1-259817       AAGAGAGAAAGAGAATAAAATATTTTTACGACTCCATCAGAAAGAGGTTTAATATTTTTG
CPXV_GRI/1-259817      --------------ATAAAACTTTTTTACGACTCCATCAGAAAGAGGTTTAATATTTTTG
ECTV_MOS/1-259817      -------------GATAAAACTTTTTTACGACTCCATCAGAAAGAG--------------
ECTV_NAV/1-259817      -------------GATAAAACTTTTTTACGACTCCATCAGAAAGAG--------------
                                                                                   


CMLV_CMS/1-259817      TGTGACCCACGACTGTAGGAAA--------------------------------------
CMLV_M96/1-259817      TGAGACCATCGAAGAGAGAAAGAGATAAAACTTTTTTTACGACTCCATCAGAAAGAGGTT
VARV_BSH/1-259817      TGTGACCCACGACTGTAGGA----------------------------------------
VARV_IND/1-259817      ------------------------------------------------------------
VARV_GAR/1-259817      ------------------------------------------------------------
RPXV_UTR/1-259817      ------------------------------------------------------------
VACV_COP/1-259817      ------------------------------------------------------------
VACV_TTup/1-259817     ------------------------------------------------------------
VACV_WR/1-259817       ------------------------------------------------------------
MPXV_ZRE/1-259817      ------------------------------------------------------------
MPXV_WR/1-259817       ------------------------------------------------------------
CPXV_BR/1-259817       TGAGACCATTGAAGAGAGAAAGAGAATAAAAATATTTTTGTAAAACTTTTTTATGAGACC
CPXV_GRI/1-259817      ------------------------------------------------------------
ECTV_MOS/1-259817      ------------------------------------------------------------
ECTV_NAV/1-259817      ------------------------------------------------------------
                                                                                   


CMLV_CMS/1-259817      -----------------CTCTAGAGGGTAAGAAAAATCAATCGCTTTATAGAGACCATCA
CMLV_M96/1-259817      TAATATTTTTGTGAGACCATCGAAGAGAGAAAGAGATAAAACTTTTTTACGACTCCATCA
VARV_BSH/1-259817      ----------------AACTCTAGAGGGTAAAAAAATCAATCGCTTTATAGAGACCATCA
VARV_IND/1-259817      ------------------------------------------------------------
VARV_GAR/1-259817      ------------------------------------------------------------
RPXV_UTR/1-259817      ------------------------------------------------------------
VACV_COP/1-259817      ------------------------------------------------------------
VACV_TTup/1-259817     ------------------------------------------------------------
VACV_WR/1-259817       ------------------------------------------------------------
MPXV_ZRE/1-259817      ------------------------------------------------------------
MPXV_WR/1-259817       ------------------------------------------------------------
CPXV_BR/1-259817       ATTGAAGAGAGAAAGA--------------------------------------------
CPXV_GRI/1-259817      ------------------------------------------------------------
ECTV_MOS/1-259817      ------------------------------------------------------------
ECTV_NAV/1-259817      ------------------------------------------------------------
                                                                                   


CMLV_CMS/1-259817      GAAAGAGGTTTAATATTTTTGTGAAACCATCGAAGAGAGAAAGAGATAAAACTTTTTTTA
CMLV_M96/1-259817      GAAAGAGGTTTAATATTTTTGTGAGACCATCGAAGAGAGAAAGAGATAAAACTTTTTTTA
VARV_BSH/1-259817      GAAAGAGGTTTAATATTTTTGTGAGACCATCGAAGAGAGAAAGAGATAAAAC--TTTTTA
VARV_IND/1-259817      ------------------------------------------------------------
VARV_GAR/1-259817      ------------------------------------------------------------
RPXV_UTR/1-259817      ------------------------------------------------------------
VACV_COP/1-259817      -----------------------------------------------------TTTTTTA
VACV_TTup/1-259817     ------------------------------------------------------------
VACV_WR/1-259817       ------------------------------------------------------------
MPXV_ZRE/1-259817      ------------------------------------------------------------
MPXV_WR/1-259817       ------------------------------------------------------------
CPXV_BR/1-259817       ------------------------------------------------------------
CPXV_GRI/1-259817      ------------------------------------------------------------
ECTV_MOS/1-259817      ------------------------------------------------------------
ECTV_NAV/1-259817      ------------------------------------------------------------
                                                                                   


CMLV_CMS/1-259817      CGACTCCATCAGAAAGAGGTTTAATATTTTTGTGAGACCATCGAAGAGAGAAAGAGATAA
CMLV_M96/1-259817      CGACTCCATCAGAAAGAGGTTTAATATTTTTGTGAGACCATCGAAGAGAGAAAGAGATAA
VARV_BSH/1-259817      CGACTCCATCAGAAAGAGGTTTAATATTTTTGTGAGACCATCGAAGAGAGAAAGAGATAA
VARV_IND/1-259817      ------------------------------------------------------------
VARV_GAR/1-259817      ------------------------------------------------------------
RPXV_UTR/1-259817      ---------------------------------------------------------TAA
VACV_COP/1-259817      CGACTCCATCAGAAAGAGGTTTAATATTTTTGTGAGACCATCGAAGAGAGAAAGAGATAA
VACV_TTup/1-259817     -------------------------------------------------------GATAA
VACV_WR/1-259817       --------------------------------------------------------ATAA
MPXV_ZRE/1-259817      ------------------------------------------------------------
MPXV_WR/1-259817       ------------------------------------------------------------
CPXV_BR/1-259817       ------------------------------------------------------------
CPXV_GRI/1-259817      ------------------------------------------------------------
ECTV_MOS/1-259817      ------------------------------------------------------------
ECTV_NAV/1-259817      ------------------------------------------------------------
                                                                                   


CMLV_CMS/1-259817      AACTTTTTTTACGACTCCATCAGAAAGAGGTTTAATATTTTTGTGAGACCATCGAAGAGA
CMLV_M96/1-259817      AACTTTTTTTACGACTCCATCAGAAAGAGGTTTAATATTTTTGTGAGACCATCGAAGAGA
VARV_BSH/1-259817      AAC--TTTTTACGACTCCATCAGAAAGAGGTTTAATATTTTTGTGAGACCATCGAAGAGA
VARV_IND/1-259817      ------------------------------------------------------------
VARV_GAR/1-259817      ------------------------------------------------------------
RPXV_UTR/1-259817      AACTTTTTTACGACTCCATCAGAAAGAGGTTTAATATTTTTGTGAG-ACCATCGAAGAGA
VACV_COP/1-259817      AACTTTTTTACGACTCCATCAGAAAGAGGTTTAATATTTTTGTGAG-ACCATCGAAGAGA
VACV_TTup/1-259817     AACTTTTTTACGACTCCATCAGAAAGAGGTTTAATATTTTTGTGAG-ACCATCGAAGAGA
VACV_WR/1-259817       AAATATTTTATGACT---------------------------------CCATTGAAGAGA
MPXV_ZRE/1-259817      ------------------------------------------------------------
MPXV_WR/1-259817       ------------------------------------------------------------
CPXV_BR/1-259817       -------------GAATAAAAATATTTTTGTAAAACTTTTTTATGAGACCATTGAAGAGA
CPXV_GRI/1-259817      -------------------------------------------TGAGACCATCGAAGAGA
ECTV_MOS/1-259817      --------------AATAAAAATATTTTTGTAAAACTTTTTTATGAGACCATCGAAGAGA
ECTV_NAV/1-259817      --------------AATAAAAATATTTTTGTAAAACTTTTTTATGAGACCATCAAAGAGA
                                                                                   


CMLV_CMS/1-259817      GAAAGAGATAAAACTTTTTTTACGACTCCATCAGAAAGA---------------GGTTTA
CMLV_M96/1-259817      GAAAGAGATAAAACTTTTTTTACGACTCCATCAGAAAGA---------------GGTTTA
VARV_BSH/1-259817      GAAAGAGATAAAAC--TTTTTACGACTCCATCAGAAAGA---------------GGTTTA
VARV_IND/1-259817      ------------------------------------------------------------
VARV_GAR/1-259817      ------------------------------------------------------------
RPXV_UTR/1-259817      GAAAGAGATAAAAC-TTTTTTACGACTCCATCAGAAAGA---------------GGTTTA
VACV_COP/1-259817      GAAAGAGATAAAAC-TTTTTTACGACTCCATCAGAAAGA---------------GGTTTA
VACV_TTup/1-259817     GAAAGAGATAAAAC-TTTTTTACGACTCCATCAGAAAGA---------------GGTTTA
VACV_WR/1-259817       GAAAGAGAAA--------------------------------------------------
MPXV_ZRE/1-259817      ------------------------------------------------------------
MPXV_WR/1-259817       ------------------------------------------------------------
CPXV_BR/1-259817       GAAAGAGAATAAAA-TATTTTACGACTCCATCAGAAAGAG---------------GTTTA
CPXV_GRI/1-259817      GAAAGAGATAAAAC-TTTTTTACGACTCCATCAGAAAGAG---------------GTTTA
ECTV_MOS/1-259817      GAAAGAGATAAAAC-TTTTTTACGACTCCATCAGAAAGAGAATAAAAATATTTTTGTAAA
ECTV_NAV/1-259817      GAAAGAGATAAAAC-TTTTTTACGACTCCATCAGAAAGAGAATAAAAATATTTTTGTAAA
                                                                                   


CMLV_CMS/1-259817      ATATTTTTGTGAGACCATCGAAGAGAGAAAG-----------------------------
CMLV_M96/1-259817      ATATTTTTGTGAGACCATCGAAGAGAGAAAGAGATAAAACTTTTTTTACGACTCCATCAG
VARV_BSH/1-259817      ATATTTTTGTGAGACCATCGAAGAGAGAAAGAGAT-------------------------
VARV_IND/1-259817      ------------------------------------------------------------
VARV_GAR/1-259817      ------------------------------------------------------------
RPXV_UTR/1-259817      ATATTTTTGTGAGACCATCGAAGAGAGAAAGAGATAAAACTTTTTTACGACTCCATCAGA
VACV_COP/1-259817      ATATTTTTGTGAGACCATCGAAGAGAGAAAGAGATAAAACTTTTTTACGACTCCATCAGA
VACV_TTup/1-259817     ATATTTTTGTGAGACCATCGAAGAGAGAAAGAGATAAAACTTTTTTACGACTCCATCAGA
VACV_WR/1-259817       --------------------ATGAGAATGAGAATAAAAATATTTTAGTGACACCATCAGA
MPXV_ZRE/1-259817      ------------------------------------------------------------
MPXV_WR/1-259817       ------------------------------------------------------------
CPXV_BR/1-259817       ATATTTTTGTGAGACCATTGAAGAGAGAAAGAGA--------------------------
CPXV_GRI/1-259817      ATATTTTTGTGAGACCATCGAAGAGAGAAAGAGA--------------------------
ECTV_MOS/1-259817      ACTTTTTTATGAGACCATCGAAGAGAGAAAGAGATAAAACTTTTTTACGACTCCATCAGA
ECTV_NAV/1-259817      ACTTTTTTATGAGACCATCAAAGAGAGAAAGAGATAAAACTTTTTTACGACTCCATCAGA
                                                                                   


CMLV_CMS/1-259817      ------------------------------------------------------------
CMLV_M96/1-259817      ---------------AAAGAGGTTTAATATTTTTGTGAGACCATCGAAGAGAGAA-----
VARV_BSH/1-259817      ------------------------------------------------------------
VARV_IND/1-259817      ------------------------------------------------------------
VARV_GAR/1-259817      ------------------------------------------------------------
RPXV_UTR/1-259817      ---------------AAGAGGTTTAATATTTTTGTGAGACCATCGAAGAGAGAAAGAGAT
VACV_COP/1-259817      ---------------AAGAGGTTTAATATTTTTGTGAGACCATCGAAGAGAGAAAGAGAT
VACV_TTup/1-259817     ---------------AAGAGGTTTAATATTTTTGTGAGACCATCGAAGAGAGAAAGAGAT
VACV_WR/1-259817       ---------------AAGAGGTTTAATATTTTTGTGAGACCATCGAAGAGAGAAA-----
MPXV_ZRE/1-259817      ------------------------------------------------------------
MPXV_WR/1-259817       ------------------------------------------------------------
CPXV_BR/1-259817       ------ATAAAAATATTTTTGTAAAACTTTTTTATGAGACCATTGAAGAGAGAAAGAGAA
CPXV_GRI/1-259817      ---------------------TAAAACTT-------------------------------
ECTV_MOS/1-259817      AAGAGAATAAAAATATTTTTGTAAAACTTTTTTATGAGACCATCGAAGAGAGAAAGAGAT
ECTV_NAV/1-259817      AAGAGAATAAAAATATTTTTGTAAAACTTTTTTATGAGACCATCAAAGAGAGAAAGAGAT
                                                                                   


CMLV_CMS/1-259817      ------------------------------------------------------------
CMLV_M96/1-259817      ------------------------------------------------------------
VARV_BSH/1-259817      ------------------------------------------------------------
VARV_IND/1-259817      ------------------------------------------------------------
VARV_GAR/1-259817      ------------------------------------------------------------
RPXV_UTR/1-259817      AAAACTTTTTTA------------------------------------------------
VACV_COP/1-259817      AAAACTTTTT--------------------------------------------------
VACV_TTup/1-259817     AAAACTTTTTTACGACTCCATCAGAAAGA---------------GGTTTAATATTTTTGT
VACV_WR/1-259817       ------------------------------------------------------------
MPXV_ZRE/1-259817      ------------------------------------------------------------
MPXV_WR/1-259817       ------------------------------------------------------------
CPXV_BR/1-259817       TAAAATATTTTACGACTCCATCAGAAAGAG---------------GTTTAATATTTTTGT
CPXV_GRI/1-259817      -------TTTTACGACTCCATCAGAAAGAG---------------GTTTAATATTTTTGT
ECTV_MOS/1-259817      AAAACTTTTTTACGACTCCATCAGAAAGAGAATAAAAATATTTTTGTAAAACTTTTTTAT
ECTV_NAV/1-259817      AAAACTTTTTTACGACTCCATCAGAAAGAGAATAAAAATATTTTTGTAAAACTTTTTTAT
                                                                                   


CMLV_CMS/1-259817      ------------------------------------------------------------
CMLV_M96/1-259817      ------------------------------------------------------------
VARV_BSH/1-259817      ------------------------------------------------------------
VARV_IND/1-259817      ------------------------------------------------------------
VARV_GAR/1-259817      ------------------------------------------------------------
RPXV_UTR/1-259817      ------------------------------------------------------------
VACV_COP/1-259817      ------------------------------------------------------------
VACV_TTup/1-259817     GAGACCATCGAAGAGAGAAAGAGATAAAACTTTTTTACGACTCCATCAGAAAGAGGTTTA
VACV_WR/1-259817       ------------------------------------------------------------
MPXV_ZRE/1-259817      ------------------------------------------------------------
MPXV_WR/1-259817       ------------------------------------------------------------
CPXV_BR/1-259817       GAGACCATTGAAGAGAGAAAGAGAATAAAATATTTTACGACTCCATCAGAAAGAGGTTTA
CPXV_GRI/1-259817      GAGACCATCGAAGAGAGAAAG---------------------------------------
ECTV_MOS/1-259817      GAGACCATCGAAGAGAGAAAGAGATAAAACT-----------------------------
ECTV_NAV/1-259817      GAGACCATCAAAGAGAGAAAGAGATAAAACT-----------------------------
                                                                                   


CMLV_CMS/1-259817      ------------------------------------------------------------
CMLV_M96/1-259817      ------------------------------------------------------------
VARV_BSH/1-259817      ------------------------------------------------------------
VARV_IND/1-259817      ------------------------------------------------------------
VARV_GAR/1-259817      ------------------------------------------------------------
RPXV_UTR/1-259817      ------------------------------------------------------------
VACV_COP/1-259817      ------------------------------------------------------------
VACV_TTup/1-259817     ATATTTTTGTGAGACCATCGAAGAGAGAAAGATAAAACTTTTTTACGACTCCATCAGAAA
VACV_WR/1-259817       ------------------------------------------------------------
MPXV_ZRE/1-259817      ------------------------------------------------------------
MPXV_WR/1-259817       ------------------------------------------------------------
CPXV_BR/1-259817       ATATTTTTGTGAGACCATTGAAGAGAGAAAG-----------------------------
CPXV_GRI/1-259817      ------------------------------------------------------------
ECTV_MOS/1-259817      ------------------------------------------------------------
ECTV_NAV/1-259817      ------------------------------------------------------------
                                                                                   


CMLV_CMS/1-259817      ------------------------------------------------------------
CMLV_M96/1-259817      ------------------------------------------------------------
VARV_BSH/1-259817      ------------------------------------------------------------
VARV_IND/1-259817      ------------------------------------------------------------
VARV_GAR/1-259817      ------------------------------------------------------------
RPXV_UTR/1-259817      ------------------------------------------------------------
VACV_COP/1-259817      ------------------------------------------------------------
VACV_TTup/1-259817     GAGGTTTAATATTTTTGTGAGACCATCGAAGAGAGAAAGAGATAAAACTTTTTTACGACT
VACV_WR/1-259817       ------------------------------------------------------------
MPXV_ZRE/1-259817      ------------------------------------------------------------
MPXV_WR/1-259817       ------------------------------------------------------------
CPXV_BR/1-259817       ------------------------------------------------------------
CPXV_GRI/1-259817      ------------------------------------------------------------
ECTV_MOS/1-259817      ------------------------------------------------------------
ECTV_NAV/1-259817      ------------------------------------------------------------
                                                                                   


CMLV_CMS/1-259817      ------------------------------------------------------------
CMLV_M96/1-259817      ------------------------------------------------------------
VARV_BSH/1-259817      ------------------------------------------------------------
VARV_IND/1-259817      ------------------------------------------------------------
VARV_GAR/1-259817      ------------------------------------------------------------
RPXV_UTR/1-259817      ------------------------------------------------------------
VACV_COP/1-259817      ------------------------------------------------------------
VACV_TTup/1-259817     CCATCAGAAAGAGGTTTAATATTTTTGTGAGACCATCGAAGAGAGAAAGAGATAAAACTT
VACV_WR/1-259817       ------------------------------------------------------------
MPXV_ZRE/1-259817      ------------------------------------------------------------
MPXV_WR/1-259817       ------------------------------------------------------------
CPXV_BR/1-259817       ------------------------------------------------------------
CPXV_GRI/1-259817      ------------------------------------------------------------
ECTV_MOS/1-259817      ------------------------------------------------------------
ECTV_NAV/1-259817      ------------------------------------------------------------
                                                                                   


CMLV_CMS/1-259817      ------------------------------------------------------------
CMLV_M96/1-259817      ------------------------------------------------------------
VARV_BSH/1-259817      ------------------------------------------------------------
VARV_IND/1-259817      ------------------------------------------------------------
VARV_GAR/1-259817      ------------------------------------------------------------
RPXV_UTR/1-259817      ------------------------------------------------------------
VACV_COP/1-259817      ------------------------------------------------------------
VACV_TTup/1-259817     TTTTACGACTCCATCAGAAAGAGGTTTAATATTTTTGTGAGACCATCGAAGAGAGAAAGA
VACV_WR/1-259817       ------------------------------------------------------------
MPXV_ZRE/1-259817      ------------------------------------------------------------
MPXV_WR/1-259817       ------------------------------------------------------------
CPXV_BR/1-259817       -------------------------AGGTTTAATATTTTTGTGAGACCATTGAAGAGAGA
CPXV_GRI/1-259817      ------------------------------------------------------------
ECTV_MOS/1-259817      ------------------------------------------------------------
ECTV_NAV/1-259817      ------------------------------------------------------------
                                                                                   


CMLV_CMS/1-259817      ------------------------------------------------------------
CMLV_M96/1-259817      ------------------------------------------------------------
VARV_BSH/1-259817      ------------------------------------------------------------
VARV_IND/1-259817      ------------------------------------------------------------
VARV_GAR/1-259817      ------------------------------------------------------------
RPXV_UTR/1-259817      ------------------------------------------------------------
VACV_COP/1-259817      ------------------------------------------------------------
VACV_TTup/1-259817     GAAAGAGATAGTTAGTCTAGATATTTTTCTTAGTACAAAAGTCAATGTTTTAAAATATAT
VACV_WR/1-259817       ------------------------------------------------------------
MPXV_ZRE/1-259817      ------------------------------------------------------------
MPXV_WR/1-259817       ------------------------------------------------------------
CPXV_BR/1-259817       AAGAGAAATAGTCTAGATATTTTTCTTAGTACAAAAGTCAATGTTTTAAAATATATGGAC
CPXV_GRI/1-259817      -AGATGGTTAGTCAAGATATTTTTCTTAGTACAAAAGTCAATGTTTTAAAATATATGGAC
ECTV_MOS/1-259817      ------------------------------------------------------------
ECTV_NAV/1-259817      ------------------------------------------------------------
                                                                                   


CMLV_CMS/1-259817      ------------------------------------------------------------
CMLV_M96/1-259817      ------------------------------------------------------------
VARV_BSH/1-259817      ------------------------------------------------------------
VARV_IND/1-259817      ------------------------------------------------------------
VARV_GAR/1-259817      ------------------------------------------------------------
RPXV_UTR/1-259817      ------------------------------------------------------------
VACV_COP/1-259817      ------------------------------------------------------------
VACV_TTup/1-259817     GGACAAGAATTTGTCTGTATAAAAACTTGTGTGAAATTTTGTACCAAAGAAAAAATGTGA
VACV_WR/1-259817       ------------------------------------------------------------
MPXV_ZRE/1-259817      ------------------------------------------------------------
MPXV_WR/1-259817       ------------------------------------------------------------
CPXV_BR/1-259817       AAG----AATTTGTCTGTATAAAAACTTGTGTGAAATTTTGTACCAAAGAAAAAACGTGA
CPXV_GRI/1-259817      GAGAATTAATTTGTCTGTATAAAAACTTGTGTGAAATTTTGTACCAAAGAAAAAACGTGA
ECTV_MOS/1-259817      ------------------------------------------------------------
ECTV_NAV/1-259817      ------------------------------------------------------------
                                                                                   


CMLV_CMS/1-259817      ------------------------------------------------------------
CMLV_M96/1-259817      ------------------------------------------------------------
VARV_BSH/1-259817      ------------------------------------------------------------
VARV_IND/1-259817      ------------------------------------------------------------
VARV_GAR/1-259817      ------------------------------------------------------------
RPXV_UTR/1-259817      ------------------------------------------------------------
VACV_COP/1-259817      ------------------------------------------------------------
VACV_TTup/1-259817     GCAGTATCCCCTACATGGATTTTACTAGATCATTTATATACCAAAAAATATTATACGATC
VACV_WR/1-259817       ------------------------------------------------------------
MPXV_ZRE/1-259817      ------------------------------------------------------------
MPXV_WR/1-259817       ------------------------------------------------------------
CPXV_BR/1-259817       GCAGTATCCCCTACATGGATTTTACTAGATCATTTATATACCAAAAAATATTATACGATC
CPXV_GRI/1-259817      GCAGTATCCCCTACATGGATTTTACTAGATCATTTATATGCCAAAAAATATTATACTATA
ECTV_MOS/1-259817      ------------------------------------------------------------
ECTV_NAV/1-259817      ------------------------------------------------------------
                                                                                   


CMLV_CMS/1-259817      ------------------------------------------------------------
CMLV_M96/1-259817      ------------------------------------------------------------
VARV_BSH/1-259817      ------------------------------------------------------------
VARV_IND/1-259817      ------------------------------------------------------------
VARV_GAR/1-259817      ------------------------------------------------------------
RPXV_UTR/1-259817      ------------------------------------------------------------
VACV_COP/1-259817      ------------------------------------------------------------
VACV_TTup/1-259817     TACGTTTTATTATATGATTTTAACGTGTAAATTATAAACATTATTTTATGATATACAATT
VACV_WR/1-259817       ------------------------------------------------------------
MPXV_ZRE/1-259817      ------------------------------------------------------------
MPXV_WR/1-259817       ------------------------------------------------------------
CPXV_BR/1-259817       TACGTTTTATTATATGATTTTAACGTGTAAATTATAAACATTATTTTAT-----------
CPXV_GRI/1-259817      TACG-TTTATTATATGATGTTAACGTGTAAATTATAAACATTATTTTAT-----------
ECTV_MOS/1-259817      ------------------------------------------------------------
ECTV_NAV/1-259817      ------------------------------------------------------------
                                                                                   


CMLV_CMS/1-259817      ------------------------------------------------------------
CMLV_M96/1-259817      ------------------------------------------------------------
VARV_BSH/1-259817      ------------------------------------------------------------
VARV_IND/1-259817      ------------------------------------------------------------
VARV_GAR/1-259817      ------------------------------------------------------------
RPXV_UTR/1-259817      ------------------------------------------------------------
VACV_COP/1-259817      ------------------------------------------------------------
VACV_TTup/1-259817     GTCTGGTAACCTAGATGGGCATAGGGGATGTTGATAAGCTCGACGAGTATATGTTGTTGG
VACV_WR/1-259817       ------------------------------------------------------------
MPXV_ZRE/1-259817      ------------------------------------------------------------
MPXV_WR/1-259817       ------------------------------------------------------------
CPXV_BR/1-259817       ------------------------------------------------------------
CPXV_GRI/1-259817      ------------------------------------------------------------
ECTV_MOS/1-259817      ------------------------------------------------------------
ECTV_NAV/1-259817      ------------------------------------------------------------
                                                                                   


CMLV_CMS/1-259817      ------------------------------------------------------------
CMLV_M96/1-259817      ------------------------------------------------------------
VARV_BSH/1-259817      ------------------------------------------------------------
VARV_IND/1-259817      ------------------------------------------------------------
VARV_GAR/1-259817      ------------------------------------------------------------
RPXV_UTR/1-259817      ------------------------------------------------------------
VACV_COP/1-259817      ------------------------------------------------------------
VACV_TTup/1-259817     ACGTTATTGTTTAAGAAATAGTTGATGCATCAGAAAGAGAATAAAAAATATTTTAGTGAG
VACV_WR/1-259817       ------------------------------------------------------------
MPXV_ZRE/1-259817      ------------------------------------------------------------
MPXV_WR/1-259817       ------------------------------------------------------------
CPXV_BR/1-259817       ------------------------------------------------------------
CPXV_GRI/1-259817      ------------------------------------------------------------
ECTV_MOS/1-259817      ------------------------------------------------------------
ECTV_NAV/1-259817      ------------------------------------------------------------
                                                                                   


CMLV_CMS/1-259817      ------------------------------------------------------------
CMLV_M96/1-259817      ------------------------------------------------------------
VARV_BSH/1-259817      ------------------------------------------------------------
VARV_IND/1-259817      ------------------------------------------------------------
VARV_GAR/1-259817      ------------------------------------------------------------
RPXV_UTR/1-259817      ------------------------------------------------------------
VACV_COP/1-259817      ------------------------------------------------------------
VACV_TTup/1-259817     ACCATCGAAGAGAGAAAGAGATAAAACTTTTTTACGACTCCATCAGAAAGAGGTTTAATA
VACV_WR/1-259817       ------------------------------------------------------------
MPXV_ZRE/1-259817      ------------------------------------------------------------
MPXV_WR/1-259817       ------------------------------------------------------------
CPXV_BR/1-259817       ------------------------------------------------------------
CPXV_GRI/1-259817      ------------------------------------------------------------
ECTV_MOS/1-259817      ------------------------------------------------------------
ECTV_NAV/1-259817      ------------------------------------------------------------
                                                                                   


CMLV_CMS/1-259817      ------------------------------------------------------------
CMLV_M96/1-259817      ------------------------------------------------------------
VARV_BSH/1-259817      ------------------------------------------------------------
VARV_IND/1-259817      ------------------------------------------------------------
VARV_GAR/1-259817      ------------------------------------------------------------
RPXV_UTR/1-259817      ----------------------------CGACTCCATCAGAAAGAGGTTTAATATTTTTG
VACV_COP/1-259817      --------------------------TACGACTCCATCAGAAAGAGGTTTAATATTTTTG
VACV_TTup/1-259817     TTTTTGTGAGACCATCGAAGAGAGAAA---------------------------------
VACV_WR/1-259817       ------------------------------------------------------------
MPXV_ZRE/1-259817      ------------------------------------------------------------
MPXV_WR/1-259817       ------------------------------------------------------------
CPXV_BR/1-259817       ------------------------------------------------------------
CPXV_GRI/1-259817      ------------------------------------------------------------
ECTV_MOS/1-259817      ------------------------------------------------------------
ECTV_NAV/1-259817      ------------------------------------------------------------
                                                                                   


CMLV_CMS/1-259817      ------------------------------------------------------------
CMLV_M96/1-259817      ------------------------------------------------------------
VARV_BSH/1-259817      ------------------------------------------------------------
VARV_IND/1-259817      ------------------------------------------------------------
VARV_GAR/1-259817      ------------------------------------------------------------
RPXV_UTR/1-259817      TGAGACCATCGAAGAGAGAAAGAGATAAAACTTTTTTACGACTCCATCAGAAAGAGGTTT
VACV_COP/1-259817      TGAGACCATCGAAGAGAGAAAGAGATAAAACTTTTTTACGACTCCATCAGAAAGAGGTTT
VACV_TTup/1-259817     ------------------------------------------------------------
VACV_WR/1-259817       ------------------------------------------------------------
MPXV_ZRE/1-259817      --------------------------------------------------------GTTT
MPXV_WR/1-259817       --------------------------------------------------------GTTT
CPXV_BR/1-259817       ------------------------------------------------------------
CPXV_GRI/1-259817      ------------------------------------------------------------
ECTV_MOS/1-259817      ------------------------------------------------------------
ECTV_NAV/1-259817      ------------------------------------------------------------
                                                                                   


CMLV_CMS/1-259817      ------------------------------------------------------------
CMLV_M96/1-259817      ------------------------------------------------------------
VARV_BSH/1-259817      ------------------------------------------------------------
VARV_IND/1-259817      ------------------------------------------------------------
VARV_GAR/1-259817      ------------------------------------------------------------
RPXV_UTR/1-259817      AATATTTTTGTGAGACCATCGAAGAGAGAAAGAGATAAAACTTTTTTACGACTCCATCAG
VACV_COP/1-259817      AATATTTTTGTGAGACCATCGAAGAGAGAA--AGATAAAACTTTTTTACGACTCCATCAG
VACV_TTup/1-259817     ------------------------------------------------------------
VACV_WR/1-259817       ------------------------------------------------------------
MPXV_ZRE/1-259817      AATATTTTTGTGAGACCCATCGAAGAGAGAAAGGATAAAAACTTTTTACGACTCCATCAG
MPXV_WR/1-259817       AATATTTTTGTGAGACCCATCGAAGAGAGAAAGGATAAAAACTTTTTACGACTCCATCAG
CPXV_BR/1-259817       ------------------------------------------------------------
CPXV_GRI/1-259817      ------------------------------------------------------------
ECTV_MOS/1-259817      ------------------------------------------------------------
ECTV_NAV/1-259817      ------------------------------------------------------------
                                                                                   


CMLV_CMS/1-259817      ------------------------------------------------------------
CMLV_M96/1-259817      ------------------------------------------------------------
VARV_BSH/1-259817      ------------------------------------------------------------
VARV_IND/1-259817      ------------------------------------------------------------
VARV_GAR/1-259817      ------------------------------------------------------------
RPXV_UTR/1-259817      AAAGAGGTTTAATATTTTTGTGAGACCATCGAAGAGAGAAAGAGATAAAACTTTTTTACG
VACV_COP/1-259817      AAAGAGGTTTAATATTTTTGTGAGACCATCGAAGAGAGAAAGAGATAAAACTTTTTTACG
VACV_TTup/1-259817     ------------------------------------------------------------
VACV_WR/1-259817       ------------------------------------------------------------
MPXV_ZRE/1-259817      AAAGAGGTTTAATATTTTTGTGAGACCCATCGA---------------------------
MPXV_WR/1-259817       AAAGAGGTTTAATATTTTTGTGAGACCCATCGA---------------------------
CPXV_BR/1-259817       ------------------------------------------------------------
CPXV_GRI/1-259817      ------------------------------------------------------------
ECTV_MOS/1-259817      ------------------------------------------------------------
ECTV_NAV/1-259817      ------------------------------------------------------------
                                                                                   


CMLV_CMS/1-259817      ------------------------------------------------------------
CMLV_M96/1-259817      ------------------------------------------------------------
VARV_BSH/1-259817      ------------------------------------------------------------
VARV_IND/1-259817      ------------------------------------------------------------
VARV_GAR/1-259817      ------------------------------------------------------------
RPXV_UTR/1-259817      ACTCCATCAGAAAGAGGTTTAATATTTTTGTGAGACCATCGAAGAGAGAAAGAGATAAAA
VACV_COP/1-259817      ACTCCATCAGAAAGAGGTTTAATATTTTTGTGAGACCATCGAAGAGAGAAAGAGATAAAA
VACV_TTup/1-259817     ------------------------------------------------------------
VACV_WR/1-259817       ------------------------------------------------------------
MPXV_ZRE/1-259817      ------------------------------------------------------------
MPXV_WR/1-259817       ------------------------------------------------------------
CPXV_BR/1-259817       ------------------------------------------------------------
CPXV_GRI/1-259817      ------------------------------------------------------------
ECTV_MOS/1-259817      ------------------------------------------------------------
ECTV_NAV/1-259817      ------------------------------------------------------------
                                                                                   


CMLV_CMS/1-259817      ------------------------------------------------------------
CMLV_M96/1-259817      ------------------------------------------------------------
VARV_BSH/1-259817      ------------------------------------------------------------
VARV_IND/1-259817      ------------------------------------------------------------
VARV_GAR/1-259817      ------------------------------------------------------------
RPXV_UTR/1-259817      CTTTTTTACGACTCCATCAGAAAGAGGTTTAATATTTTTGTGAGACCATCGAAGAGAGAA
VACV_COP/1-259817      CTTTTTTACGACTCCATCAGAAAGAGGTTTAATATTTTTGTGAGACCATCGAAGAGAGAA
VACV_TTup/1-259817     ------------------------------------------------------------
VACV_WR/1-259817       ------------------------------------------------------------
MPXV_ZRE/1-259817      ----------------------------------------------------------CG
MPXV_WR/1-259817       ----------------------------------------------------------AG
CPXV_BR/1-259817       ------------------------------------------------------------
CPXV_GRI/1-259817      ------------------------------------------------------------
ECTV_MOS/1-259817      ------------------------------------------------------------
ECTV_NAV/1-259817      ------------------------------------------------------------
                                                                                   


CMLV_CMS/1-259817      ------------------------------------------------------------
CMLV_M96/1-259817      ------------------------------------------------------------
VARV_BSH/1-259817      ------------------------------------------------------------
VARV_IND/1-259817      ------------------------------------------------------------
VARV_GAR/1-259817      ------------------------------------------------------------
RPXV_UTR/1-259817      AGAGAAAGAGATAGTTAGTCTAGATATTTTTCTTAGTACAAAAGTCAATGTTTTAAAATA
VACV_COP/1-259817      AGAGAAAGAGATAGTTAGTCTAGATATTTTTCTTAGTACAAAAGTCAATGTTTTAAAATA
VACV_TTup/1-259817     ------------------------------------------------------------
VACV_WR/1-259817       ------------------------------------------------------------
MPXV_ZRE/1-259817      AGAGAAAGAGATGGTTAGTCAAGATATTTTTCTTAGTACAAAAGTCAATGTTTTAAAATA
MPXV_WR/1-259817       AGAGAAAGAGATGGTTAGTCAAGATATTTTTCTTAGTACAAAAGTCAATGTTTTAAAATA
CPXV_BR/1-259817       ------------------------------------------------------------
CPXV_GRI/1-259817      ------------------------------------------------------------
ECTV_MOS/1-259817      ------------------------------------------------------------
ECTV_NAV/1-259817      ------------------------------------------------------------
                                                                                   


CMLV_CMS/1-259817      ------------------------------------------------------------
CMLV_M96/1-259817      ------------------------------------------------------------
VARV_BSH/1-259817      ------------------------------------------------------------
VARV_IND/1-259817      ------------------------------------------------------------
VARV_GAR/1-259817      ------------------------------------------------------------
RPXV_UTR/1-259817      TATGGACAAG----AATTTGTCTGTATAAAAACTTGTGTGAAATTTTGTACCAAAGAAAA
VACV_COP/1-259817      TATGGACAAG----AATTTGTCTGTATAAAAACTTGTGTGAAATTTTGTACCAAAGAAAA
VACV_TTup/1-259817     ------------------------------------------------------------
VACV_WR/1-259817       ------------------------------------------------------------
MPXV_ZRE/1-259817      TATGGACGAGAATTAATTTGTCTGTATAAAAACTTGTGTGAAATTATGTACTAGAGAAAA
MPXV_WR/1-259817       TATGGACGAGAATTAATTTGTCTGTATAAAAACTTGTGTGAAATTATGTACTAGAGAAAA
CPXV_BR/1-259817       ------------------------------------------------------------
CPXV_GRI/1-259817      ------------------------------------------------------------
ECTV_MOS/1-259817      ------------------------------------------------------------
ECTV_NAV/1-259817      ------------------------------------------------------------
                                                                                   


CMLV_CMS/1-259817      ------------------------------------------------------------
CMLV_M96/1-259817      ------------------------------------------------------------
VARV_BSH/1-259817      ------------------------------------------------------------
VARV_IND/1-259817      ------------------------------------------------------------
VARV_GAR/1-259817      ------------------------------------------------------------
RPXV_UTR/1-259817      AATGTGAGCAGTATCCCCTACATGGATTTTACTAGATCATTTATATACCAAAAAATATTA
VACV_COP/1-259817      AATGTGAGCAGTATCCCCTACATGGATTTTACTAGATCATTTATATACCAAAAAATATTA
VACV_TTup/1-259817     ------------------------------------------------------------
VACV_WR/1-259817       ------------------------------------------------------------
MPXV_ZRE/1-259817      AACGTGAGCAGTGTCCCCTACATGGATTTTAC-AGATCATTTATATTCCAAAA---ATAT
MPXV_WR/1-259817       AACGTGAGCAGTGTCCCCTACATGGATTTTAC-AGATCATTTATATTCCAAAA---ATAT
CPXV_BR/1-259817       ------------------------------------------------------------
CPXV_GRI/1-259817      ------------------------------------------------------------
ECTV_MOS/1-259817      ------------------------------------------------------------
ECTV_NAV/1-259817      ------------------------------------------------------------
                                                                                   


CMLV_CMS/1-259817      ------------------------------------------------------------
CMLV_M96/1-259817      ------------------------------------------------------------
VARV_BSH/1-259817      ------------------------------------------------------------
VARV_IND/1-259817      ------------------------------------------------------------
VARV_GAR/1-259817      ------------------------------------------------------------
RPXV_UTR/1-259817      TACGATCTACGTTTTATTATATGATTTTAACGTGTAAATTATAAACATTATTTTATGATA
VACV_COP/1-259817      TACGATCTACGTTTTATTATATGATTTTAACGTGTAAATTATAAACATTATTTTATGATA
VACV_TTup/1-259817     ------------------------------------------------------------
VACV_WR/1-259817       ------------------------------------------------------------
MPXV_ZRE/1-259817      TAACTATATACGTTTATTATATGATGTTAACGTGTAAATTATAAACATTATTTTATGATG
MPXV_WR/1-259817       TAACTATATACGTTTATTATATGATGTTAACGTGTAAATTATAAACATTATTTTATGATG
CPXV_BR/1-259817       --------------------------------------------------------G--A
CPXV_GRI/1-259817      --------------------------------------------------------GATA
ECTV_MOS/1-259817      ------------------------------------------------------------
ECTV_NAV/1-259817      ------------------------------------------------------------
                                                                                   


CMLV_CMS/1-259817      ------------------------------------------------------------
CMLV_M96/1-259817      ------------------------------------------------------------
VARV_BSH/1-259817      ------------------------------------------------------------
VARV_IND/1-259817      ------------------------------------------------------------
VARV_GAR/1-259817      ------------------------------------------------------------
RPXV_UTR/1-259817      TACAATTGTCTGGTAACCTAGATGGGCATAGGGGATGTTGATAAGCTCGACGAGTATATG
VACV_COP/1-259817      TACAATTGTCTGGTAACCTAGATGGGCATAGGGGATGTTGATAAGCTCGACGAGTATATG
VACV_TTup/1-259817     ------------------------------------------------------------
VACV_WR/1-259817       ------------------------------------------------------------
MPXV_ZRE/1-259817      C--AATTGTCTGACAACCTAGATTGGCATA-AGGATATTGATAAGCTCTACGAGAATATA
MPXV_WR/1-259817       C--AATTGTCTGACAACCTAGATTGGTATA-AGGATGTTGATAAGCTCTACGAGAATATA
CPXV_BR/1-259817       TGCAATTGTCTGGTAACCTAGATGGGCATA-GGGATGTTGATAAGCTCTACGAGTATATG
CPXV_GRI/1-259817      TACAATTGTCTGGTAACCTAGATGGGCATAGGGGATGTTGATAAGCTCGACGAGTATATG
ECTV_MOS/1-259817      ------------------------------------------------------------
ECTV_NAV/1-259817      ------------------------------------------------------------
                                                                                   


CMLV_CMS/1-259817      ------------------------------------------------------------
CMLV_M96/1-259817      ------------------------------------------------------------
VARV_BSH/1-259817      ------------------------------------------------------------
VARV_IND/1-259817      ------------------------------------------------------------
VARV_GAR/1-259817      ------------------------------------------------------------
RPXV_UTR/1-259817      TTGTTGGACGTTATTGTTTAAGAAATAGTTGATGCATCAGAAAGAGAATAAAAAATATTT
VACV_COP/1-259817      TTGTTGGACGTTATTGTTTAAGAAATAGTTGATGCATCAGAAAGAGAATAAAAAATATTT
VACV_TTup/1-259817     ------------------------------------------------------------
VACV_WR/1-259817       ------------------------------------------------------------
MPXV_ZRE/1-259817      TTGTTGGACGTTATCGTTTACGAAATAGTTGAGA--------------------------
MPXV_WR/1-259817       TTGTTGGACGTTATCGTTTACGAAATAGTTGAGA--------------------------
CPXV_BR/1-259817       TTGTTGGACGTTATCGTTTACGAAATAGTTGAGACATC----------------------
CPXV_GRI/1-259817      TTGTTGGACGTTATTGTTTAAGAAATAGTTGATGCATC----------------------
ECTV_MOS/1-259817      ------------------------------------------------------------
ECTV_NAV/1-259817      ------------------------------------------------------------
                                                                                   


CMLV_CMS/1-259817      ------------------------------------------------------------
CMLV_M96/1-259817      ------------------------------------------------------------
VARV_BSH/1-259817      ------------------------------------------------------------
VARV_IND/1-259817      ------------------------------------------------------------
VARV_GAR/1-259817      ------------------------------------------------------------
RPXV_UTR/1-259817      TAGTGAGACCATCGAAGAGAGAAAGAGATAAAACTTTTTTACGACTCCATCAGAAAGAGG
VACV_COP/1-259817      TAGTGAGACCATCGAAGAGAGAAAGAGATAAAACTTTTTTACGACTCCATCAGAAAGAGG
VACV_TTup/1-259817     ------------------------------------------------------------
VACV_WR/1-259817       ------------------------------------------------------------
MPXV_ZRE/1-259817      ------------------------------------------------------------
MPXV_WR/1-259817       ------------------------------------------------------------
CPXV_BR/1-259817       ------------------------------------------------------------
CPXV_GRI/1-259817      ------------------------------------------------------------
ECTV_MOS/1-259817      ------------------------------------------------------------
ECTV_NAV/1-259817      ------------------------------------------------------------
                                                                                   


CMLV_CMS/1-259817      ------------------------------------------------------------
CMLV_M96/1-259817      -----------------------------------AGAGATAAAACTTTTTTTACGACTC
VARV_BSH/1-259817      ------------------------------------------------------------
VARV_IND/1-259817      ------------------------------------------------------------
VARV_GAR/1-259817      ------------------------------------------------------------
RPXV_UTR/1-259817      TTTAATATTTTTGTGAGACCATCGAAGAGAGAAAGAGAATAAAAATATTTTATGACTCCA
VACV_COP/1-259817      TTTAATATTTTTGTGAGACCATCGAAGAGAGAAAGAGAATAAAAATATTTTATGACTCCA
VACV_TTup/1-259817     ----------------------------------GAGAATAAAAATATTTTATGACTCCA
VACV_WR/1-259817       ----------------------------------GAGAATAAAAATATTTTATGACTCCA
MPXV_ZRE/1-259817      ------------------------------------------------------------
MPXV_WR/1-259817       ------------------------------------------------------------
CPXV_BR/1-259817       ------------------------------------------------------------
CPXV_GRI/1-259817      ------------------------------------------------------------
ECTV_MOS/1-259817      ------------------------------------------------------------
ECTV_NAV/1-259817      ------------------------------------------------------------
                                                                                   


CMLV_CMS/1-259817      ------------------------------------------------------------
CMLV_M96/1-259817      CATCAGAAAGAGGTTTAATATTTTTGTGAGACCATCGAAGAGAGAAAGAGATAAAACTTT
VARV_BSH/1-259817      ------------------------------------------------------------
VARV_IND/1-259817      ------------------------------------------------------------
VARV_GAR/1-259817      ------------------------------------------------------------
RPXV_UTR/1-259817      TTGAAGAGA---------------------------------------------------
VACV_COP/1-259817      TTGAAGAGA---------------------------------------------------
VACV_TTup/1-259817     TTGAAGAGA---------------------------------------------------
VACV_WR/1-259817       TTGAAGAGA---------------------------------------------------
MPXV_ZRE/1-259817      ------------------------------------------------------------
MPXV_WR/1-259817       ------------------------------------------------------------
CPXV_BR/1-259817       ------------------------------------------------------------
CPXV_GRI/1-259817      ------------------------------------------------------------
ECTV_MOS/1-259817      ------------------------------------------------------------
ECTV_NAV/1-259817      ------------------------------------------------------------
                                                                                   


CMLV_CMS/1-259817      ------------------------------------------------------------
CMLV_M96/1-259817      TTTTACGACTCCATCAGAAAGAGGTTTAATATTTTTGTGAGACCATCGAAGAGAGAAAGA
VARV_BSH/1-259817      ------------------------------------------------------------
VARV_IND/1-259817      ------------------------------------------------------------
VARV_GAR/1-259817      ------------------------------------------------------------
RPXV_UTR/1-259817      ------------------------------------------------------------
VACV_COP/1-259817      ------------------------------------------------------------
VACV_TTup/1-259817     ------------------------------------------------------------
VACV_WR/1-259817       ------------------------------------------------------------
MPXV_ZRE/1-259817      ------------------------------------------------------------
MPXV_WR/1-259817       ------------------------------------------------------------
CPXV_BR/1-259817       ------------------------------------------------------------
CPXV_GRI/1-259817      ------------------------------------------------------------
ECTV_MOS/1-259817      ------------------------------------------------------------
ECTV_NAV/1-259817      ------------------------------------------------------------
                                                                                   


CMLV_CMS/1-259817      ------------------------------------------------------------
CMLV_M96/1-259817      GATAAAACTTTTTTTACGACTCCATCAGAAAGAGGTTTAATATTTTTGTGAGACCATCGA
VARV_BSH/1-259817      ------------------------------------------------------------
VARV_IND/1-259817      ------------------------------------------------------------
VARV_GAR/1-259817      ------------------------------------------------------------
RPXV_UTR/1-259817      ------------------------------------------------------------
VACV_COP/1-259817      ------------------------------------------------------------
VACV_TTup/1-259817     ------------------------------------------------------------
VACV_WR/1-259817       ------------------------------------------------------------
MPXV_ZRE/1-259817      ------------------------------------------------------------
MPXV_WR/1-259817       ------------------------------------------------------------
CPXV_BR/1-259817       ------------------------------------------------------------
CPXV_GRI/1-259817      ------------------------------------------------------------
ECTV_MOS/1-259817      ------------------------------------------------------------
ECTV_NAV/1-259817      ------------------------------------------------------------
                                                                                   


CMLV_CMS/1-259817      ------------------------------------------------------------
CMLV_M96/1-259817      AGAGAGAAAGAGATAAAACTTTTTTTACGACTCCATCAGAAAGAGGTTTAATATTTTTGT
VARV_BSH/1-259817      ------------------------------------------------------------
VARV_IND/1-259817      ------------------------------------------------------------
VARV_GAR/1-259817      ------------------------------------------------------------
RPXV_UTR/1-259817      ------------------------------------------------------------
VACV_COP/1-259817      ------------------------------------------------------------
VACV_TTup/1-259817     ------------------------------------------------------------
VACV_WR/1-259817       ------------------------------------------------------------
MPXV_ZRE/1-259817      ------------------------------------------------------------
MPXV_WR/1-259817       ------------------------------------------------------------
CPXV_BR/1-259817       ------------------------------------------------------------
CPXV_GRI/1-259817      ------------------------------------------------------------
ECTV_MOS/1-259817      ------------------------------------------------------------
ECTV_NAV/1-259817      ------------------------------------------------------------
                                                                                   


CMLV_CMS/1-259817      ------------------------------------------------------------
CMLV_M96/1-259817      GAGACCATCGAAGAGAGAAAGAGATAAAACTTTTTTTACGACTCCATCAGAAAGAGGTTT
VARV_BSH/1-259817      ------------------------------------------------------------
VARV_IND/1-259817      ------------------------------------------------------------
VARV_GAR/1-259817      ------------------------------------------------------------
RPXV_UTR/1-259817      ------------------------------------------------------------
VACV_COP/1-259817      ------------------------------------------------------------
VACV_TTup/1-259817     ------------------------------------------------------------
VACV_WR/1-259817       ------------------------------------------------------------
MPXV_ZRE/1-259817      ------------------------------------------------------------
MPXV_WR/1-259817       ------------------------------------------------------------
CPXV_BR/1-259817       ------------------------------------------------------------
CPXV_GRI/1-259817      ------------------------------------------------------------
ECTV_MOS/1-259817      ------------------------------------------------------------
ECTV_NAV/1-259817      ------------------------------------------------------------
                                                                                   


CMLV_CMS/1-259817      ------------------------------------------------------------
CMLV_M96/1-259817      AATATTTTTGTGAGACCATCGAAGAGAGAAAGAGATAAAACTTTTTTTACGACTCCATCA
VARV_BSH/1-259817      ------------------------------------------------------------
VARV_IND/1-259817      ------------------------------------------------------------
VARV_GAR/1-259817      ------------------------------------------------------------
RPXV_UTR/1-259817      ------------GAAAGAGAAAATGAGAATGAGAATAAAAATATTTTAGTGACACCATCA
VACV_COP/1-259817      ------------GAAAGAGAAAATGAGAATGAGAATAAAAATATTTTAGTGACACCATCA
VACV_TTup/1-259817     ------------GAAAGAGAAAATGAGAATGAGAATAAAAATATTTTAGTGACACCATCA
VACV_WR/1-259817       ------------GAAAGAGAAAATGAGAATGAGAATAAAAATATTTTAGTGACACCATCA
MPXV_ZRE/1-259817      -------------------------------------------------------CATCA
MPXV_WR/1-259817       -------------------------------------------------------CATCA
CPXV_BR/1-259817       -------------------------AGAAAGAGAATAAAAATATTTTTACGACTCCATCA
CPXV_GRI/1-259817      -------------------------AGAATGAGAATAAAAATATTTTAGTGACTCCATCA
ECTV_MOS/1-259817      -------------------------------------------TTTTTACGACTCCATCA
ECTV_NAV/1-259817      -------------------------------------------TTTTTACGACTCCATCA
                                                                                   


CMLV_CMS/1-259817      ------------------------------------------------------------
CMLV_M96/1-259817      GAAAGAGGTTTAATATTTTTGTGAGACCATCGAAGAGAGAAAGAGATAAAACTTTTTTTA
VARV_BSH/1-259817      ------------------------------------------------------------
VARV_IND/1-259817      ------------------------------------------------------------
VARV_GAR/1-259817      ------------------------------------------------------------
RPXV_UTR/1-259817      GAAAGAGGTTTAATATTTTTGTGAGACCATCGAAGAGAGAAAGAGAATAAAAATATTTTA
VACV_COP/1-259817      GAAAGAGGTTTAATATTTTTGTGAGACCATCGAAGAGAGAAAGAGAATAAAAATATTTTA
VACV_TTup/1-259817     GAAAGAGGTTTAATATTTTTGTGAGACCATCGAAGAGAGAAAGAGAATAAAAATATTTTA
VACV_WR/1-259817       GAAAGAGGTTTAATA---------------------------------------------
MPXV_ZRE/1-259817      GAAAGAGGTTTAATATTTTTGTGAGACCATCGAAGAGAGAAAGAGAATAAAAATA-----
MPXV_WR/1-259817       GAAAGAGGTTTAATATTTTTGTGAGACCATCGAAGAGAGAAATAGAATAAAAATATTTTT
CPXV_BR/1-259817       GAAAGAGGTTTAATATTTTTGTGAGACC--------------------------------
CPXV_GRI/1-259817      GAAAGAGGTTTAATATTTTTGTGAGACC--------------------------------
ECTV_MOS/1-259817      ------------------------------------------------------------
ECTV_NAV/1-259817      ------------------------------------------------------------
                                                                                   


CMLV_CMS/1-259817      ------------------------------------------------------------
CMLV_M96/1-259817      CGACTCCATCAGAAAGA-------------------------------------------
VARV_BSH/1-259817      ------------------------------------------------------------
VARV_IND/1-259817      ------------------------------------------------------------
VARV_GAR/1-259817      ------------------------------------------------------------
RPXV_UTR/1-259817      TGACTCCATTGAAGAGAGAAAGAGAAAATGAGAATGAGAATAAAAATATTTTAGTGACAC
VACV_COP/1-259817      TGACTCCATTGAAGAGAGAAAGAGAAAATGAGAATGAGAATAAAAATATTTTAGTGACAC
VACV_TTup/1-259817     TGACTCCATTGAAGAGAGAAAGAGAAAATGAGAATGAGAATAAAAATATTTTAGTGACAC
VACV_WR/1-259817       ------------------------------------------------------------
MPXV_ZRE/1-259817      ------------------------------------------------------------
MPXV_WR/1-259817       TT----------------------------------------------------------
CPXV_BR/1-259817       ------------------------------------------------------------
CPXV_GRI/1-259817      ------------------------------------------------------------
ECTV_MOS/1-259817      ------------------------------------------------------------
ECTV_NAV/1-259817      ------------------------------------------------------------
                                                                                   


CMLV_CMS/1-259817      ------------------------------------------------------------
CMLV_M96/1-259817      ------------------------------------------------------------
VARV_BSH/1-259817      ------------------------------------------------------------
VARV_IND/1-259817      ------------------------------------------------------------
VARV_GAR/1-259817      ------------------------------------------------------------
RPXV_UTR/1-259817      CATCAGAAAGAGGTTTAATATTTTTTATGAGACCATCAAAGAGAGAAAGAGAATAAAAAT
VACV_COP/1-259817      CATCAGAAAGAGGTTTAATATTTTTTATGAGACCATCAAAGAGAGAAAGAGAATAAAAAT
VACV_TTup/1-259817     CATCAGAAAGAGGTTTAATATTTTTTATGAGACCATCAAAGAGAGAAAGAGAATAAAAAT
VACV_WR/1-259817       ------------------------------------------------------------
MPXV_ZRE/1-259817      ------------------------------------------------------------
MPXV_WR/1-259817       ------------------------------------------------------------
CPXV_BR/1-259817       ------------------------------------------------------------
CPXV_GRI/1-259817      ------------------------------------------------------------
ECTV_MOS/1-259817      ------------------------------------------------------------
ECTV_NAV/1-259817      ------------------------------------------------------------
                                                                                   


CMLV_CMS/1-259817      ------------------------------------------------------------
CMLV_M96/1-259817      ------------------------------------------------------------
VARV_BSH/1-259817      ------------------------------------------------------------
VARV_IND/1-259817      ------------------------------------------------------------
VARV_GAR/1-259817      ------------------------------------------------------------
RPXV_UTR/1-259817      ATTTTTGTAAAACTTTTTTTATGAGACCATCAAAGAGAGAAAGAGAATAAAAATATTTTT
VACV_COP/1-259817      ATTTTTGTAAAACTTTTTTTATGAGACCATCAAAGAGAGAAAGAGAATAAAAATATTTTT
VACV_TTup/1-259817     ATTTTTGTAAAACTTTTTTTATGAGACCATCAAAGAGAGAAAGAGAATAAAAATATTTTT
VACV_WR/1-259817       --------------TTTTTTATGAGACCATCAAAGAGAGAAAGAGAATAAAAATATTTTT
MPXV_ZRE/1-259817      ------------------------------------------------------------
MPXV_WR/1-259817       ------------------------------------------------------------
CPXV_BR/1-259817       ----------------------------ATTGAAGAGAGAAAGAGAATAAAAATATTTTT
CPXV_GRI/1-259817      ----------------------------ATCGAAGAGAGAAAGAGAATAAAAATATTTTT
ECTV_MOS/1-259817      --------------------------------------GAAAGAGAATAAAAATATTTTT
ECTV_NAV/1-259817      --------------------------------------GAAAGAGAATAAAAATATTTTT
                                                                                   


CMLV_CMS/1-259817      ------------------------------------------------------------
CMLV_M96/1-259817      ------------------------------------------------------------
VARV_BSH/1-259817      ------------------------------------------------------------
VARV_IND/1-259817      ------------------------------------------------------------
VARV_GAR/1-259817      ------------------------------------------------------------
RPXV_UTR/1-259817      GTAAAACTTTTTTTATGAGACCATCAAAGAGAGAAAGAGAATAAA---------------
VACV_COP/1-259817      GTAAAACTTTTTTTGTGAGACCATCGAAGAGAGAAAGAGAATAAA---------------
VACV_TTup/1-259817     GTAAAACTTTTTTTGTGAGACCATCGAAGAGAGAAAGAGAATAAA---------------
VACV_WR/1-259817       GTAAAACTTTTTTTATGAGACCATCAAAGAGAGAAAGAGAATAAA---------------
MPXV_ZRE/1-259817      ------------------------------------------------------------
MPXV_WR/1-259817       ------------------------------------------------------------
CPXV_BR/1-259817       GTAAAACTTTTTTTATGAGACCATTGAAGAGAGAAAGAGAATAAAATATT----------
CPXV_GRI/1-259817      GTAAAACTTTTTTTATGAGA----------------------------------------
ECTV_MOS/1-259817      GTAAAAC-TTTTTTATGAGACCATCGAAGAGAGAAAGAGATAAAACTTTTTTACGACTCC
ECTV_NAV/1-259817      GTAAAAC-TTTTTTATGAGACCATCAAAGAGAGAAAGAGATAAAACTTTTTTACGACTCC
                                                                                   


CMLV_CMS/1-259817      ------------------------------------------------------------
CMLV_M96/1-259817      ------------------------------------------------------------
VARV_BSH/1-259817      ------------------------------------------------------------
VARV_IND/1-259817      ------------------------------------------------------------
VARV_GAR/1-259817      ------------------------------------------------------------
RPXV_UTR/1-259817      -----------------AATATTTTTGTAAAACTTTTTTTAT------------------
VACV_COP/1-259817      -----------------AATATTTTTGTAAAACTTTTTTTAT------------------
VACV_TTup/1-259817     -----------------AATATTTTTGTAAAACTTTTTTTAT------------------
VACV_WR/1-259817       -----------------AATATTTTTGTAAAACTTTTTTTAT------------------
MPXV_ZRE/1-259817      ------------------------------------------------------------
MPXV_WR/1-259817       ------------------------------------------------------------
CPXV_BR/1-259817       ------------------------------------------------------------
CPXV_GRI/1-259817      ------------------------------------------------------------
ECTV_MOS/1-259817      ATCAGAAAGAGAATAAAAATATTTTTGTAAAACTTTTTTATGAGACCATCGAAGAGAGAA
ECTV_NAV/1-259817      ATCAGAAAGAGAATAAAAATATTTTTGTAAAACTTTTTTATGAGACCATCAAAGAGAGAA
                                                                                   


CMLV_CMS/1-259817      ------------------------------------------------------------
CMLV_M96/1-259817      ------------------------------------------------------------
VARV_BSH/1-259817      ------------------------------------------------------------
VARV_IND/1-259817      ------------------------------------------------------------
VARV_GAR/1-259817      ------------------------------------------------------------
RPXV_UTR/1-259817      ------------------------------------------------------------
VACV_COP/1-259817      ------------------------------------------------------------
VACV_TTup/1-259817     ------------------------------------------------------------
VACV_WR/1-259817       ------------------------------------------------------------
MPXV_ZRE/1-259817      ------------------------------------------------------------
MPXV_WR/1-259817       ------------------------------------------------------------
CPXV_BR/1-259817       --------------TTTACGACTCCATCAGAAAGAGG---------------------TT
CPXV_GRI/1-259817      -----------------------CCATCAGAAAGAGG---------------------TT
ECTV_MOS/1-259817      AGAAATAAAACTTTTTTACGACTCCATCAGAAAGAGAATAAAAATATTTTTGTAAAACTT
ECTV_NAV/1-259817      AGAGATAAAACTTTTTTACGACTCCATCAGAAAGAGAATAAAAATATTTTTGTAAAACTT
                                                                                   


CMLV_CMS/1-259817      ------------------------------------------------------------
CMLV_M96/1-259817      ------------------------------------------------------------
VARV_BSH/1-259817      ------------------------------------------------------------
VARV_IND/1-259817      ------------------------------------------------------------
VARV_GAR/1-259817      ------------------------------------------------------------
RPXV_UTR/1-259817      ------------GAGACCATCAAAGAGAGAAAGAGAATAAAAATATTTTTGTAAAACTTT
VACV_COP/1-259817      ------------GAGACCATCAAAGAGAGAAAGAGAATAAAAATATTTTTGTAAAACTTT
VACV_TTup/1-259817     ------------GAGACCATCAAAGAGAGAAAGAGAATAAAAATATTTTTGTAAAACTTT
VACV_WR/1-259817       ------------GAGACCATCAAAGAGAGAAAGAGAATAAAAATATTTTTGTAAAACTTT
MPXV_ZRE/1-259817      ------------------------------------------------------------
MPXV_WR/1-259817       ------------------------------------------------------------
CPXV_BR/1-259817       TAATATTTTTGTGAGACCATTGAAGAGAGAAAGAGAATAAAAATATTTTTGTAAAACTTT
CPXV_GRI/1-259817      TAATATTTTTGTGAGACCATCGAAGAGAGAAAGAGAATAAAAATA---------------
ECTV_MOS/1-259817      TTTTATG------AGACCATCGAAGAGAGAAAGAGATAAAACTTT---------------
ECTV_NAV/1-259817      TTTTATG------AGACCATCAAAGAGAGAAAGAGATAAAACTTT---------------
                                                                                   


CMLV_CMS/1-259817      ------------------------------------------------------------
CMLV_M96/1-259817      ------------------------------------------------------------
VARV_BSH/1-259817      ------------------------------------------------------------
VARV_IND/1-259817      ------------------------------------------------------------
VARV_GAR/1-259817      ------------------------------------------------------------
RPXV_UTR/1-259817      TTTTATGAGACCATCAAAGAGAGAAAGAGAATAA-----------------AAATATTTT
VACV_COP/1-259817      TTTTATGAGACCATCAAAGAGAGAAAGAGAATAA-----------------AAATATTTT
VACV_TTup/1-259817     TTTTATGAGACCATCAAAGAGAGAAAGAGAATAA-----------------AAATATTTT
VACV_WR/1-259817       TTTTATGAGACCATCAAAGAGAGAAAGAGAATAA-----------------AAATATTTT
MPXV_ZRE/1-259817      ------------------------------------------------------------
MPXV_WR/1-259817       ------------------------------------------------------------
CPXV_BR/1-259817       TTTTATGAGACCATTGAAGAGAGAAAGAGAATAAAATATTTTTACGACTCCATCAGAAAG
CPXV_GRI/1-259817      ------------------------------------------------------------
ECTV_MOS/1-259817      ------------------------------------------------------------
ECTV_NAV/1-259817      ------------------------------------------------------------
                                                                                   


CMLV_CMS/1-259817      ------------------------------------------------------------
CMLV_M96/1-259817      ------------------------------------------------------------
VARV_BSH/1-259817      ------------------------------------------------------------
VARV_IND/1-259817      ------------------------------------------------------------
VARV_GAR/1-259817      ------------------------------------------------------------
RPXV_UTR/1-259817      TGTAAAACTTTTTTTATGAGACCATCAAAGAGAGAAAGAGAATAAAAATATTTTTGTAAA
VACV_COP/1-259817      TGTAAAACTTTTTTTATGAGACCATCAAAGAGAGAAAGAGAATAAAAATATTTTTGTAAA
VACV_TTup/1-259817     TGTAAAACTTTTTTTATGAGACCATCAAAGAGAGAAAGAGAATAAAAATATTTTTGTAAA
VACV_WR/1-259817       TGTAAAACTTTTTTTATGAGACCATCAAAGAGAGAAAGAGAATAAAAATATTTTTGTAAA
MPXV_ZRE/1-259817      ------------------------------------------------------------
MPXV_WR/1-259817       ------------------------------------------------------------
CPXV_BR/1-259817       AGGTTTAATATTTTTGTGAGACCATTGAAGAGAGAAAGAGAATAAAAATATTTTTGTAAA
CPXV_GRI/1-259817      ------------------------------------------------------------
ECTV_MOS/1-259817      ------------------------------------------------------------
ECTV_NAV/1-259817      ------------------------------------------------------------
                                                                                   


CMLV_CMS/1-259817      ------------------------------------------------------------
CMLV_M96/1-259817      ------------------------------------------------------------
VARV_BSH/1-259817      ------------------------------------------------------------
VARV_IND/1-259817      ------------------------------------------------------------
VARV_GAR/1-259817      ------------------------------------------------------------
RPXV_UTR/1-259817      ACTTTTTTTATGAGACCATCAAAGAGAGAAAGAGAATAAAAAAATATTTTTGTAAAACTT
VACV_COP/1-259817      ACTTTTTTTATGAGACCATCAAAGAGAGAAAGAGAAT--AAAAATATTTTTGTAAAACTT
VACV_TTup/1-259817     ACTTTTTTTATGAGACCATCAAAGAGAGAAAGAGAAT--AAAAATATTTTTGTAAAACTT
VACV_WR/1-259817       ACTTTTTTTATGAGACCATCAAAGAGAGAAAGAGAAT--AAAAATATTTTTGTAAAACTT
MPXV_ZRE/1-259817      ------------------------------------T-----------------------
MPXV_WR/1-259817       -----------------------------------TT-----------------------
CPXV_BR/1-259817       ACTTTTTTTATGAGACCATTGAAGA-----------------------------------
CPXV_GRI/1-259817      -----TTTTATGAGACCATCGAAGA-----------------------------------
ECTV_MOS/1-259817      ------TTTACGACTCCATC----------------------------------------
ECTV_NAV/1-259817      ------TTTACGACTCCATC----------------------------------------
                                                                                   


CMLV_CMS/1-259817      ------------------------------------------------------------
CMLV_M96/1-259817      -----------------------------------------------GGTTTAATATTTT
VARV_BSH/1-259817      ------------------------------------------------------------
VARV_IND/1-259817      ------------------------------------------------------------
VARV_GAR/1-259817      ------------------------------------------------------------
RPXV_UTR/1-259817      TTTTTATGA---------------------------------------------------
VACV_COP/1-259817      TTTTTATGAGACCATCAAAGAGAGAAAGAGAATAAAAATATTTTTGTAAAACTTTTTTTA
VACV_TTup/1-259817     TTTTTATGAGACCATCAAAGAGAGAAAGAGAATAAAAATATTTTTGTAAAACTTTTTTTA
VACV_WR/1-259817       TTTTTATGAGACCATCAAAGAGAGAAAGAGAATAAAAATATTTTTGTAAAACTTTTTTTA
MPXV_ZRE/1-259817      ------------------------------------------------------------
MPXV_WR/1-259817       ------------------------------------------------------------
CPXV_BR/1-259817       ---------------------GAGAAAGAGAATAAAAATATTTTTGTAAAACTTTTTTTA
CPXV_GRI/1-259817      ---------------------GAGAAAGAGAATAAAAATATTTTTGTAAAACTTTTTTTA
ECTV_MOS/1-259817      ----------------------AGAAAGAGAATAAAAATATTTTTGTAAAAC-TTTTTTA
ECTV_NAV/1-259817      ----------------------AGAAAGAGAATAAAAATATTTTTGTAAAAC-TTTTTTA
                                                                                   


CMLV_CMS/1-259817      ------------------------AGAATAAAAATATTTTTGTAAAACTTTTTGTGAGAC
CMLV_M96/1-259817      TGTGAGACCATCGAAGAGAGAAAGAGAATAAAAATATTTTTGTAAAACTTTTTGTGAGAC
VARV_BSH/1-259817      ------------------------------------------------------------
VARV_IND/1-259817      ------------------------------------------------------------
VARV_GAR/1-259817      ------------------------------------------------------------
RPXV_UTR/1-259817      ---------------------------------------------------------GAC
VACV_COP/1-259817      TGAGACCATCAAAGAGAGAAAGAGAATAAAAATATTTTTGTAAAACTTTTTTTATGAGAC
VACV_TTup/1-259817     TGAGACCATCAAAGAGAGAAAGAGAATAAAAATATTTTTGTAAAACTTTTTTTATGAGAC
VACV_WR/1-259817       TGAGACCATCAAAGAGAGAAAGAGAATAAAAATATTTTTGTAAAACTTTTTTTATGAGAC
MPXV_ZRE/1-259817      ---------------------------------TTTTTTGTAAAACTTTTTATGAG----
MPXV_WR/1-259817       ---------------------------------TTTTTTGTAAAACTTTTT---------
CPXV_BR/1-259817       TGAGACCATTGAAGAGAGAAAGAGAATAAAAATATTTTTGTAAAACTTTTTTTATGAGAC
CPXV_GRI/1-259817      TGAGACCATCAGAAAGAGGTTT--------AATATTTTTGTGATACCCT-----------
ECTV_MOS/1-259817      TGAGACCATCGAAGAGAGAAAGAGAATAAAAATATTTTTGTGATACCCT-----------
ECTV_NAV/1-259817      TGAGACCATCAAAGAGAGAAAGAGAATAAAAATATTTTTGTGATACCCT-----------
                                                                                   


CMLV_CMS/1-259817      CATCGAAGAGAGAATAGGAATAGGAATAGGAATAGGAATAGGAATAGGAATAGGAATAGG
CMLV_M96/1-259817      CATCGAAGA------GAGAATAGGAATAGGAATAGGAATAGGAATAGGAATAGGAATAGG
VARV_BSH/1-259817      ------------------------------------------------------------
VARV_IND/1-259817      ------------------------------------------------------------
VARV_GAR/1-259817      ------------------------------------------------------------
RPXV_UTR/1-259817      CATCAGAAAGAGGTTTAATATTTTTGTGATACCCTGAAAGGAAATA------GGAATAGG
VACV_COP/1-259817      CATCAGAAAGAGGTTTAATATTTTTGTGATACCCTGAAAGGAAATAGGAATAGGAATAGG
VACV_TTup/1-259817     CATCAGAAAGAGGTTTAATATTTTTGTGATACCCTGAAAGGAAATAGGAATAGGAATAGG
VACV_WR/1-259817       CATCAGAAAGAGGTTTAATATTTTTGTGATACCCTGAAAGGAAATAGGAATAGGAATAGG
MPXV_ZRE/1-259817      ---------------------------------------ACAAGAGAGAAAGAGAATACG
MPXV_WR/1-259817       ----------------------------------------TATGAGACCAAGAGAATACG
CPXV_BR/1-259817       CATTGAAGAG-------------------------AGAAAGAGAATAAAAATATTTTTGT
CPXV_GRI/1-259817      ------------------------------------GAAAGGAAATAGGAA---------
ECTV_MOS/1-259817      -----------------------------------GAAAGGAAATAGGAAA---------
ECTV_NAV/1-259817      -----------------------------------GAAAGGAAATAGGAAA---------
                                                                                   


CMLV_CMS/1-259817      A-----------------------------ATAGGAATAGTGATCATAATCGTATCACAC
CMLV_M96/1-259817      A-----------------------------ATAGGAATAGTGATCATAATCGTATCACAC
VARV_BSH/1-259817      ------------------------------------------------------------
VARV_IND/1-259817      ------------------------------------------------------------
VARV_GAR/1-259817      ------------------------------------------------------------
RPXV_UTR/1-259817      A-----------------------------ATAG-------TGTCATAATCGTATCACAC
VACV_COP/1-259817      A-----------------------------ATAG-------TGTCATAATCGTATCACAC
VACV_TTup/1-259817     A-----------------------------ATAG-------TGTCATAATCGTATCACAC
VACV_WR/1-259817       A-----------------------------ATAG-------TGTCATAATCGTATCACAC
MPXV_ZRE/1-259817      A-----------------------------ATAG-------TGATCATATCGTATCACA-
MPXV_WR/1-259817       A-----------------------------ATAG-------TGATCATATCGTATCACA-
CPXV_BR/1-259817       TACTCCATCAGAAAGAGGTTTAATATTTTAGTGA---------TCATAATCGTATCACA-
CPXV_GRI/1-259817      ----------------------------TAGTGA---------TCATAATCGTATCACAC
ECTV_MOS/1-259817      -----------------------------AGTGC---------TCATAATCGTATCACA-
ECTV_NAV/1-259817      -----------------------------AGTGC---------TCATAATCGTATCACA-
                                                                                   


CMLV_CMS/1-259817      TATTGAGATAGAAAAAGAAGAAGTCGCGAGAGGTAACTTTTTGTGAATGTAGTTAAGAGC
CMLV_M96/1-259817      TATTGAGATAGAAAAAGAAGAAGTCGCGAGAGGTAACTTTTTGTGAATGTAGTTAAGAGC
VARV_BSH/1-259817      ------------------------------------------------------------
VARV_IND/1-259817      ------------------------------------------------------------
VARV_GAR/1-259817      ------------------------------------------------------------
RPXV_UTR/1-259817      TATTGAGACAGAAAAAGAAGAAGTCGCGAGAGGTAACTTTTTGTGAATGTAGTTAAGAAC
VACV_COP/1-259817      TATTGAGACAGAAAAAGAAGAAGTAACGAGAGGTAACTTTTTGTGAATGTAGTTAAGAAC
VACV_TTup/1-259817     TATTGAGACAGAAAAAGAAGAAGTAACGAGAGGTAACTTTTTGTGAATGTAGTTAAGAAC
VACV_WR/1-259817       TATTGAGACAGAAAAAGAAGAAGTCGCGAGAGGTAACTTTTTGTGAATGTAGTTAAGAAC
MPXV_ZRE/1-259817      TATTGAAACAGAAA--GAAGAAGTAACGAGAGGTAACTTTTTGTGAATGTAGTTA--AAC
MPXV_WR/1-259817       TATTGAAACAGAAA--GAAGAAGTAACGAGAGGTAACTTTTTGTAAATGTAGTTA--AAT
CPXV_BR/1-259817       TATTGAGACAGAAAAAGAAGAAGTCGCGAGAGGTAACTTTTTGTGAATGTAGTTAAGAAC
CPXV_GRI/1-259817      TATTGAGACAGAAAAAGAAGAAGTCGCGAGAGGTAACTTTTTGTGAATGTAGTTAAGAAC
ECTV_MOS/1-259817      -CTTGAGACAGAAAAAGAAGAAGTAACGAGAGGTAACTTTTTGTGAATGTAGTTAAGAAC
ECTV_NAV/1-259817      -CTTGAGACAGAAAAAGAAGAAGTAACGAGAGGTAACTTTTTGTGAATGTAGTTAAGAAC
                                                                                   


CMLV_CMS/1-259817      ATTTTTGTTTTGCAAACCGGAGTATAGGGTCCGGTACAC--TTTTTAATTCGTGGTG-TG
CMLV_M96/1-259817      ATTTTTGTTTTGCAAACCGGAGTATAGTGTCCGGTACAC-TTTTTTAATTCGTGGTG-TG
VARV_BSH/1-259817      ------------------------------------------------------------
VARV_IND/1-259817      ------------------------------------------------------------
VARV_GAR/1-259817      ------------------------------------------------------------
RPXV_UTR/1-259817      ATTTTTGTTTTGCAAACCGGAATATAGTGTCCGGTACAC-TTTTTTAATTCGTGGT---G
VACV_COP/1-259817      ATTTTTGTTTTGCAAACCGGAATATAGTGTCCGGTACAC-TTTTTTAATTCGTGGT---G
VACV_TTup/1-259817     ATTTTTGTTTTGCAAACCGGAATATAGTGTCCGGTACAC-TTTTTTAATTCGTGGT---G
VACV_WR/1-259817       ATTTTTGTTTTGCAAACCGGAATATAGTGTCCGGTACAC-TTTTTTAATTCGTGGT---G
MPXV_ZRE/1-259817      ATTTTTGTTTTGCAAACCGGAATATAGTACCCGGTACAC-TTTTTTAATTCGTGGTGCGG
MPXV_WR/1-259817       ATTTTTGTTTTGCAAACCGGAATATAGTGCCCGGT---C-TTTTTTAATTCGTGGTGCAG
CPXV_BR/1-259817       ATTTTTGTTTTGCAAACCGGAATATAGTGTCCGGTACACTTTTTTTAGTTTGTGGTG---
CPXV_GRI/1-259817      ATTTTTGTTTTGCAAACCGGAATATAGTGTCCGGTACAC-TTTTTTAATTCGTGGTG---
ECTV_MOS/1-259817      ATTTTTGTTTTGCAAACCGGAGTA--GTGTCCGGTACAC-TTTTTTAATTCGTGGTG---
ECTV_NAV/1-259817      ATTTTTGTTTTGCAAACCAGAGTA--GTGTCCGGTACAC-TTTTTTAATTCGTGGTG---
                                                                                   


CMLV_CMS/1-259817      CATGAATCGTATAGATTAACCCTACTCACCCGAATCTCGGATGAATAGAGTTATCGATTC
CMLV_M96/1-259817      CCTGAATCGT-TCGATTAACCCTACTCACCCGAATCTCGGATGAATAGAGTTATCGATTC
VARV_BSH/1-259817      ------------------------------------------------------------
VARV_IND/1-259817      ------------------------------------------------------------
VARV_GAR/1-259817      ------------------------------------------------------------
RPXV_UTR/1-259817      TGCCTGAATCGTTCGATTAACCCTACTCATCCAATTTCAGATGAATAGAGTTATCGATTC
VACV_COP/1-259817      TGCCTGAATCGTTCGATTAACCCTACTCATCCAATTTCAGATGAATAGAGTTATCGATTC
VACV_TTup/1-259817     TGCCTGAATCGTTCGATTAACCCTACTCATCCAATTTCAGATGAATAGAGTTATCGATTC
VACV_WR/1-259817       TGCCTGAATCGTTCGATTAACCCTACTCATCCAATTTCAGATGAATAGAGTTATCGATTC
MPXV_ZRE/1-259817      TGTCTGAATCGTTCGATTAACCCAACTCATCCATTTTCAGATGAATAGAGTTATCGATTC
MPXV_WR/1-259817       TGTCTGAATCGTTCGATTAACCCAACTCATCCATTTTCAGATGAATAGAGTTATCGATTC
CPXV_BR/1-259817       TGCCTGAATCGCTCGATTAACCCTACTCATCCAATTTCAGATGAATAGGGTTATCGATTC
CPXV_GRI/1-259817      TGCCTGAATCGTTCGATTAACCCTACTCATCCAATTTCAGATGAATAGAGTTATCGATTC
ECTV_MOS/1-259817      TGCCTGAATCGTTCGATTAACCCCACTCATCCAATTTCAGATGAATAGAGTTATCGATTC
ECTV_NAV/1-259817      TGCCTGAATCGTTCGATTAACCCCACTCATCCAATTTCAGATGAATAGAGTTATCGATTC
                                                                                   


CMLV_CMS/1-259817      AGACACACGCTTTGAGTTTTGTTGAATCGATGAGTGAAGTATCATCGGTTGCACCTTCAG
CMLV_M96/1-259817      AGACACACGCTTTGAGTTTTGTTGAATCGATGAGTGAAGTATCATCGGTTGCACCTTCAG
VARV_BSH/1-259817      ------------------------------------------------------------
VARV_IND/1-259817      ------------------------------------------------------------
VARV_GAR/1-259817      ------------------------------------------------------------
RPXV_UTR/1-259817      AGACACACGCTTTGAGTTTTGTTGAATCGATGAGTGAAGTATCATCGGTTGCACCTTTAG
VACV_COP/1-259817      AGACACACGCTTTGAGTTTTGTTGAATCGATGAGTGAAGTATCATCGGTTGCACCTTCAG
VACV_TTup/1-259817     AGACACACGCTTTGAGTTTTGTTGAATCGATGAGTGAAGTATCATCGGTTGCACCTTCAG
VACV_WR/1-259817       AGACACACGCTTTGAGTTTTGTTGAATCGATGAGTGAAGTATCATCGGTTGCACCTTCAG
MPXV_ZRE/1-259817      AGACACATGCTTTGAGTTTTGTTGAATCGATGAGTGAAGTATCATCGGTTGCACCTTCAG
MPXV_WR/1-259817       AGACACATGCTTTGAGTTTTGTTGAATCGATGAGTGAAGTATCATCGGTTGCACCTTCAG
CPXV_BR/1-259817       AGACACACGCTATAAGTTTTGCTGAATTGATGAGTGAAGTATCATCGGCTGCATCTTCCG
CPXV_GRI/1-259817      AGACACACGCTTTGAGTTTTGTTGAATCGATGAGAGAAGTATCATCGGTTGCACCTTCAG
ECTV_MOS/1-259817      AGACACACGCTTTGAGTTTTGTTGAATCGATGAGTGAAGTATCATCGGTTGCACCTTCAG
ECTV_NAV/1-259817      AGACACACGCTTTGAGTTTTGTTGAATCGATGAGTGAAGTATCATCGGTTGCACCTTCAG
                                                                                   


CMLV_CMS/1-259817      ATGCCGATCCGTCGACATACTTGAATCCATCCTTGACCTCAAGATCAGATGATTCCTTGC
CMLV_M96/1-259817      ATGCCGATCCGTCGACATACTTGAATCCATCCTTGACCTCAAGATCAGATGATTCCTTGC
VARV_BSH/1-259817      ------------------------------------------------------------
VARV_IND/1-259817      ------------------------------------------------------------
VARV_GAR/1-259817      ------------------------------------------------------------
RPXV_UTR/1-259817      ATGCCGATCCGTCGACATACTTGAATCCATCCTTGACCTCAAGTTCAGATGATTCCTTGC
VACV_COP/1-259817      ATGCCGATCCGTCGACATACTTGAATCCATCCTTGACCTCAAGTTCAGATGATTCCTTGC
VACV_TTup/1-259817     ATGCCGATCCGTCGACATACTTGAATCCATCCTTGACCTCAAGTTCAGATGATTCCTTGC
VACV_WR/1-259817       ATGCCGATCCGTCGACATACTTAAATCCATCCTTGACCTCAAGTTCAGATGATTCCTTGC
MPXV_ZRE/1-259817      ATGCCGATCCGTCGACATACTTGAATCCATCCTTGACTTCAAGTTCAGATGATTCCTCAC
MPXV_WR/1-259817       ATGCCGATCCGTCGACATACTTGAATCCATCCTTGACTTCAAGTTCAGATGATTCCTCAC
CPXV_BR/1-259817       ATGCCGATCCGTCGACATACTTGAATCCATCCTTGACCTCAAGTTCAGATGATTCCTTGC
CPXV_GRI/1-259817      ATGCCGATCCGTCGACATACTTGAATCCATCCTTGACCTCAAGTTCAGATGATTCCTTGC
ECTV_MOS/1-259817      ATACCGATCCGTCGATATACTTGAATCCATCCTTGACTTCAAGTTCAGATGCTTCCTTGC
ECTV_NAV/1-259817      ATACCGATCCGTCGATATACTTGAATCCATCCTTGACTTCAAGTTCAGATGCTTCCTTGC
                                                                                   


CMLV_CMS/1-259817      ACATGTCTCCGATACGAACACTAAACTCTAGATTCTTGACGCATTTTGTATCGACGATCG
CMLV_M96/1-259817      ACATGTCTCCGATACGAACACTAAACTCTAGATTCTTGACGCATTTTGTATCGACGATCG
VARV_BSH/1-259817      ------------------------------------------------------------
VARV_IND/1-259817      ------------------------------------------------------------
VARV_GAR/1-259817      ------------------------------------------------------------
RPXV_UTR/1-259817      ACATGTCTCCGATACGAACGCTAAACTCTAGATTCTTGACACATTTTGTATCGACGATCG
VACV_COP/1-259817      ACATGTCTCCGATACGAACGCTAAACTCTAGATTCTTGACACATTTTGTATCGACGATCG
VACV_TTup/1-259817     ACATGTCTCCGATACGAACGCTAAACTCTAGATTCTTGACACATTTTGTATCGACGATCG
VACV_WR/1-259817       ACATGTCTCCGATACGAACGCTAAACTCTAGATTCTTGACACATTTTGTATCGACGATCG
MPXV_ZRE/1-259817      ACATGTCTCCGATACGTACGCTAAACTCTAGGTTCTTAACACATTTTGTATCAACGATCG
MPXV_WR/1-259817       ACATGTCTCCGATACGTACGCTAAACTCTAGGTTCTTGACACATTTTGTATCAACGATCG
CPXV_BR/1-259817       ACATGTCTCCTATACGAACGCTAATCTCTAGATTCTTGACGCATTTCGTATCGACGATCG
CPXV_GRI/1-259817      ACATGTCTCCGATACGAACGCTAAACTCTAGATTCTTGACACATTTTGTATCGACGATCG
ECTV_MOS/1-259817      ACATGTCTCCGATACGAACGCTAAACTCTAGATCCTTGACACATTTTATATCGACGATCG
ECTV_NAV/1-259817      ACATGTCTCCGATACGAACGCTAAACTCTAGATCCTTGACACATTTTATATCGACGATCG
                                                                                   


CMLV_CMS/1-259817      TTGAACCGATGATATCTTCGTAACTCACTTTCTTATGAGAGATGTTAGACTCGAGTACTG
CMLV_M96/1-259817      TTGAACCGATGATATCTTCGTAACTCACTTTCTTATGAGAGATGTTAGACTCGAGTACTG
VARV_BSH/1-259817      ------------------------------------------------------------
VARV_IND/1-259817      ------------------------------------------------------------
VARV_GAR/1-259817      ------------------------------------------------------------
RPXV_UTR/1-259817      TTGAACCGATGATATCTTCGTAACTCACTTTCTTATGAGAGATGTTAGACCCGAGTACTG
VACV_COP/1-259817      TTGAACCGATGATATCTTCGTAACTCACTTTCTTATGAGAGATGTTAGACCCGAGTACTG
VACV_TTup/1-259817     TTGAACCGATGATATCTTCGTAACTCACTTTCTTATGAGAGATGTTAGACCCGAGTACTG
VACV_WR/1-259817       TTGAACCGATGATATCTTCGTAACTCACTTTCTTATGAGAGATGTTAGACCCGAGTACTG
MPXV_ZRE/1-259817      TTGAACCGATGATATCTTTGTAACTCACTTTCTTATGTGAGATGTTAGACCCAAGTACTG
MPXV_WR/1-259817       TTGAACCGATGATATCTTTGTAACTCACTTTCTTATGTGAGATGTTAGACCCAAGTACTG
CPXV_BR/1-259817       TTGATCCGATGATATCTTCGTAACTCACTTTCTTATGGGAGATGTTAGACCCGAGTACTG
CPXV_GRI/1-259817      TTGAACCGATGATATCTTCGTAACTCACTTTCTTATGAGAGATGTTAGACCCGAGTACTG
ECTV_MOS/1-259817      TTGAACCGATGATATCTTCGTACCTCACTTTCTTATGAGAGATGTTAGACCCGAGTACTG
ECTV_NAV/1-259817      TTGAACCGATGATATCTTCGTACCTCACTTTCTTATGAGAGATGTTAGACCCGATTACTG
                                                                                   


CMLV_CMS/1-259817      GGTGAGTCTTGATGTCGCTGTCTTTCTCTTCTTCGCTACATCTGATGTCGATAGACACCT
CMLV_M96/1-259817      GGTGAGTCTTGATGTCGCTGTCTTTCTCTTCTTCGCTACATCTGATGTCGATAGACACCT
VARV_BSH/1-259817      ------------------------------------------------------------
VARV_IND/1-259817      ------------------------------------------------------------
VARV_GAR/1-259817      ------------------------------------------------------------
RPXV_UTR/1-259817      GATGGGTCTTGATGTCGCTGTCTTTCTCTTCTTCGCTACATCTGATGTCGATAGACACCT
VACV_COP/1-259817      GATGGGTCTTGATGTCGCTGTCTTTCTCTTCTTCGCTACATCTGATGTCGATAGACACCT
VACV_TTup/1-259817     GATGGGTCTTGATGTCGCTGTCTTTCTCTTCTTCGCTACATCTGATGTCGATAGACACCT
VACV_WR/1-259817       GATGGGTCTTGATGTCGCTGTCTTTCTCTTCTTCGCTACATCTGATGTCGATAGACACCT
MPXV_ZRE/1-259817      GATGGGTCTTGATGTCGCTGTCTTTCTCTTCTTCGCTACATCTGATGTCGATAGACATCT
MPXV_WR/1-259817       GATGGGTCTTGATGTCACTGTCTTTCTCTTCTTCGCTACATCTGATGTCGATAGACATCT
CPXV_BR/1-259817       GATGGGTCTTGATGTTGCTGTCTTTCTCTTCTTCGCTACATTTGATGTTGATAGACATTT
CPXV_GRI/1-259817      GATGTGTCTTGATGTCGCTGTCTTTCTCTTCTTCGCTACATCTGATGTCGATAGACACCT
ECTV_MOS/1-259817      GATGGGTCTTGATGTTGCTGTCTTTCTCTTCTTCACTACATTTGATATTGATAGACACCG
ECTV_NAV/1-259817      GATGGGTCTTGATGTTGCTGTCTTTCTCTTCTTCACTACATTTGATATTGATAGACACCG
                                                                                   


CMLV_CMS/1-259817      CGCAGTCTTTGATCATAGCCAGAGCTTCTTCACGAGTGATCGCGGGAGAGTCCTTACCTT
CMLV_M96/1-259817      CGCAGTCTTTGATCATAGCCAGAGCTTCTTCACGAGTGATCGCGGGAGAGTCCTTACCTT
VARV_BSH/1-259817      ------------------------------------------------------------
VARV_IND/1-259817      ------------------------------------------------------------
VARV_GAR/1-259817      ------------------------------------------------------------
RPXV_UTR/1-259817      CACAGTCTTTGATCATAGCAAGAGCTTCTTCATGAGTGATCGCGGGAGAGTCCTTACCTT
VACV_COP/1-259817      CACAGTCTTTGATCATAGCCAGAGCTTCTTCACGAGTGATCGCGGGAGAGTCCTTACCTT
VACV_TTup/1-259817     CACAGTCTTTGATCATAGCAAGAGCTTCTTCATGAGTGATCGCGGGAGAGTCCTTACCTT
VACV_WR/1-259817       CACAGTCTTTGATCATAGCCAGAGCTTCTTCATGAGTGATCGCGGGAGAGTCCTTACCTT
MPXV_ZRE/1-259817      CACAGTCTTTGATCATAGCCAGAGCTTCTTCACGCGTGATCGCGGGAGAGTCCTTACCTT
MPXV_WR/1-259817       CACAGTCTTTGATCATAGCCAGAGCTTCTTCACGCGTGATCGCGGGAGAGTCCTTACCTT
CPXV_BR/1-259817       CACAGTCTTTGATCATAGACAGAGCTTCTTCACGAGTGATAGCGGGAGAGTCCTTACCTT
CPXV_GRI/1-259817      CGCAGTCTTTGATCATAGCAAGAGCTTCTTCATGAGTGATCGCTGGAGAGTCCTTACCTT
ECTV_MOS/1-259817      CACAGTCGTTGATCATAGCAAGAGCTTCTTCATGAGTGATGGCTGGAGATTCAATGCCGT
ECTV_NAV/1-259817      CACAGTCGTTGATCATAGCAAGAGCTTCTTCATGAGTGATGGCTGGAGATTCAATGCCGT
                                                                                   


CMLV_CMS/1-259817      GTCCTGGTGACACACTGGACAATCTAGCATTCACTGCGTTTCCATCAGCGGATTCTGAGA
CMLV_M96/1-259817      GTCCTGGTGACACACTGGACAATCTAGCATTCACTGCGTTTCCATCAGCGGATTCTGAGA
VARV_BSH/1-259817      ------------------------------------------------------------
VARV_IND/1-259817      ------------------------------------------------------------
VARV_GAR/1-259817      ------------------------------------------------------------
RPXV_UTR/1-259817      GTCCTGGGGACACGCTGGACAATCTAGCATTCACTGTGTTTCCATCAGCGGATTCTGAGA
VACV_COP/1-259817      GTCCTGGGGACACGCTGGACAATCTAGCATTCACTGTGTTTCCATCAGCGGATTCTGAGA
VACV_TTup/1-259817     GTCCTGGGGACACGCTGGACAATCTAGCATTCACTGTGTTTCCATCAGCGGATTCTGAGA
VACV_WR/1-259817       GTCCTGGGGACACGCTGGACAATCTAGCATTCACTGTGTTTCCATCAGCGGATTCTGAGA
MPXV_ZRE/1-259817      GTCCTGGTGACACGCTGGACAATCTAGTATTCACAGTGTTTCCATCAGAGGATTCGGAGA
MPXV_WR/1-259817       GTCCCGGTGACACGCTGGACAATCTAGTATTCACAGTGTTTCCATCAGAGGATTCGGAGA
CPXV_BR/1-259817       GTCCTGGGGACACGCTAGACAATCTAGCATTCACAGTGTTTCCGTCAGAGTATTCAGAGA
CPXV_GRI/1-259817      GTCCTGGGGACACGCTGGACAATCTAGCATTCACTGTGTTTCCATCAGCGGATTCTGAGA
ECTV_MOS/1-259817      ACATTGGAGAGACGCTAGACAACCGAGCATTCACTGTGTTTCCATCAGCGGATTCTGAGA
ECTV_NAV/1-259817      ACATTGGAGAGACGCTAGACAACCGAGCATTCACTGTGTTTCCATCAGCGGATTCTGAGA
                                                                                   


CMLV_CMS/1-259817      TGGATTTAATCTGAGGACATTTGGTGAATCCAAAGTTCATTCTCAGACCTCCGCCGATAA
CMLV_M96/1-259817      TGGATTTAATCTGAGGACATTTGGTGAATCCAAAGTTCATTCTCAGACCTCCGCCGATAA
VARV_BSH/1-259817      ------------------------------------------------------------
VARV_IND/1-259817      ------------------------------------------------------------
VARV_GAR/1-259817      ------------------------------------------------------------
RPXV_UTR/1-259817      TGGATTTAATCTGAGGACATTTGGTGAATCCAAAGTTCATTCTCAGACCTCCACCGATGA
VACV_COP/1-259817      TGGATTTAATCTGAGGACATTTGGTGAATCCAAAGTTCATTCTCAGACCTCCACCGATGA
VACV_TTup/1-259817     TGGATTTAATCTGAGGACATTTGGTGAATCCAAAGTTCATTCTCAGACCTCCACCGATGA
VACV_WR/1-259817       TGGATTTAATCTGAGGACATTTGGTGAATCCAAAGTTCATTCTCAGACCTCCACCGATGA
MPXV_ZRE/1-259817      TGGATGAAATCTTTGGGCATTTGGTGAATCCAAAGTTCATGTTAAGACCCGCGCCGACGA
MPXV_WR/1-259817       TGGATGAAATCTTTGGGCATTTGGTGAATCCAAAGTTCATGTTAAGACCCGCACCGACGA
CPXV_BR/1-259817       TGGATGAAATCTTTGGGCATTTGGTGAATCCAAAGTCCATCGTAAGACCTCCACCGACGA
CPXV_GRI/1-259817      TGGATTTAATCTGAGGACATTTGGTGAATCCAAAGTTCATTCTCAGACCTCCACCGATGA
ECTV_MOS/1-259817      TGGATTTAATCTGAGGACATTTGGTGAATCCAAAGTTCATTCTCAGACCTCCACCGACGA
ECTV_NAV/1-259817      TGGATTTAATCTGAGGACATTTGGTGAATCCAAAGTTCATTCTCAGACCTCCACCGACGA
                                                                                   


CMLV_CMS/1-259817      TGGAGTAATAAGTGGTAGGAGGATCTACATCCTCGACTGATGTGAAATCATCTTCTGATT
CMLV_M96/1-259817      TGGAGTAATAAGTGGTAGGAGGATCTACATCCTCGACTGATGTGAAATCATCTTCTGATT
VARV_BSH/1-259817      ------------------------------------------------------------
VARV_IND/1-259817      ------------------------------------------------------------
VARV_GAR/1-259817      ------------------------------------------------------------
RPXV_UTR/1-259817      TGGAGTAATAAGTGGTAGGAGGATCTACATCCTCGACTGATGTGGAATCATCTTCTGATT
VACV_COP/1-259817      TGGAGTAATAAGTGGTAGGAGGATCTACATCCTCGACTGATGTGGAATCATCTTCTGATT
VACV_TTup/1-259817     TGGAGTAATAAGTGGTAGGAGGATCTACATCCTCGACTGATGTGGAATCATCTTCTGATT
VACV_WR/1-259817       TGGAGTAATAAGTGGTAGGAGGATCTACATCCTCGACTGATGTGGAATCATCTTCTGATT
MPXV_ZRE/1-259817      TAGTGTAATAAGTG---------------------------GTGGGATCTCCTTTTACAA
MPXV_WR/1-259817       TAGTGTAATAAGTG---------------------------GTGGGATCTCCTTTTACAA
CPXV_BR/1-259817       CAGTGTAATAAGTGGT---GGGATCTCCCTTTACGACTTCT-------------------
CPXV_GRI/1-259817      TGGAGTAATAAGTGGTAGGAGGATCTACATCCTCGACTGATGTGGAATCAGAAGATGATT
ECTV_MOS/1-259817      CAGTGTAATAAGTGGTGGG---ATCTCCTTTTACGACTTCT-------------------
ECTV_NAV/1-259817      CAGTGTAATAAGTGGTGGG---ATCTCCTTTTACGACTTCT-------------------
                                                                                   


CMLV_CMS/1-259817      CCACCTCGGGATCTGGATCTGACTCGGACTCTGTATTTTCCGTTACGGATTGGCAAATCT
CMLV_M96/1-259817      CCACCTCGGGATCTGGATCTGACTCGGACTCTGTATTTTCCGTTACGGATTGGCAAATCT
VARV_BSH/1-259817      ------------------------------------------------------------
VARV_IND/1-259817      ------------------------------------------------------------
VARV_GAR/1-259817      ------------------------------------------------------------
RPXV_UTR/1-259817      CCACCTCGGGATCTGGATCTGACTCGGACTCTGTAATTTCCGTTACGGATTGGCAAATCT
VACV_COP/1-259817      CCACCTCGGGATCTGGATCTGACTCGGACTCTGTAATTTCCGTTACGGATTGGCAAATCT
VACV_TTup/1-259817     CCACCTCGGGATCTGGATCTGACTCGGACTCTGTAATTTCCGTTACGGATTGGCAAATCT
VACV_WR/1-259817       CCACCTCGGGATCTGGATCTGACTCGGACTCTGTAATTTCCGTTACGGATTGGCAAATCT
MPXV_ZRE/1-259817      CTTCTTCGGATACCTCATCATCTTCGGTCTCTGTAACTTCCGTTACGGATTGACAAATCT
MPXV_WR/1-259817       CTTCTTCGGATACCTCATCATCTTCGGTCTCTGTAACTTCCGTTACGGATTGACAAATCT
CPXV_BR/1-259817       -----------TCTGACTCGTCTTCAGACTCTGTAACTTCGGTTACTGATTGACAAATCT
CPXV_GRI/1-259817      CCACCTCGGGATCTGGATCTGACTCGGACTCTGTAATTTCCGTTACAGATTGACAAATCT
ECTV_MOS/1-259817      -----TCGGATACCCCATCGTCTTCAGACTCTGTAACTTCGGTTACTGATTGACAAATCT
ECTV_NAV/1-259817      -----TCGGATACCCCATCGTCTTCAGACTCTGTAACTTCGGTTACTGATTGACAAATCT
                                                                                   


CMLV_CMS/1-259817      TATCATTGGTCGGTGTTTTGTCTTGCTTTGTGACTTTGATAATAACATCGATTCCCATAT
CMLV_M96/1-259817      TATCATTGGTCGGTGTTTTGTCTTGCTTTGTGACTTTGATAATAACATCGATTCCCATAT
VARV_BSH/1-259817      ------------------------------------------------------------
VARV_IND/1-259817      ------------------------------------------------------------
VARV_GAR/1-259817      ------------------------------------------------------------
RPXV_UTR/1-259817      TATCATTGGTCGGTGTTTGGTCTTGCTTTGTGACTTTGATAATAACATCGATTCCCATAT
VACV_COP/1-259817      TATCATTGGTCGGTGTTTGGTCTTGCTTTGTGACTTTGATAATAACATCGATTCCCATAT
VACV_TTup/1-259817     TATCATTGGTCGGTGTTTGGTCTTGCTTTGTGACTTTGATAATAACATCGATTCCCATAT
VACV_WR/1-259817       TATCATTGGTCGGTGTTTGGTCTTGCTTTGTGACTTTGATAATAACATCGATTCCCATAT
MPXV_ZRE/1-259817      TATCATTGGTCGGTGTTTGGTCTTGCTTTGTGACTTTGATAATAACATCGATTCCCATAT
MPXV_WR/1-259817       TATCATTGGTCGGTGTTTGGTCTTGCTTTGTGACTTTGATAATAACATCGATTCCCATAT
CPXV_BR/1-259817       TATCATTGGTCGGTGTTTGGTCTTGCTTGGTGACTTTGATAATAACATCGATTCCCATAT
CPXV_GRI/1-259817      TATCATTGGTCGGTGTTTGGTCTTGCTTTGTGACTTTGATAATAACATCGATTCCCATAT
ECTV_MOS/1-259817      TATCATTAGTCGGTGTTTGGTCTTGCTTGGTGACTTTGATAATAACATCGATTCCCATAT
ECTV_NAV/1-259817      TATCATTAGTCGGTGTTTGGTCTTGCTTGGTGACTTTGATAATAACATCGATTCCCATAT
                                                                                   


CMLV_CMS/1-259817      GATGTTTGTTTTCTTCTTCAGTACACGAGGATGA---------GGATTGCTGAAGACTGG
CMLV_M96/1-259817      GATGTTTGTTTTCTTCTTCAGTACACGAGGATGA---------GGATTGCTGAAGACTGG
VARV_BSH/1-259817      ------------------------------------------------------------
VARV_IND/1-259817      ------------------------------------------------------------
VARV_GAR/1-259817      ------------------------------------------------------------
RPXV_UTR/1-259817      GATGTTTGTTTTCTTCTTCCGTACACGAGGATGAGGATGAGGATGATTGCTGAAGACTGG
VACV_COP/1-259817      GATGTTTGTTTTCTTCTTCCGTACACGAGGAGGAGGATGAGGATGATTGCTGAAGACTGG
VACV_TTup/1-259817     GATGTTTGTTTTCTTCTTCCGTACACGAGGAGGAGGATGAGGATGATTGCTGAAGACTGG
VACV_WR/1-259817       GATGTTTGTTTTCTTCTTCCGTACACGAGGAGGAGGATGAGGATGATTGCTGAAGACTGG
MPXV_ZRE/1-259817      GATGTTTGTTTTCTTCTTCAGTACACGAGGATGAG---------GATTGTTGAAGACTAG
MPXV_WR/1-259817       GATGTTTGTTTTCTTCTTCAGTACACGAGGATGAA---------GATTGTTGAAGACTAG
CPXV_BR/1-259817       GATGTTTGTTTTCTTCTTCCGTACACGAGGATGAGGATGAGAATGATTGCTGAAGACTGG
CPXV_GRI/1-259817      GATGTTTGTTTTCTTCTTCGGTACACGAGGATGAG---------GATTGCTGAAGACTGG
ECTV_MOS/1-259817      GATGGTTGTTTTCTTCTTCCGTACACGAGGATGCG------AATGATTGCTGAAGACTGG
ECTV_NAV/1-259817      GATGGTTGTTTTCTTCTTCCGTACACGAGGATGCG------AATGATTGCTGAAGACTGG
                                                                                   


CMLV_CMS/1-259817      CAGGCATAGCAGCTGCCGCCAGACACATGCATGCCAGGACGATATATTGTTTCATGATTG
CMLV_M96/1-259817      CAGGCATAGCAGCTGCCGCCAGACACATGCATGCCAGGACGATATATTGTTTCATGATTG
VARV_BSH/1-259817      ------------------------------------------------------------
VARV_IND/1-259817      ------------------------------------------------------------
VARV_GAR/1-259817      ------------------------------------------------------------
RPXV_UTR/1-259817      CAGGCATAGCAGCTGCCGCCAGGCACATGCATGCCAGGACGATATATTGTTTCATGATTG
VACV_COP/1-259817      -------------------CAGGCACATGCATGCCAGGACGATATATTGTTTCATAATTG
VACV_TTup/1-259817     -------------------CAGGCACATGCATGCCAGGACGATATATTGTTTCATGATTG
VACV_WR/1-259817       -------------------CAGGCACATGCATGCCAGGACGATATATTGTTTCATGATTG
MPXV_ZRE/1-259817      TAGGCATAGCAGCTGCCACTAGGCACATGCATGCCAGGACAATATATTGTTTCATGATTG
MPXV_WR/1-259817       TAGGCATAGCAGCTGCCACTAGGCACATGCATGCCAGGACAATATATTGTTTCATGATTG
CPXV_BR/1-259817       TAGGGATAGCAACTGCCGCCAGGCATATGCATGCCAGGACGAT---TTGTTTCATGATTG
CPXV_GRI/1-259817      CAGGCATAGCAGCTGCCGCCAGGCACATGCATGCCAGAACGATATATTGTTTCATGATTG
ECTV_MOS/1-259817      TAGGGATAGCAGCTGCCGCCAGGCATATGCATGCCAGGACGATATATTGTTTCATGATTG
ECTV_NAV/1-259817      TAGGGATAGCAGCTGCCGCCAGGCATATGCATGCCAGGACGATATATTGTTTCATGATTG
                                                                                   


CMLV_CMS/1-259817      CTATTGATTGAGTACTGTTCTTTATGATTCTACTTCCTTACCGTGAAATAAATTAGAATA
CMLV_M96/1-259817      CTATTGATTGAGTACTGTTCTTTATGATTCTACTTCCTTACCGTGAAATAAATTAGAATA
VARV_BSH/1-259817      ------------------------------------------------------------
VARV_IND/1-259817      ------------------------------------------------------------
VARV_GAR/1-259817      ------------------------------------------------------------
RPXV_UTR/1-259817      CTATTGATTGATTACTGTTCTTTATGATTCTACTTCCTTACCATGCAATAAATTAGAATA
VACV_COP/1-259817      CTATTGATTGAGTACTGTTCTTTATGATTCTACTTCCTTACCATGCAATAAATTAGAATA
VACV_TTup/1-259817     CTATTGATTGAGTACTGTTCTTTATGATTCTACTTCCTTACCGTGCAATAAATTAGAATA
VACV_WR/1-259817       CTATTGATTGAGTACTGTTCTTTATGATTCTACTTCCTTACCGTGCAATAAATTAGAATA
MPXV_ZRE/1-259817      CTATTGATTGATTACTGTTCTAGATGATTCTACTTTCTTACCATATAATAAATTAGAATA
MPXV_WR/1-259817       CTATTGATTGATTACTGTTCTAGATGATTCTACTTTCTTACCATATAATAAATTAGAATA
CPXV_BR/1-259817       --------------CTGTTCTAGATGATTCTATTTCCTCACCATACAATAAATTAGAATA
CPXV_GRI/1-259817      CTATTGATTGATTACTGTTCTTTATGATTCTACTTCCTTACCATGCAATAAATTAGAATA
ECTV_MOS/1-259817      --------------CTGTTCTAGATGATTCTATTTCCTTACCATACAATAAATTAGAATA
ECTV_NAV/1-259817      --------------CTGTTCTAGATGATTCTATTTCCTTACCATACAATAAATTAGAATA
                                                                                   


CMLV_CMS/1-259817      TATTTTCTACTTTTACGAGAAATTAATTATTGTATTTATTATTTATGGGT--GAAAAAAC
CMLV_M96/1-259817      TATTTTCTACTTTTACGAGAAATTAATTATTGTATTTATTATTTATGGGT--GAAAAAAC
VARV_BSH/1-259817      ------------------------------------------------------------
VARV_IND/1-259817      ------------------------------------------------------------
VARV_GAR/1-259817      ------------------------------------------------------------
RPXV_UTR/1-259817      TATTTTCTACTTTTACGAGAAATTAATTATTGTATTTATTATTTATGGGT---GAAAAAC
VACV_COP/1-259817      TATTTTCTACTTTTACGAGAAATTAATTATTGTATTTATTATTTATGGGT---GAAAAAC
VACV_TTup/1-259817     TATTTTCTACTTTTACGAGAAATTAATTATTG-------TATTTATGGGT---GAAAAAC
VACV_WR/1-259817       TATTTTCTACTTTTACGAGAAATTAATTATTGTATTTATTATTTATGGGT---GAAAAAC
MPXV_ZRE/1-259817      TATTTTCTACTTTTACGAGAAATTAATTATTGTATTTATTATTTATGGGTAAAAAAAAAC
MPXV_WR/1-259817       TATTTTCTACTTTTACGAGAAATTAATTATTGTATTTATTATTTATGGGT--AAAAAAAC
CPXV_BR/1-259817       TATTTTCTACTTTTACGAAAAATTAATTATTGTAT---TTATTTATGGGT---TAAAAAC
CPXV_GRI/1-259817      TATTTTCTACTTTTACGAAAAATTAATTATTGTATTTATTATTTATGGGT---GAAAAAC
ECTV_MOS/1-259817      TATTTTCTACTTTTACGAGAAATTAATTATTGTATTTATTATTTATGGGT---AAAAAAC
ECTV_NAV/1-259817      TATTTTCTACTTTTACGAGAAATTAATTATTGTATTTATTATTTATGGGT---AAAAAAC
                                                                                   


CMLV_CMS/1-259817      TTACTATAAAAAGTGGGTGGG---------TTTGGAATTAGTGATCAGTTTATGTATATC
CMLV_M96/1-259817      TTACTATAAAAAGTGGGTGGG---------TTTGGAATTAGTGATCAGTTTATGTATATC
VARV_BSH/1-259817      ------------------------------------------------------------
VARV_IND/1-259817      ------------------------------------------------------------
VARV_GAR/1-259817      ------------------------------------------------------------
RPXV_UTR/1-259817      TTACTATAAAAAGCGGGTGGG---------TTTGGAATTAGTGATCAGTTTATGTATATC
VACV_COP/1-259817      TTACTATAAAAAGCGGGTGGG---------TTTGGAATTAGTGATCAGTTTATGTATATC
VACV_TTup/1-259817     TTACTATAAAAAGCGGGTGGG---------TTTGGAATTAGTGATCAGTTTATGTATATC
VACV_WR/1-259817       TTACTATAAAAAGCGGGTGGG---------TTTGGAATTAGTGATCAGTTTATGTATATC
MPXV_ZRE/1-259817      TTACTATAAGTGGGTGGGATT---------CTGGGAATTAGTGATCAGTTTATGTATATC
MPXV_WR/1-259817       TTACTATAAGTGGGTGGGATT---------CTGGGAATTAGTGATCAGTTTATGTATATC
CPXV_BR/1-259817       TTACTATAAAAAGTGGGTGGGATACTGGGAATTGGAATTAGTAATCAGTTTATGTGTATC
CPXV_GRI/1-259817      TTACTATAAAAAGCGGGTGGG---------TTTGGAATTAGTGATCAGTTTATGTATATC
ECTV_MOS/1-259817      TTACTATAAAAAGTGGGTGGG---------------------------------------
ECTV_NAV/1-259817      TTACTATAAAAAGTGGGTGGG---------------------------------------
                                                                                   


CMLV_CMS/1-259817      GCAACTACCGGGCATATGGCTATCGACATCGAGAACATTACCCGCATGATAAGAGATTGT
CMLV_M96/1-259817      GCAACTACCGGGCATATGGCTATCGACATCGAGAACATTACCCGCATGATAAGAGATTGT
VARV_BSH/1-259817      ------------------------------------------------------------
VARV_IND/1-259817      ------------------------------------------------------------
VARV_GAR/1-259817      ------------------------------------------------------------
RPXV_UTR/1-259817      GCAACTACCGGGCATATGGCTATCGACATCGAGAACATTACCCACATGATAAGAGATTGT
VACV_COP/1-259817      GCAACTACCGGGCATATGGCTATCGACATCGAGAACATTACCCACATGATAAGAGATTGT
VACV_TTup/1-259817     GCAACTACCGGGCATATGGCTATCGACATCGAGAACATTACCCACATGATAAGAGATTGT
VACV_WR/1-259817       GCAACTACCGGGCATATGGCTATCGACATCGAGAACATTACCCACATGATAAGAGATTGT
MPXV_ZRE/1-259817      GCAACTAGCGGGCATATGGCTATTGACATCGAGAACATTACCCATATGATAAGAGATTGT
MPXV_WR/1-259817       GCAACTAGCGGGCATATGGCTATTGACATCGAGAACATTACCCATATGATAAGAGATTGT
CPXV_BR/1-259817       GCACCTACCGGGCATATGGCTATCGACATCGAGAACATTACCCACATGATAAGAGATTGT
CPXV_GRI/1-259817      GCAACTACCGGGCATATGGCTATCGACATCGAGAACATTACCCACATGATAAGAGATTGT
ECTV_MOS/1-259817      ------------------------------------------------------------
ECTV_NAV/1-259817      ------------------------------------------------------------
                                                                                   


CMLV_CMS/1-259817      ATCAGTTTCGTAGTCTTGAGTATTGGTATTACTATATAGTATATAGATGTCGACACTAGA
CMLV_M96/1-259817      ATCAGTTTCGTAGTCTTGAGTATTGGTATTACTATATAGTATATAGATGTCGACACTAGA
VARV_BSH/1-259817      ------------------------------------------------------------
VARV_IND/1-259817      ------------------------------------------------------------
VARV_GAR/1-259817      ------------------------------------------------------------
RPXV_UTR/1-259817      ATCAGTTTCGTAGTCTTGAGTATTGGTATTACTATATAGTATATAGATGTCG--------
VACV_COP/1-259817      ATCAGTTTCGTAGTCTTGAGTATTGGTATTACTATATAGTATATAGATGTCG--------
VACV_TTup/1-259817     ATCAGTTTCGTAGTCTTGAGTATTGGTATTACTATATAGTATATAGATGTCG--------
VACV_WR/1-259817       ATCAGTTTCGTAGTCTTGAGTATTGGTATTACTATATAGTATATAGATGTCG--------
MPXV_ZRE/1-259817      ATCCGTTTCGTAGTCTTGAGTATTGGTATTACTATATAGTATGTAGATGTCGACGCTAGA
MPXV_WR/1-259817       ATCCGTTTCGTAGTCTTGAGTATTGGTATTACTATATAGTATGTAGATGTCGACGCTAGA
CPXV_BR/1-259817       ATCAGTTTCGTAGTCTTGAGTATTGGTATTACTATATAGTATATAGATGTCGACGCTGGA
CPXV_GRI/1-259817      ATCAGTTTCGTAGTCTTGAGTATTGGTATTACTATATAGTATATAGATGTCGACGCTAGA
ECTV_MOS/1-259817      ------------------------------------------------------------
ECTV_NAV/1-259817      ------------------------------------------------------------
                                                                                   


CMLV_CMS/1-259817      TAGACAGTCGCC-CACTAGAGTTACCGTCTCCGAATGCGGCATGATACCATCATCATTCT
CMLV_M96/1-259817      TAGACAGTCGCC-CACTAGAGTTACCGTCTCCGAATGCGGCATGATACCATCATCATTCT
VARV_BSH/1-259817      ------------------------------------------------------------
VARV_IND/1-259817      ------------------------------------------------------------
VARV_GAR/1-259817      ------------------------------------------------------------
RPXV_UTR/1-259817      -----------CCCACTAGAGTTACAGTCTCCGAATGCGGCATGATAG---TATCATTCT
VACV_COP/1-259817      ----------AC--GCTAGATATACAGTCTCCGAATGCGGCATGATACCGTCATCATTCT
VACV_TTup/1-259817     ---------CCC--ACTAGAGTTACTGTCTCCGAATGCGGCATGATA--AGTATCATTCT
VACV_WR/1-259817       ----------AC--GCTAGATAGACAGTCTCCGAATGCGGCATGATACCGTCATCATTCT
MPXV_ZRE/1-259817      TAGACAGTCGCC-CACTAGAGTTACCGTCTCTGAATGCGGCATGATAGT---ATCATTCT
MPXV_WR/1-259817       TAGACAGTCGCC-CACTAGAGTTACCGTCTCTGAATGCGGCATGATAGT---ATCATTCT
CPXV_BR/1-259817       TAGACAGTCGCC-CACTAGAGTTACCGATTCCGAATGCGGCATGATGG------------
CPXV_GRI/1-259817      TAGACAGTCGCC-CACTAGAGTTACCGTCTCCGAATGCGGCATGAT--------------
ECTV_MOS/1-259817      ------------------------------------------------------------
ECTV_NAV/1-259817      ------------------------------------------------------------
                                                                                   


CMLV_CMS/1-259817      TTGCTTTCGTTAGCTGTTT-----------------------------------------
CMLV_M96/1-259817      TTGCTTTCGTTAGCTGTTT-----------------------------------------
VARV_BSH/1-259817      ------------------------------------------------------------
VARV_IND/1-259817      ------------------------------------------------------------
VARV_GAR/1-259817      ------------------------------------------------------------
RPXV_UTR/1-259817      TTGCTTTCGTTAACTGTTTGGA--------------------------------------
VACV_COP/1-259817      TTGCTTTCGTTAACTGTTT-GG--------------------------------------
VACV_TTup/1-259817     TTGCTTTCGTTAACTGTTT-AGTTTATACTATTACTATTTGTAATATTTAGACATAGATA
VACV_WR/1-259817       TTGCTTTCGTTAACTGTTT-G---------------------------------------
MPXV_ZRE/1-259817      TTGTTTTCGTTAACTGTTT-----------------------------------------
MPXV_WR/1-259817       TTGTTTTCGTTAACTGTTT-----------------------------------------
CPXV_BR/1-259817       ---------AGTCGTCATC-----------------------------------------
CPXV_GRI/1-259817      ----------GCCGTCATC-----------------------------------------
ECTV_MOS/1-259817      ------------------------------------------------------------
ECTV_NAV/1-259817      ------------------------------------------------------------
                                                                                   


CMLV_CMS/1-259817      -------------------------------------------------------GGAGG
CMLV_M96/1-259817      -------------------------------------------------------GGAGG
VARV_BSH/1-259817      ------------------------------------------------------------
VARV_IND/1-259817      ------------------------------------------------------------
VARV_GAR/1-259817      ------------------------------------------------------------
RPXV_UTR/1-259817      ----------------------------------------------------------GG
VACV_COP/1-259817      ---------------------------------------------------------AGG
VACV_TTup/1-259817     AACGTGATAAAAGTCTATTTGTTTATATTTATTGCGGATAGCAGTATTTCCCTATAAAAA
VACV_WR/1-259817       --------------------------------------------------------GAGG
MPXV_ZRE/1-259817      -------------------------------------------------------GGAAG
MPXV_WR/1-259817       -------------------------------------------------------GGAAG
CPXV_BR/1-259817       -------------ATTCTTTGTTTTCGTTAACTGTTTGGAGGAAGAA------------T
CPXV_GRI/1-259817      -------------ATTCTTTGTTTTCGTTAACTGTTTGGAGG------------------
ECTV_MOS/1-259817      ------------------------------------------------------------
ECTV_NAV/1-259817      ------------------------------------------------------------
                                                                                   


CMLV_CMS/1-259817      AAGAACCTTTGTTATTACATTTAATCTCGAAATTCAGAG-----------TACACACCTT
CMLV_M96/1-259817      AAGAACCTTTGTTATTACATTTAATCTCGAAATTCAGAG-----------TACACACCTT
VARV_BSH/1-259817      ------------------------------------------------------------
VARV_IND/1-259817      ------------------------------------------------------------
VARV_GAR/1-259817      ------------------------------------------------------------
RPXV_UTR/1-259817      AAGAATCTTTGTTATTGCATTTAATCTCGAAATTCAGAG---------TGCACAC-----
VACV_COP/1-259817      AAGAATCTTTGTTATTGCATTTAATCTCGAAATTCAGAG---------TGCACAC-----
VACV_TTup/1-259817     GTATACGTCCTGTGTTGTCTTTAATCATGTACATGAATGGATGGTTTATGTAGAC-----
VACV_WR/1-259817       AAAAATTTTTGTTATTGCATTTAATCTCGAAATTCAGAG---------TGCACAC-----
MPXV_ZRE/1-259817      ATGAATCTTTGTTGTTACATTTAATCTCGAAATTCAGAG-----------TACATATCTT
MPXV_WR/1-259817       ATGAATCTTTGTTGTTACATTTAATCTCGAAATTCAGAG-----------TACATATCTT
CPXV_BR/1-259817       AAGAATCTTTGTTATTACATTTAATCTCGAAATTCAGAGT-----------GCATACCTT
CPXV_GRI/1-259817      AAGAATCTTTGTTATTACATTTAATCTCGAAATTCAGAGT-----------GCACACCTT
ECTV_MOS/1-259817      ------------------------------------------------------------
ECTV_NAV/1-259817      ------------------------------------------------------------
                                                                                   


CMLV_CMS/1-259817      TGAAATATTTTGATATCTATTTTCTCCTGTAAAGAATCCTGAAGTTGCTA----------
CMLV_M96/1-259817      TGAAATATTTTGATATCTATTTTCTCCTGTAAAGAATCCTGAAGTTGCTA----------
VARV_BSH/1-259817      ------------------------------------------------------------
VARV_IND/1-259817      ------------------------------------------------------------
VARV_GAR/1-259817      ------------------------------------------------------------
RPXV_UTR/1-259817      -------------------CTTTCTCCTGTAAAGAAACCTGAAGTTGCTA----------
VACV_COP/1-259817      -------------------CTTTCTCCTGTAAAGAATCCTGAAGTCGCTA----------
VACV_TTup/1-259817     -------------------CTTCGTACGATATACCATCGAAAAGTTAGTCATAAATACTC
VACV_WR/1-259817       -------------------CTTTCTCCTGTAAAGAAACCTGAAGTTGCTA----------
MPXV_ZRE/1-259817      TGAAGTATTCTGATATCTATTTTCTCCTGTAAAGAATCCTGAAGTTGCTA----------
MPXV_WR/1-259817       TGAAGTATTCTGATATCTATTTTCTCCTGTAAAGAATCCTGAAGTTGCTA----------
CPXV_BR/1-259817       TGAAATATTCTGATATCTATTTTGTCCTGTAAAGAACCCTGAAGTTGCTACCTCATTAAG
CPXV_GRI/1-259817      TGAAATATTTTGATATCTATTTTCTCCTGTAAAGAATCCTGAAGTTGCTACCTTATTAAG
ECTV_MOS/1-259817      ------------------------------------------------------------
ECTV_NAV/1-259817      ------------------------------------------------------------
                                                                                   


CMLV_CMS/1-259817      ---------------------------CCTTATTAA------------GGACAGAGAAGT
CMLV_M96/1-259817      ---------------------------CCTTATTAA------------GGACAGAGAAGT
VARV_BSH/1-259817      ------------------------------------------------------------
VARV_IND/1-259817      ------------------------------------------------------------
VARV_GAR/1-259817      ------------------------------------------------------------
RPXV_UTR/1-259817      ----------------------------CCTTATTA-------------AGGACAGAGAA
VACV_COP/1-259817      ---------------------------CCTTATTAA--------------GAACGGAGAA
VACV_TTup/1-259817     CTGTAACGGCCGATGCTTCTGTATACTCCTCATTAACATCTATAAACGTCGTATGTAGAA
VACV_WR/1-259817       ---------------------------CCTTATTAA--------------GGACGGAGAA
MPXV_ZRE/1-259817      ----------------------------CATTATTA-------------AGGACAGAGAA
MPXV_WR/1-259817       ----------------------------CATTATTA-------------AGGACAGAGAA
CPXV_BR/1-259817       A---------------------------------------------------ACGGAGAA
CPXV_GRI/1-259817      G---------------------------------------------------ACGGAGAA
ECTV_MOS/1-259817      ------------------------------------------------------------
ECTV_NAV/1-259817      ------------------------------------------------------------
                                                                                   


CMLV_CMS/1-259817      ATTCCTC---------------ACGAAATACGGGATCGCAATCTTTATGATT---CATAG
CMLV_M96/1-259817      ATTCCTC---------------ACGAAATACGGGATCACAATCTTTATGATT---CATAG
VARV_BSH/1-259817      ------------------------------------------------------------
VARV_IND/1-259817      ------------------------------------------------------------
VARV_GAR/1-259817      ------------------------------------------------------------
RPXV_UTR/1-259817      GTATTCC-------------TCACGAAATACGGGATTACAGTCTTTATGATTC---ATAG
VACV_COP/1-259817      GTATCCA-------------TCACGAAATACGGGATTACAGTCTTTATGATTC---ATAG
VACV_TTup/1-259817     ATTTTTCTACAGTGATAGTTTCATTACACATCTTGCTAAAATCTGCATAATATCCGAATA
VACV_WR/1-259817       GTATTCC-------------TCACGAAATACGGGATTACAGTCTTTATGATTC---ATAG
MPXV_ZRE/1-259817      GTATTCT------------G-CACGAAAGACGGGATCACAATCTTTATGATTC---ATGG
MPXV_WR/1-259817       GTATTCT------------G-CACGAAAGACTGGATCACAATCTTTATGATTC---ATGG
CPXV_BR/1-259817       GTATCCATTA-------------CGAAAGACGGGATCGCAGTCTTTATGATTCA---TAG
CPXV_GRI/1-259817      GTATCCATCA-------------CGAAAGACGGGATCGCAGTCTTTATGATTCA---TAG
ECTV_MOS/1-259817      ------------------------------------------------------------
ECTV_NAV/1-259817      ------------------------------------------------------------
                                                                                   


CMLV_CMS/1-259817      TAATAGTTAGTTCCGACGTCGAGATGGATTCGCTGATACCGGTAGTGGTCGTCCTAGTAC
CMLV_M96/1-259817      TAATAGTTAGTTCCGACGTCGAGATGGATTCGCTGATACCGGTAGTGGTCGTCCTAGTAC
VARV_BSH/1-259817      ------------------------------------------------------------
VARV_IND/1-259817      ------------------------------------------------------------
VARV_GAR/1-259817      ------------------------------------------------------------
RPXV_UTR/1-259817      TAATAGTTAGTTCCGACGTTGAGATGGATTCACTGAGACCGGTAGTGGTCGTCCGAGTAC
VACV_COP/1-259817      TAATAGTTAGTTCCGACGTTGAGATGGATTCACTGAGACCGGTAGTGGTCGTCCGAGTAC
VACV_TTup/1-259817     TATTAGTAAGTCC-----------TAAATTTTCTAAAATCGGTACCAGATTATACGGTTC
VACV_WR/1-259817       TAATAGTTAGTTCCGACGTTGAGATGGATTCGCTGAGACCGGTAGTGGTCGTTA------
MPXV_ZRE/1-259817      TAATAGTTAGTTCCGACGTTGAGATGGATTCGCTGAGACCGGTAGTGGTCGTCCGAGTAC
MPXV_WR/1-259817       TAATAGTTAGTTCCGACGTTGAGATGGATTCGCTGAGACCGGTAGTGGTCGTCCGAGTAC
CPXV_BR/1-259817       TAATCGTTAGTTCCGAAGTTGAGATGGATTCACTGAGACCGGTAGTGGTCGTCCGAGTAC
CPXV_GRI/1-259817      TAATAGTTAGTTCCGACGTTGAGATGGATTCACTGAGACCGGTAGTGGTCGTCCGAGTAC
ECTV_MOS/1-259817      ------------------------------------------------------------
ECTV_NAV/1-259817      ------------------------------------------------------------
                                                                                   


CMLV_CMS/1-259817      ACGATGTGTCGTTG-------------------------ACTGGATACAGGTTAATTTCC
CMLV_M96/1-259817      ACGATGTGTCGTTG-------------------------ACTGGATACAGGTTAATTTCC
VARV_BSH/1-259817      -----------------------------------------AGTTAGTCTATATATTTTT
VARV_IND/1-259817      ------------------------------------------------------------
VARV_GAR/1-259817      ------------------------------------------------------------
RPXV_UTR/1-259817      ACGACGTGTCGTTGA-------------------------CGGGATACAGATTAATTTCC
VACV_COP/1-259817      ACGACGTGTCGTT-------------------------GACGGGATACAGATTAATTTCC
VACV_TTup/1-259817     TGTCATTTCCACTTTAAACTTTGGCATATACAAGTCTATACTTTTAGTAGATAACATACC
VACV_WR/1-259817       ---------------------------------------ACTGGATACAGATTAATTTCC
MPXV_ZRE/1-259817      ACGATGTGTCGTTGA-------------------------CTGGATACAGGTTAATTTCC
MPXV_WR/1-259817       ACGATGTGTCGTTGA-------------------------CTGGATACAGGTTAATTTCC
CPXV_BR/1-259817       ACGATGTGTCGTTGACG-------------------------GGATACAGATTAATTTCC
CPXV_GRI/1-259817      ACGATGTGTCGTTGACT-------------------------GGATACAGATTAATTTCC
ECTV_MOS/1-259817      ------------------------------------------------------------
ECTV_NAV/1-259817      ------------------------------------------------------------
                                                                                   


CMLV_CMS/1-259817      ACATCGATATAGTTAAATGTATTGCTGGG---TACGGGTTCGCATTTA------------
CMLV_M96/1-259817      ACATCGATATAGTTAAATGTATTGCTGGG---TACGGGTTCGCATTTA------------
VARV_BSH/1-259817      CTTAGTGCAAAAGTCAATGTTTTAAAATA---TATGGACAAGAATTTG------------
VARV_IND/1-259817      ------------------------------------------------------------
VARV_GAR/1-259817      ------------------------------------------------------------
RPXV_UTR/1-259817      ACATCGATATAGTTAAAGGTATTACTGGGT---ACGGGTTCGCATTTA------------
VACV_COP/1-259817      ACATCGATATAGTTAAAGGTATTTCTGGGT---ACGGGTTCGCATTTAT-----------
VACV_TTup/1-259817     ACACCATTTT--TTAAATTTTTCATCTGTT---ATATTTTTTTCTATGTTATATATACCT
VACV_WR/1-259817       ACATCGATATAGTTAAAGGTATTACTGGGT---ACGGGTTCGCATTTAT-----------
MPXV_ZRE/1-259817      ACATCGATATAGTTAAATGTATTGCTGGTT---ACGGGTTCGCATTTAT-----------
MPXV_WR/1-259817       ACATCGATATAGTTAAATGTATTGCTGGTTACGACGGGTTCGCATTTAT-----------
CPXV_BR/1-259817       ACATCGATATAGTTAAAGGTATTACTGGGTA---CGGGTTCGCATTTATC----------
CPXV_GRI/1-259817      ACATCGATATAGTTAAAGGTATTGCTGGGTA---CGGGTTCGCATTTATC----------
ECTV_MOS/1-259817      ------------------------------------------------------------
ECTV_NAV/1-259817      ------------------------------------------------------------
                                                                                   


CMLV_CMS/1-259817      ----------TCTGCGGAAGAGACGGTGCGAGAATATGTTCCGAGACCACACGGAGAACA
CMLV_M96/1-259817      ----------TCTGCGGAAGAGACGGTGCGAGAATATGTTCCGAGACCACACGGAGAACA
VARV_BSH/1-259817      ----------TCTGTATAAAAACTTGTGAGAAATTTTGTACCAAAAAAACGTGAACAGTA
VARV_IND/1-259817      ------------------------------------------------------------
VARV_GAR/1-259817      ------------------------------------------------------------
RPXV_UTR/1-259817      ----------TCTGCGGAAGAGACGGTGTGAGAATATGTTCCGAGACCACACGGAGAACA
VACV_COP/1-259817      -----------CTGCGGAAGAGACGGTGTGAGAATATGTTCCGAGACCACACGGAGAACA
VACV_TTup/1-259817     TCTATGTCGTCCGGTAGTATAATCACCATACTAGAGTTTCCC----TCGTATGGAATATC
VACV_WR/1-259817       -----------CTGCGGAAGAGACGGTGTGAGAATATGTTCCGAGACCACACGGAGAACA
MPXV_ZRE/1-259817      -----------CTGTGGAAGAGACGGTGTGAGAATATGTTCCGGGACCACACGGAGAACA
MPXV_WR/1-259817       -----------CTGTGGAAGAGACGGTGTGAGAATATGTTCCGGGACCACACGGAGAACA
CPXV_BR/1-259817       ------------TACGGAAGAGACGGTGTGAGAATATGTTCCGAGACCACACGGAGAACA
CPXV_GRI/1-259817      ------------TGCGGAAGAGACGGTGTGAGAATATGTTCCGAGACCGCACGGAGAACA
ECTV_MOS/1-259817      ------------------------------------------------------------
ECTV_NAV/1-259817      ------------------------------------------------------------
                                                                                   


CMLV_CMS/1-259817      GATGACGTCTCCGGCAG--------------ACG-------------------TGTGTCC
CMLV_M96/1-259817      GATGACGTCTCCGGCAG--------------ACG-------------------TGTGTCC
VARV_BSH/1-259817      TCCCCTACATGGATTTT--------------ACT-------------------AGATCAT
VARV_IND/1-259817      ------------------------------------------------------------
VARV_GAR/1-259817      ------------------------------------------------------------
RPXV_UTR/1-259817      GATGA---------------------------CG---------------------TCTCC
VACV_COP/1-259817      GATGA---------------------------CG--------------------TCTCCG
VACV_TTup/1-259817     GATAA---------------------------TAGAGAAT--------------CCTCCG
VACV_WR/1-259817       GATGA---------------------------CG--------------------TCTCCG
MPXV_ZRE/1-259817      GATGA---------------------------CG-----TCTCCGGTAGACGTGTATCCG
MPXV_WR/1-259817       GATGA---------------------------CG-----TCTCCGGTAGACGTGTATCCG
CPXV_BR/1-259817       GACGACGTCTCCGGTAGGCGTGTGTCCGGATACT--------------------------
CPXV_GRI/1-259817      CACGACGTCTCCGGTAGACGTGTGTCCGGATACT--------------------------
ECTV_MOS/1-259817      ------------------------------------------------------------
ECTV_NAV/1-259817      ------------------------------------------------------------
                                                                                   


CMLV_CMS/1-259817      GGAT------------------------------ACTCCGTATCCTATTCCACATTTTGT
CMLV_M96/1-259817      GGAT------------------------------ACTCCGTATCCTATTCCACATTTTGT
VARV_BSH/1-259817      TTAT------------------------------ATACCAAAAAATATTATACGATCTAC
VARV_IND/1-259817      ------------------------------------------------------------
VARV_GAR/1-259817      ------------------------------------------------------------
RPXV_UTR/1-259817      GGAT------------------------------ACTCCGTATCCTATTCCACATTTTGT
VACV_COP/1-259817      GATA-------------------------------CTCCGTATCCTATTCCACATTTTGT
VACV_TTup/1-259817     AATAATTCATTAATATGTACATATTGCAAGTTATTCTCGGTACCCACCATCATATCAACA
VACV_WR/1-259817       GATA-------------------------------CTCCGTATCCTATTCCACATTTTGT
MPXV_ZRE/1-259817      GATA-------------------------------CTCCGTATCCTATTCCACACTTTGT
MPXV_WR/1-259817       GATA-------------------------------CTCCGTATCCTATTCCACACTTTGT
CPXV_BR/1-259817       -------------------------------------CCGTATCCTATTCCACACTTTGT
CPXV_GRI/1-259817      -------------------------------------CCGTATCCTATTCCGCATTTTGT
ECTV_MOS/1-259817      ------------------------------------------------------------
ECTV_NAV/1-259817      ------------------------------------------------------------
                                                                                   


CMLV_CMS/1-259817      TTGGGAAACACATGCC------------------TTGCATCCGGATGATCCTTTGAGA--
CMLV_M96/1-259817      TTGGGAAACACATGCC------------------TTGCATCCGGATGATCCTTTGAGA--
VARV_BSH/1-259817      ------------------------------------------------------------
VARV_IND/1-259817      ------------------------------------------------------------
VARV_GAR/1-259817      ------------------------------------------------------------
RPXV_UTR/1-259817      TTGGGAAACACATGCCT------------------TGCATCCGGATGATCCTTTGAGAA-
VACV_COP/1-259817      TTGGGAAACACATGCCT------------------TGCATCCGGATGATCCTTTGAGAA-
VACV_TTup/1-259817     CTGGTAACTATATTCTTAGAAATATAAAACTTGTCTGTATATGTAAGATGTTTAGAAAAT
VACV_WR/1-259817       TTGGGAAACACATGCCT------------------TGCATCCGGATGATCCTTTGAGAA-
MPXV_ZRE/1-259817      TTTAGAAATACATGT-T-----------------CTACACCCTGATGATCCTTTGAGAA-
MPXV_WR/1-259817       TTTAGAAATACATGT-T-----------------CTACACCCTGATGCTCCTTTGAGAA-
CPXV_BR/1-259817       TTGGGAAACACATGCCTT------------------GCATCCGGATGATCCTTTGAGAAA
CPXV_GRI/1-259817      TTGGGAAACACATGCCTT------------------GCATCCGGATGATCCTTTGAGAAG
ECTV_MOS/1-259817      ------------------------------------------------------------
ECTV_NAV/1-259817      ------------------------------------------------------------
                                                                                   


CMLV_CMS/1-259817      -------------------------------ATACAATAATATCCGGGAGAGCATTCACA
CMLV_M96/1-259817      -------------------------------ATACAATAATATCCGGGAGAGCATTCACA
VARV_BSH/1-259817      ------------------------------------------------------------
VARV_IND/1-259817      ------------------------------------------------------------
VARV_GAR/1-259817      ------------------------------------------------------------
RPXV_UTR/1-259817      --------------------------------GACAATAATATCCGGGAGAGCATTCACA
VACV_COP/1-259817      --------------------------------GACAATAATATCCGGGAGAGCATTCACA
VACV_TTup/1-259817     GGATATTTCCACATTGCTTTAAAATGGACGGCGCTAACAACTGTCATACGAGTATTAATG
VACV_WR/1-259817       --------------------------------GACAATAATATCCGGGAGAGCATTCACA
MPXV_ZRE/1-259817      --------------------------------GACAATAATATCCTGGAGAGCATTCACA
MPXV_WR/1-259817       --------------------------------GACAATAATATCCTGGAGAGCATTCACA
CPXV_BR/1-259817       ---------------------------------ACAATAATATCCGGGAGCACAATCACA
CPXV_GRI/1-259817      ---------------------------------ACAATAATATCCGGGAGCACATTCACA
ECTV_MOS/1-259817      ------------------------------------------------------------
ECTV_NAV/1-259817      ------------------------------------------------------------
                                                                                   


CMLV_CMS/1-259817      --------------------------GATTCTATTGTGAGTCG-----------------
CMLV_M96/1-259817      --------------------------GATTCTATTGTGAGTCG-----------------
VARV_BSH/1-259817      ------------------------------------------------------------
VARV_IND/1-259817      ------------------------------------------------------------
VARV_GAR/1-259817      ------------------------------------------------------------
RPXV_UTR/1-259817      G--------------------------ATTCTATTGTGAGTCGT----------------
VACV_COP/1-259817      G--------------------------ATTCTATTGTGAGTAGT----------------
VACV_TTup/1-259817     GATAGCGGACTAGTCAATAAGGAATTAATTTTACCATTTGTCATTGTCTTAACCCATTCG
VACV_WR/1-259817       G--------------------------ATTCTATTGTGAGTCGT----------------
MPXV_ZRE/1-259817      G--------------------------ATTCTATTGTGAGTCGT----------------
MPXV_WR/1-259817       G--------------------------ATTCTATTGTGAGTCGT----------------
CPXV_BR/1-259817       GA--------------------------TTCTATTGTGAGTCGTG---------------
CPXV_GRI/1-259817      GA--------------------------TTCTATTGTGAGTCGTG---------------
ECTV_MOS/1-259817      ------------------------------------------------------------
ECTV_NAV/1-259817      ------------------------------------------------------------
                                                                                   


CMLV_CMS/1-259817      ------TGTTACACGATCGCGTCTCTACCTGATTACTATCGCATCTTCCGTTACAACTTA
CMLV_M96/1-259817      ------TGTTACACGATCGCGTCTCTACCTGATTACTATCGCATCTTCCGTTACAACTTA
VARV_BSH/1-259817      ------------------------------------------------------------
VARV_IND/1-259817      ------------------------------------------------------------
VARV_GAR/1-259817      ------------------------------------------------------------
RPXV_UTR/1-259817      -------GTTACACGATCGCGT----------------------CTTCCGTTACAACTTA
VACV_COP/1-259817      -------GTTACACGATCGCGT----------------------CTTCCGTTACAACTTA
VACV_TTup/1-259817     TTGATTAGTTCCTTTGTTTGGT----------------------TAGCATTATTAAAGTT
VACV_WR/1-259817       -------GTTACACGGTCGCGT----------------------CTTCCGTTACAACTTA
MPXV_ZRE/1-259817      -------GTTACACGATCGCGTCTCTACCTGATTACTATCACATCTTCCGTTACAACTTA
MPXV_WR/1-259817       -------GTTACACGATCGCGTCTCTACCTGATTACTATCACATCTTCCGTTACAACTTA
CPXV_BR/1-259817       --------TTACACGATCGCGTCTCTACCTGATTACTATCGCATCTTCCGTTACAACTTA
CPXV_GRI/1-259817      --------TTACACGATCGCGTCTCTACCTGATTACTATCGCATCTTCCGTTACAACTTA
ECTV_MOS/1-259817      ------------------------------------------------------------
ECTV_NAV/1-259817      ------------------------------------------------------------
                                                                                   


CMLV_CMS/1-259817      GACAAGCGGGTAAATGATTATTGC---------------GAGATGTGAAGGTACCCGAAC
CMLV_M96/1-259817      GACAAGCGGGTAAATGATTATTGC---------------GAGATGTGAAGGTACCCGAAC
VARV_BSH/1-259817      ------------------------------------------------------------
VARV_IND/1-259817      ------------------------------------------------------------
VARV_GAR/1-259817      ------------------------------------------------------------
RPXV_UTR/1-259817      GACAAGCGGGTAAATGATTATTGC-------------GAGATGTGAAGGT--ACCCGAAC
VACV_COP/1-259817      GACAAGCGGGTAAATGATTATTGC-------------GAGATGTGAAGGT--ACCCGAAC
VACV_TTup/1-259817     TACAGTTTGAAAATCGTCTTTTATTTTTTGTAGGAAGGAGGCGTGGAACTCGATACTATC
VACV_WR/1-259817       GACAAGCGGGTAAATGATTATTGC-------------GAGATGTGAAGGT--ACCCGAAC
MPXV_ZRE/1-259817      GACAAGCCTGTAAATGATTATTGT--------------GAGATGTAAAGG-TATCCGAAC
MPXV_WR/1-259817       GACAAGCCTGTAAATGATTATTGT--------------GAGATGTAAAGG-TATCCGAAC
CPXV_BR/1-259817       GACAAGCGGGTAAATGATTATTGC---------------GAGACGTAAAGGTGTCCGACG
CPXV_GRI/1-259817      GACAAGCGGGTAAATGATTATTGC---------------GAGACGTAAAGGTACCCGAAC
ECTV_MOS/1-259817      ------------------------------------------------------------
ECTV_NAV/1-259817      ------------------------------------------------------------
                                                                                   


CMLV_CMS/1-259817      CACACGGCGTACATTGTGTGTTAGTCTTGCTATC------GCATAATCTGGAAGCGTATG
CMLV_M96/1-259817      CACACGGCGTACATTGTGTGTTAGTCTTGCTATC------GCATAATCTGGAAGCGTATG
VARV_BSH/1-259817      ------------------------------------------------------------
VARV_IND/1-259817      ------------------------------------------------------------
VARV_GAR/1-259817      ------------------------------------------------------------
RPXV_UTR/1-259817      CACAGGGTGTACATCGTGTGTTAGTCTTGCTATC------GCATAATCTGGAAGCGTATG
VACV_COP/1-259817      CACACGGCGTACATTGTGTGTTAGTCTTGCTATC------GCATAATCTGGAAGCGTATG
VACV_TTup/1-259817     GCTACCGTATATTTTATTTGCGGTAGCTAGTGTC------GCACAATACGGAATATCTAC
VACV_WR/1-259817       CACACGGCGTACATTGTGTGTTAGTCTTGCTATC------GCATAATCTGGAAGCGTATG
MPXV_ZRE/1-259817      CACACGGCGTACATTGTGTATTAGTCTTGCTATC------ACATAATCTGGAAGCGTAAG
MPXV_WR/1-259817       CACACGGTGTACATTGTGTATTAGTCTTGCTATC------ACATAATCTGGAAGCGTAAG
CPXV_BR/1-259817       CACACGGCGTACATTGTGTGTTTGTGTTAGTCTTGCTATCGCATAATCTGGAAGCGTATG
CPXV_GRI/1-259817      CACACGGCGTACATTGTGTGTTTGTGTTAGTCTTGCTATCGCATAATCTGGAAGCGTATG
ECTV_MOS/1-259817      ------------------------------------------------------------
ECTV_NAV/1-259817      ------------------------------------------------------------
                                                                                   


CMLV_CMS/1-259817      TTCCCGGAGGACACGATAAACAACACAGATTATGGCGTTTGTATTCGTTGTCTTTACACT
CMLV_M96/1-259817      TTCCCGGAGGACACGATAAACAACACAGATTATGGCGTTTGTATTCGTTGTCTTTACACT
VARV_BSH/1-259817      ------------------------------------------------------------
VARV_IND/1-259817      ------------------------------------------------------------
VARV_GAR/1-259817      ------------------------------------------------------------
RPXV_UTR/1-259817      TTCCCGGA---------------CACAAATTATGGCGTTTGTATTCGTTGTCTTTACACT
VACV_COP/1-259817      TTCCCGGA---------------CACAAATTATGGCGTTTGTATTCGTTGTCTTTACACT
VACV_TTup/1-259817     GTCCATGT---------------CATTATTGTCATCGGGTGTATTC-TCATTCATATTCT
VACV_WR/1-259817       TTCCCGGA---------------CACAAATTATGGCGTTTGTATTCGTTGTCTTTACACT
MPXV_ZRE/1-259817      TTCCCGGAGGACACGATAGACAACATAGATTACGGCTTCTGTATTCGTTGTCTTTACATT
MPXV_WR/1-259817       TTCCCGGAGGACACGATAGACAACATAGATTACGGCTTCTGTATTCGTTGTCTTTACACT
CPXV_BR/1-259817       TTCCCGGAGGACACGATAAACAACATAGATGATGGCGTTTGTATTCGTTGTCTTTACACT
CPXV_GRI/1-259817      TTCCCGGAGGACACGATAAACAACACAGATTATGGCGGTTGTATTCGTTGTCTTTACACT
ECTV_MOS/1-259817      -------------------------------ACGGCGTCTGTATTCGTTGTCTTTACACT
ECTV_NAV/1-259817      -------------------------------ACGGCGTCTGTATTCGTTGTCTTTACACT
                                                                                   


CMLV_CMS/1-259817      TTCCATTGGATGGTGCATACGGTGTTA------CATCTCTTCCGTTTATTATTATACATG
CMLV_M96/1-259817      TTCCATTGGATGGTGCATACGGTGTTA------CATCTCTTCCGTTTATTATTATACATG
VARV_BSH/1-259817      ------------------------------------------------------------
VARV_IND/1-259817      ------------------------------------------------------------
VARV_GAR/1-259817      ------------------------------------------------------------
RPXV_UTR/1-259817      TTCCATCGGATGGTGCATGCGGTGCTAT------ATCTCTTCCGTTTATTATTATACATG
VACV_COP/1-259817      TTCCATCGGATGGTGCATGCGGTGCTAT------ATCTCTTCCGTTTATTATTATACATG
VACV_TTup/1-259817     CTATATATTTTGATAGTTGTTCAGCTGTAGAACCAGCTGCTCCATGATTTAGAATAGATA
VACV_WR/1-259817       TTCCATCGGATGGTGCATGCGGTGCTAT------ATCTCTTCCGTTTATTATTATACATG
MPXV_ZRE/1-259817      TTCCATTGGATGGTGCATGTGGTGCTAA------ATCTCTTCCGTTTATTATTATACATG
MPXV_WR/1-259817       TTCCATTGGATGGTGCATGTGGTGCTAT------ATCTCTTCCGTTTATTATTATACATG
CPXV_BR/1-259817       TTCCGTTGGATGGTTCATGCGGTGTTATA------TCGCTGTTTATTATGATTATACATG
CPXV_GRI/1-259817      TTCCATTGGATGGTGCATGCGGTGCTATA------TCTCTTCCGTTTATTATTATACATG
ECTV_MOS/1-259817      TTCCATTGGATGGAGCATGCGGTGCTATA------TCTTTTCCGTTT---ATTATACATG
ECTV_NAV/1-259817      TTCCATTGGATGGCGCATGCGGTGCTATA------TCTTTTCCGTTT---ATTATACATG
                                                                                   


CMLV_CMS/1-259817      AGAGAAACAATAT-----------------------------ATACGAGTATAATAC---
CMLV_M96/1-259817      AGAGAAACAATAT-----------------------------ATACGAGTATAATAC---
VARV_BSH/1-259817      ------------------------------------------------------------
VARV_IND/1-259817      ------------------------------------------------------------
VARV_GAR/1-259817      ------------------------------------------------------------
RPXV_UTR/1-259817      AGAGAAACAATAT---------------------------ATACGAGTATAATACGG---
VACV_COP/1-259817      AGAGAAACAATAT---------------------------ATACGAGTATAATACGG---
VACV_TTup/1-259817     AAGTAGATAAAATGGAAACTGGAGAAATCAAAACATTTTCATCAGGGTGTTTTACGATTA
VACV_WR/1-259817       AGAGAAACAATAT---------------------------ATACGAGTATAATACGG---
MPXV_ZRE/1-259817      AGAGAAACAATAT---------------------------ATACGAGTATAATACGG---
MPXV_WR/1-259817       AGAGAAACAATAT---------------------------ATACGAGTATAATACGG---
CPXV_BR/1-259817       AAAGCAGCAATAG------------------------------CAATATATAT-------
CPXV_GRI/1-259817      AGAGAAACAATAT------------------------------ATACGAGTATAATA---
ECTV_MOS/1-259817      AGAG-AACAATAT------------------------------ATACGAGTATAATA---
ECTV_NAV/1-259817      AGAGAAACAATAT------------------------------ATACGAGTATAATA---
                                                                                   


CMLV_CMS/1-259817      -------------------------------------------------GGACTTCATGA
CMLV_M96/1-259817      -------------------------------------------------GGACTTCATGA
VARV_BSH/1-259817      ------------------------------------------------------------
VARV_IND/1-259817      ------------------------------------------------------------
VARV_GAR/1-259817      ------------------------------------------------------------
RPXV_UTR/1-259817      --------------------------------------------------ACTTCATGAT
VACV_COP/1-259817      --------------------------------------------------ACTTCATAAT
VACV_TTup/1-259817     GTTCTTTAAAGATATCCATGGTATAGACCAAACAATAACGATAACGATATATATCATAAA
VACV_WR/1-259817       --------------------------------------------------ACTTCATGAT
MPXV_ZRE/1-259817      --------------------------------------------------ACCTCATGAT
MPXV_WR/1-259817       --------------------------------------------------ACCTCATGAT
CPXV_BR/1-259817       ---------------------------------------------------------GAC
CPXV_GRI/1-259817      -------------------------------------------------------CGGAC
ECTV_MOS/1-259817      -------------------------------------------------------CGGAC
ECTV_NAV/1-259817      -------------------------------------------------------CGGAC
                                                                                   


CMLV_CMS/1-259817      TTTAATAA----------TATAGTAATCGTCGTCGTGTTCCTGTTT--------CTTCCT
CMLV_M96/1-259817      TTTAATAA----------TATAGTAATCGTCGTCGTGTTCCTGTTT--------CTTCCT
VARV_BSH/1-259817      ------------------------------------------------------------
VARV_IND/1-259817      ------------------------------------------------------------
VARV_GAR/1-259817      ------------------------------------------------------------
RPXV_UTR/1-259817      TTAATAA-----------TGTAGTAATCGTTGTCTTGTTCCTGT-----------TTCCT
VACV_COP/1-259817      TTAATAA-----------TGTAGTAATCGTTGTCGTGTTCCTGT-----------TTCCT
VACV_TTup/1-259817     TAAATAA-----------TGT--TAAATTTCAGTTTATGTTTGTACCCCGTA---TTCAT
VACV_WR/1-259817       TTAATAA-----------TGTAGTAATCGTCGTCTTGTTCCTGT-----------TTCCT
MPXV_ZRE/1-259817      TTAATAAT----------AGTAGTAATCGTCGTCTTGTTACTGT-------TTGTTTCCT
MPXV_WR/1-259817       T---TAAT----------TGTAGTAATCGTCGTCTTGTTACTGT-------TTGTTTCCT
CPXV_BR/1-259817       TTCATGATTTAATAATGTAGTAGTAATTATCACCTCGTTCCCGC----------------
CPXV_GRI/1-259817      TTCATGATTTAATAAT---GTAGTAATTATCGCCCTGTTCCCGC----------------
ECTV_MOS/1-259817      TTCATGATTTAATAAT---GTAGTAATTATCGTCTTGTTCCTGT----------------
ECTV_NAV/1-259817      TTCATGATTTAATAAT---GTAGTAATTATCGTCTTGTTCCTGT----------------
                                                                                   


CMLV_CMS/1-259817      ACTTCTCCAATCATATAG------------------------------------------
CMLV_M96/1-259817      ACTTCTCCAATCATATAG------------------------------------------
VARV_BSH/1-259817      ------------------------------------------------------------
VARV_IND/1-259817      ------------------------------------------------------------
VARV_GAR/1-259817      ------------------------------------------------------------
RPXV_UTR/1-259817      ACTTCTCCAATCATATAG------------------------------------------
VACV_COP/1-259817      ACTTCTCCAATCATATAG------------------------------------------
VACV_TTup/1-259817     ACTTAACAAATTGGTATT------------------------------------------
VACV_WR/1-259817       ACTTCTCCAATCATATAG------------------------------------------
MPXV_ZRE/1-259817      ACTTCTCCAATCATATAG------------------------------------------
MPXV_WR/1-259817       ACTTCTCCAATCATATAG------------------------------------------
CPXV_BR/1-259817       ---TCTCCAATCATTATA------GATATTTTTTAAATATTTTCATTTCATTTCATTTCA
CPXV_GRI/1-259817      ---TCTCCAGTCATATAG------ATATTTTTTTAAATAT--------------------
ECTV_MOS/1-259817      ---TTCCTACTTCTCAAATCATATAGATATTTTTAAATAT--------------------
ECTV_NAV/1-259817      ---TTCCTACTTCTCAAATCATATAGATATTTTTAAATAT--------------------
                                                                                   


CMLV_CMS/1-259817      ---------------------------------------ATATTTTTTA-AATATTTTCT
CMLV_M96/1-259817      ---------------------------------------ATATTTTTTA-AATATTTTCT
VARV_BSH/1-259817      ------------------------------------------------------------
VARV_IND/1-259817      ------------------------------------------------------------
VARV_GAR/1-259817      ------------------------------------------------------------
RPXV_UTR/1-259817      ---------------------------------------------------ATATTTTCT
VACV_COP/1-259817      ---------------------------------------------------ATATTTTCT
VACV_TTup/1-259817     ---------------------------------------------------GCGTACACA
VACV_WR/1-259817       ---------------------------------------------------ATATTTTCT
MPXV_ZRE/1-259817      ---------------------------------------ATTATTTTTTAAATATTTTCT
MPXV_WR/1-259817       ---------------------------------------ATTATTTTTTAAATATTTTCT
CPXV_BR/1-259817       TTTCATTTCATTTCATTTCATTTCATTTCATTTCATTTCA--------------TTTCAT
CPXV_GRI/1-259817      ------------------------------------------------------TTTTCT
ECTV_MOS/1-259817      -------------------------------------------------------TTTCT
ECTV_NAV/1-259817      -------------------------------------------------------TTTCT
                                                                                   


CMLV_CMS/1-259817      TTCTATCATGGATAATATTTGTAATGGTTCTTTCCGTACAACATACTGTTTAGATGATAG
CMLV_M96/1-259817      TTCTATCATGGATAATATTTGTAATGGTTCTTTCCGTACAACATACTGTTTAGATGATAG
VARV_BSH/1-259817      ------------------------------------------------------------
VARV_IND/1-259817      ------------------------------------------------------------
VARV_GAR/1-259817      ------------------------------------------------------------
RPXV_UTR/1-259817      TTCTATCATGGATAATATTTGTAATGGTTCTTTCCGTACAACATACTGTTTAGAT-----
VACV_COP/1-259817      TTCTATCATGGATAATATTTGTAATGGTTCTTTCCGTACAACATACTGTTTAGAT-----
VACV_TTup/1-259817     ATCAATCATATTACATACCATTAATAATGC-AAGCATAAAAAATCGTTAGTAGAT-----
VACV_WR/1-259817       TTCTATCATGGATAATATTTGTAATGGTTCTTTTCGTACAACATACTGTTTAGAT-----
MPXV_ZRE/1-259817      TTCTATCATGGATAATATTTGTAATGGTTCTTTCCGTACAACATACTGTTTAGATGGTAG
MPXV_WR/1-259817       TTCTATCATGGATAATATTTGTAATGGTTCTTTCCGTACAACATACTGTTTAGATGGTAG
CPXV_BR/1-259817       TTCTAGTATGGATAATGTTTGTAATGGTTCTTTCCGTACAACATACTTTTTAGATGATAG
CPXV_GRI/1-259817      TTCTATCATGGATAATATTTGTAATGGTTCTTTCCGTACAACATACTGTTTAGATGATAG
ECTV_MOS/1-259817      TTCTATTATGAATAATATTTGTAATGGTTCTTTCCGTACAACATACTGTTTAGATGATAG
ECTV_NAV/1-259817      TTCTATTATGAATAATATTTGTAATGGTTCTTTCCGTACAACATACTGTTTAGATGATAG
                                                                                   


CMLV_CMS/1-259817      TCGCTTAGCTTGGTTATGATGTTGCGTATAATTTCTGGAGGCAAATACGATAGTCTACAT
CMLV_M96/1-259817      TCGCTTAGCTTGGTTATGATGTTGCGTATAATTTCTGGAGGCAAATACGATAGTCTACAT
VARV_BSH/1-259817      ------------------------------------------------------------
VARV_IND/1-259817      ------------------------------------------------------------
VARV_GAR/1-259817      ------------------------------------------------------------
RPXV_UTR/1-259817      -----------------GATATTGCGCATAATTTCCGGAGGCAAATACGATAGTCTAGAT
VACV_COP/1-259817      -----------------GATATTGCGCATAATTTCCGGAGGCAAATACGATAGTCTAGAT
VACV_TTup/1-259817     -----------------GTTTCTAAATATAGGTTCCGTAAGCAAA---------------
VACV_WR/1-259817       -----------------GATATTGCGCATAATTTCCGGAGGCAAATACGATAGTCTAGAT
MPXV_ZRE/1-259817      TCGCTTAGCTTGGTTATGATATTGCGCATAATTTCCGGAGGCAAATACGATAGTCTAGAT
MPXV_WR/1-259817       TCGCTTAGCTTGGTTATGATATTGCGCATAATTTCCGGAGGCAAATACGATAGTCTAGAT
CPXV_BR/1-259817       TCGCTTAACTTGGATATGATGCTGCGTATAATTTCTGGAGGCAAATAATATAGTCTAGAT
CPXV_GRI/1-259817      TCGCTTAGCTTGGTTATGATATTGCGCATAATTTCCGGAGGCAAATACGATAGTCTAGAT
ECTV_MOS/1-259817      TCGCTTAGCTTGGTTATGATATTGCGCATAATTTCCGGAGGCAAATACGATAGTCTAGAT
ECTV_NAV/1-259817      TCGCTTAGCTTGGTTATGATATTGCGCATAATTTCCGGAGGCAAATACGATAGTCTAGAT
                                                                                   


CMLV_CMS/1-259817      TGACCATCGATGGTAGACTCTAATTTATTGAGTGCTTTGTCAACGAGTTTACTTTTACGC
CMLV_M96/1-259817      TGACCATCGATGGTAGACTCTAATTTATTGAGTGCTTTGTCAACGAGTTTACTTTTACGC
VARV_BSH/1-259817      ------------------------------------------------------------
VARV_IND/1-259817      ------------------------------------------------------------
VARV_GAR/1-259817      ------------------------------------------------------------
RPXV_UTR/1-259817      TGAC---CGATGGTAGACTCTAATTTATTGAGTGCTTTGTCGACGAGTTTACTTTTATGC
VACV_COP/1-259817      TGAC---CGATGGTAGACTCTAATTTATTGAGTGCTTTGTCGACGAGTTTACTTTTACGC
VACV_TTup/1-259817     ------------------------------------------------------------
VACV_WR/1-259817       TGAC---CGATGGTAGACTCTAATTTATTGAGTGCTTTGTCGACGAGTTTACTTTTACGC
MPXV_ZRE/1-259817      TGACTATCGATGGTAGACTCTAATTTATTGAGTGCTTTGTCGACGAGTTTACTTTTATGC
MPXV_WR/1-259817       TGATTATCGATGGTAGACTCTAATTTATTGAGTGCTTTGTCGACGAGTTTACTTTTATGC
CPXV_BR/1-259817       TGACCATCGATGGTAGACTCTAATTTATCGAGTGCTTTGTCGATGAGTTTACTTTTATAC
CPXV_GRI/1-259817      TGAC---CGATGGTAGACTCTAATTTATTGAGTGCTTTGTCGACGAGTTTACTTTTATGC
ECTV_MOS/1-259817      TGACCATCGATGATAGACTCTAATTTATTGAGTGCTTTGTCTACGAGTTTACTTTTACGC
ECTV_NAV/1-259817      TGACCATCGATGATAGACTCTAATTTATTGAGTGCTTTGTCTACGAGTTTACTTTTACGC
                                                                                   


CMLV_CMS/1-259817      TCCATCGATAGATGGCACTGTTCTATGAGATCGTCGTACATGGGAAATGAAATGTGACTG
CMLV_M96/1-259817      TCCATCGATAGATGGCACTGTTCTATGAGATCGTCGTACATGGGAAATGAAATGTGACTG
VARV_BSH/1-259817      ------------------------------------------------------------
VARV_IND/1-259817      ------------------------------------------------------------
VARV_GAR/1-259817      ------------------------------------------------------------
RPXV_UTR/1-259817      TCCATCGATAGATGGCACTGTTCTATGAGATCGTCGTACATGGGAAATGAAATGTGTCTG
VACV_COP/1-259817      TCCATCGATAGATGGCACTGTTCTATGAGATCGTCGTACATGGGAAATGAAATGTGTCTG
VACV_TTup/1-259817     ------------------------------------------------------------
VACV_WR/1-259817       TCCATCGATAGATGGCACTGTTCTATGAGATCGTCGTACATGGGAAATGAAATGTGACTG
MPXV_ZRE/1-259817      TCCATCGATAGATGACACTGTTCTATGAGATCGTCGTACATGGGAAATGAAATGCGTTTG
MPXV_WR/1-259817       TCCATCGATAGATGACACTGTTCTATGAGATCGTCATACATGGGAAATGAAATGCGTTTG
CPXV_BR/1-259817       TTCATCGATAGATGGCACTGTTCTATGAGATCGTCGTACATGGGAAATGAAATGTGTTTG
CPXV_GRI/1-259817      TCCATCGATAGATGGCACTGTTCTATGAGATCGTCGTACATGGGAAATGAAATGTGTCTG
ECTV_MOS/1-259817      TCCATCGATAGATGGCACTGTTCTATGAGATCGTCGTACATGGGAAATGAGATATGTTTG
ECTV_NAV/1-259817      TCCATCGATAGATGGCACTGTTCTATGAGATCGTCGTACATGGGAAATGAGATGTGTTTG
                                                                                   


CMLV_CMS/1-259817      TCTAAATGTATGGCTTCAAGATAGGAACGATACCGGATGTCTTCTGTTCTTAATACAGTA
CMLV_M96/1-259817      TCTAAATGTATGGCTTCAAGATAGGAACGATACCGGATGTCTTCTGTTCTTAATACAGTA
VARV_BSH/1-259817      ------------------------------------------------------------
VARV_IND/1-259817      ------------------------------------------------------------
VARV_GAR/1-259817      ------------------------------------------------------------
RPXV_UTR/1-259817      TCCGAATGTATGGCTTTAAGATAGCTGTGATA-----------------------CCGTA
VACV_COP/1-259817      TCCGAATGTATGGCTTCAAGATAGCTGTGATA-----------------------CCGTA
VACV_TTup/1-259817     ------------------------------------------------------------
VACV_WR/1-259817       TCTGAATGTATGGCTTTAAGATAGCTGTGATA-----------------------CCGTA
MPXV_ZRE/1-259817      TCTGAATGTATGGCTTCGAGATAGGTGTGATACCGGATGTCTTCTGTTCTCAATACCGTA
MPXV_WR/1-259817       TCTGAATGTATGGCTTCGAGATAGGTGTGATACCGGATGTCTTCTGTTCTCAATACCGTA
CPXV_BR/1-259817       TCCGAATGTATGGCTTCGAGATAGGTGTGATACCGGATGTCTTCTGTTCTTAATACCGTA
CPXV_GRI/1-259817      TCCGAATGTATGGCTTCAAGATAGGTACGATACCGGATGTCTTCTGTTCTTAATACAGTA
ECTV_MOS/1-259817      TCCGAATGTATGACTTCAAGATAGCTGTGATACCGTATGTCTTCTGTTCTTAATACCGTA
ECTV_NAV/1-259817      TCCGAATGTATGACTTCAAGATAGCTGTGATACCGTATGTCTTCTGTTCTTAATACCGTA
                                                                                   


CMLV_CMS/1-259817      TACAGGTCGGTGTCAGAGATTCGAATATCTTTGAGGCGACTTATGTCCCAACTGCATTTT
CMLV_M96/1-259817      TACAGGTCGGTGTCAGAGATTCGAATATCTTTGAGGCGACTTATGTCCCAACTGCATTTT
VARV_BSH/1-259817      ------------------------------------------------------------
VARV_IND/1-259817      ------------------------------------------------------------
VARV_GAR/1-259817      ------------------------------------------------------------
RPXV_UTR/1-259817      TACAGGTCGGTGTCGGAGATTCGAATCTCTTTAAGGCGACTTATGTCA------------
VACV_COP/1-259817      TACAGGTCGGTGTCGGAGATTCGAATCTCTTTGAGGCGACTTATGTCA------------
VACV_TTup/1-259817     ------------------------------------------------------------
VACV_WR/1-259817       TACAGGTCGGTGTCGGAGATTCGAATCTCTTTAAGGCGACTTATGTCA------------
MPXV_ZRE/1-259817      TACAAGTTGGTGTCTGAGATTCGAATCTCTTTGAGGAGACTTATGTCACGACTACATTTT
MPXV_WR/1-259817       TACAAGTCGGTGTCTGAGATTCGAATCTCTTTGAGGAGACTTATGTCACGACTACATTTT
CPXV_BR/1-259817       TACAGGTCGGTGTCGGAGATTCGAATCTCTTTGAGACGACTTATGTCATGACTGCATCTT
CPXV_GRI/1-259817      TACAGGTCGGTGTCGGAGATTCGAATCTCTTTGAGGCGACTTATGTCACGACTGCATTTT
ECTV_MOS/1-259817      TACAGGTCGGTGTCGGAGATTCGAATCTCTTTGAGGCGACCTATGTCACGACTACATTTT
ECTV_NAV/1-259817      TACAGGTCGGTGTCGGAGATTCGAATCTCTTTGAGGCGACCTATGTCACGACTACATTTT
                                                                                   


CMLV_CMS/1-259817      TCGATGATGGAATCTATCTTATCGAATGATATATTTTTCATAAATACACTTTTATAGTCC
CMLV_M96/1-259817      TCGATGATGGAATCTATCTTATCGAATGATATATTTTTCATAAATACACTTTTATAGTCC
VARV_BSH/1-259817      ------------------------------------------------------------
VARV_IND/1-259817      ------------------------------------------------------------
VARV_GAR/1-259817      ------------------------------------------------------------
RPXV_UTR/1-259817      -CGATGATGGAATCTATCTTATCGAATGATATATTTTTCATAAATACACTTTTATAGTCC
VACV_COP/1-259817      -CGATGATGGAATCTATCTTATCGAATGATATATTTTTCATAAATACACTTTTATAGTCC
VACV_TTup/1-259817     ------------------------------------------------------------
VACV_WR/1-259817       -CGATGATGGAATCTATCTTATCGAATGATATATTTTTCATAAATACACTTTTATAGTCC
MPXV_ZRE/1-259817      TCGATGATGGAATCTATCTTATCGAATGATATATTTTTCATAAATACACTTTTATAGTCC
MPXV_WR/1-259817       TCGATGATGGAATCTATCTTATCGAATGATATATTTTTCATAAATACACTTTTATAGTCC
CPXV_BR/1-259817       TCGATGATGGAATCTATTTCATCGAATGATATATTTTTCATAAATACACTTTTATAGTCA
CPXV_GRI/1-259817      TCGATGATGGAATCTATCTTATCGAATGATATATTTTTCATAAATACACTTTTATAGTCC
ECTV_MOS/1-259817      TCGATGATGGAATCTATCTTATCGAATGATATATTTTTCATAAATACACTTTTATAGTCC
ECTV_NAV/1-259817      TCGATGATGGAATCTATCTTATCGAATGATATATTTTTCATAAATACACTTTTATAGTCC
                                                                                   


CMLV_CMS/1-259817      TCGTTTAAACAGAATTTACTATGTAGTTCCGCGAATGACTCGTCCCTTAATATGCAGTAG
CMLV_M96/1-259817      TCGTTTAAACAGAATTTACTATGTAGTTCCGCGAATGACTCGTCCCTTAATATGCAGTAG
VARV_BSH/1-259817      ------------------------------------------------------------
VARV_IND/1-259817      ------------------------------------------------------------
VARV_GAR/1-259817      ------------------------------------------------------------
RPXV_UTR/1-259817      TCGTTTAAACAGAATTTACTATGTAGTTCCGCGAATGACTCGTCCCTTAATAGGCAGTAG
VACV_COP/1-259817      TCGTTTAAACAGAATTTACTATGTAGTTCCGCGAATGACTCGTCCCTTAATAGGCAGTAG
VACV_TTup/1-259817     ------------------------------------------------------------
VACV_WR/1-259817       TCGTTTAAACAGAATTTACTATGTAGTTCCGCGAATGACTCGTCCCTTAATAGGCAGTAG
MPXV_ZRE/1-259817      TCGTTTAAACAGAATTTAGTATGTAGTTCCGCAAATGACTCGTCCCTTAATAGGCAGTAG
MPXV_WR/1-259817       TCGTTTAAACAGAATTTAGTATGTAGTTCCGCAAATGACTCGTCCCTTAATAGGCAGTAG
CPXV_BR/1-259817       TCGTTTAAACAGAATTTACGATGCAGTTCCGCGAATGACTCGTCCCTTAATACGCAGTAG
CPXV_GRI/1-259817      TCGTTTAAACAGAATTTACTATGTAGTTCCGCAAATGACTCGTCCCTTAATAAGCAGTAG
ECTV_MOS/1-259817      TTGTTTAAACAGGATTTACTATGTAGTTCCGCGAATGATTCGTCCCTTAATAGGCAGTAG
ECTV_NAV/1-259817      TTGTTTAAACAGAATTTACTATGTAGTTCCGCGAATGATTCGTCCCTTAATAGGCAGTAG
                                                                                   


CMLV_CMS/1-259817      GCTATTATCTTCTTTACGTAGTAATCGTCGTAGGGAGAGAATTCTGACATCTTGTAGAAC
CMLV_M96/1-259817      GCTATTATCTTCTTTACGTAGTAATCGTCGTAGGGAGAGAATTCTGACATCTTGTAGAAC
VARV_BSH/1-259817      ------------------------------------------------------------
VARV_IND/1-259817      ------------------------------------------------------------
VARV_GAR/1-259817      ------------------------------------------------------------
RPXV_UTR/1-259817      GCTAGTATCTTTTTTACGTAGTAATCGTCGTAGGGAGAGAACTCCGACATCTTGTAGAAC
VACV_COP/1-259817      GCTAGTATCTTTTTTACGTAGTAATCGTCGTAGGGAGAGAATTCTGACATCTTGTAGAAC
VACV_TTup/1-259817     ------------------------------------------------------------
VACV_WR/1-259817       GCTATTATCTTCTTTACGTAGTAATCGTCGTAGGGAGA-------GACATCTTGTAGAAC
MPXV_ZRE/1-259817      GCTATTATCTTCTTTACGTAGTGATCGTCGTAGGGAGAGAACTCCGACATCTTGTAGAAC
MPXV_WR/1-259817       GCTATTATCTTCTTTACGTAGTGATCGTCGTAGGGAGAGAACTCCGACATCTTGTAGAAC
CPXV_BR/1-259817       GCTATTATCTTCTTTACGTAGTAATCGTTGTAGGGAGAGAACTCGGACATCCTATAGAAC
CPXV_GRI/1-259817      GCTATTATCTTCTTTACGTAGTAATCGTCGTAGGGAGAGAACTCCGACATCTTGTAGAAC
ECTV_MOS/1-259817      GCTATTATCTTCTTTACGTAGTAATCGTCGTAAGGAGAGAACTCGGACATCCTGTAGAAC
ECTV_NAV/1-259817      GCTATTATCTTCTTTACGTAGTAATCGTCGTAAGGAGAGAACTCGGACATCCTGTAGAAC
                                                                                   


CMLV_CMS/1-259817      AACGATTTAATCATAGGTAGAGATACTTTCAGTCTGTGGTGGATGATGTCGTGAATGACA
CMLV_M96/1-259817      AACGATTTAATCATAGGTAGAGATACTTTCAGTCTGTGGTGGATGATGTCATGAATGACA
VARV_BSH/1-259817      ------------------------------------------------------------
VARV_IND/1-259817      ------------------------------------------------------------
VARV_GAR/1-259817      ------------------------------------------------------------
RPXV_UTR/1-259817      AACGATTTAATCATAGGTAGAGATACTTTCAGTCTGTGGTGGATGATGTCATTCACAACA
VACV_COP/1-259817      AACGATTTAATCATAGGTAGAGATACTTTCAGTCTGTGGTGGATGATGTCATTCACAACA
VACV_TTup/1-259817     ------------------------------------------------------------
VACV_WR/1-259817       AACGATTTAATCATAGGTAGAGATACTTTCAGTCTGTGGTGGATGATGTCATTCACAACA
MPXV_ZRE/1-259817      AACGATTTAATCATAGGTAGAGATACTTTCAGTCTGTGGTGGATGATGTCATTAACGACA
MPXV_WR/1-259817       AACGATTTAATCATAGGTAGAGATACTTTCAGTCTGTGGTGGATGATGTCATTAACGACA
CPXV_BR/1-259817       AACGATTTGATCATAGGTAGAGATACTTTCAGTCTGTGTCTGATGATGTCGTGAATGACA
CPXV_GRI/1-259817      AACGATTTAATCATAGGTAGAGATACTTTCAGTCTGTGGTGGATGATGTCATTCACGACA
ECTV_MOS/1-259817      AACGATTTGATCATAGGTAGAGATACTTTCAGTCTGTGGTGGATGATGTCGTGAAT---A
ECTV_NAV/1-259817      AACGATTTGATCATAGGTAGAGATACTTTCAGTCTGTGGTGGATGATGTCGTGAAT---A
                                                                                   


CMLV_CMS/1-259817      TCCGCATTGTATAAGATGTTTCTGTTTTCAAACACCAAGTCGAATACTGTCTTATCGTCT
CMLV_M96/1-259817      TCCGCATTGTATAAGATGTTTCTGTTTTCAAACACCAAGTCGAATACTGTCTTATCGTCT
VARV_BSH/1-259817      -------------------------------------------GTTTTATTATATGATTT
VARV_IND/1-259817      ------------------------------------------------------------
VARV_GAR/1-259817      ------------------------------------------------------------
RPXV_UTR/1-259817      TCCGCCTTGTATATGATGTTTCTGTTTTCAAACACCAAGTCGAATAC--------CGTCT
VACV_COP/1-259817      TCCGCCTTGTATATGATGTTTCTGTTTTCAAACACCAAGTCGAATAC--------CGTCT
VACV_TTup/1-259817     ------------------------------------------------------------
VACV_WR/1-259817       TCCGCCTTGTATATGATGTTTCTGTTTTCAAACACCAAGTCGAATAC--------CGTCT
MPXV_ZRE/1-259817      TCCGCCTTGTATATGATGTTTCTGTTTTCAAACACCAAGTCGAATACTGTCTTATCGTCT
MPXV_WR/1-259817       TCCGCCTTGTATATGATGTTTCTGTTTTCAAACACCAAGTCGAATACTGTCTTATCGTCT
CPXV_BR/1-259817       TCCGACTTGTATAAGATGTTTCTGTTTTCAAACACCAAGTCGAATACCGTCTTACCGTCT
CPXV_GRI/1-259817      TCCGCCTTGTATATGATGTTTCTGTTTTCAAACACCAAGTCGAATACTGTCTTATCGTCT
ECTV_MOS/1-259817      TCCGCATTGTATAAGATGTTTCTGTTTTCAAACACCAAGTCGAATACTGTCTTACCGTCT
ECTV_NAV/1-259817      TCCGCATTGTATAAGATGTTTCTGTTTTCAAACACCAAGTCGAATACTGTCTTACCGTCT
                                                                                   


CMLV_CMS/1-259817      TTAGTAGGAAGGTTGATGTCGTATCCGATGTATACGAGGTATGAGGCAACATTGTTGTTA
CMLV_M96/1-259817      TTAGTAGGAAGGTTGATGTCGTATCCGATGTATACGAGGTATGAGGCAACATTGTTGTTA
VARV_BSH/1-259817      TAACGTGTAAATTATAAACATTATTTTATGATATACAATTGTTTGGTAACCTAGTTGGGA
VARV_IND/1-259817      ------------------------------------------------------------
VARV_GAR/1-259817      --------------------------------------------GGTAACCTAGTTGGGA
RPXV_UTR/1-259817      TTAGTCGGAAGGTTGATGTCGTATCCGAT---------GTATGAGGCAACATTGTTGTTA
VACV_COP/1-259817      TTAGTCGGAAGGTTGATGTCGTATCCGAT---------GTATGAGGCAACATTGTTGTTA
VACV_TTup/1-259817     ------------------------------------------------------------
VACV_WR/1-259817       TTAGTCGGAAGGTTGATGTCGTATCCGAT---------GTATGAGGCAACATTGTTGTTA
MPXV_ZRE/1-259817      TTAGTCGGAAGGTTGATGTCGTATCCGATGTATACGAGGTATGAGGCAACATTGTTATTG
MPXV_WR/1-259817       TTAGTCGGAAGGTTGATGTCGTATCCGATGTATACGAGGTATGAGGCAACATTGTTATTG
CPXV_BR/1-259817       TTAGTCGGAAGGTTGATGTCGTATCCGATGTATACGAGGTATGAGGCAACCTTGTTGTTA
CPXV_GRI/1-259817      TTAGTAGGAAGGTTGATGTCGTATCCGATGTATACGAGGTATGAGGCAACATTGTTGTTA
ECTV_MOS/1-259817      TTAGTCGGAAGGTTGATGTCGTATCCGATGTATACGAGGTATGAGGCAACATTGTTGTTA
ECTV_NAV/1-259817      TTAGTCGGAAGGTTGATGTCGTATCCGATGTATACGAGGTATGAGGCAACATTGTTGTTA
                                                                                   


CMLV_CMS/1-259817      CAATTCTGGAAGGCTGTATGAAGAGGAGTCATGGTATTATAATATTCGTCTTTCTGAATG
CMLV_M96/1-259817      CAATTCTGGAAGGCTGTATGAAGAGGAGTCATGGTATTATAATATTCGTCTTTCTGAATG
VARV_BSH/1-259817      C-----------------------------------------------------------
VARV_IND/1-259817      ------------------------------------------------------------
VARV_GAR/1-259817      C-----------------------------------------------------------
RPXV_UTR/1-259817      CAATTTTGAAAGGCGGTATT------------------ATAGTATTCGTCTTTCTGAATG
VACV_COP/1-259817      CAATTTTGAAAGGCGGTAT--------------------ATGTATTCGTCTTTCTGAATG
VACV_TTup/1-259817     ------------------------------------------------------------
VACV_WR/1-259817       CAATTTTGAAAGGCGGTATT------------------ATAGTATTCGTCTTTCTGAATG
MPXV_ZRE/1-259817      CAATTCTGGAAGGCGGTATGAAGAGGAGTCATTGTATTATAGTATTCGTCTTTCTGAATG
MPXV_WR/1-259817       CAATTCTGGAAGGCGGTATGAAGAGGAGTCATTGTATTATAGTATTCGTCTTTCTGAATG
CPXV_BR/1-259817       CAATTCTGGAAGGCGGCATGAAGAGGAGTCATGGTATTATAGTATTCGTCTTTCTGAATA
CPXV_GRI/1-259817      CAATTCTGGAAGGCGGTATGAAGAGGAGTCATGGTATTATAGTATTCGTCTTTCTGAATG
ECTV_MOS/1-259817      CAATTCTGGAAGGCGGTATGAAGAGGAGTCATGGTATTATAGTATTCGTCTTTCTGAATG
ECTV_NAV/1-259817      CAATTCTGGAAGGCGGTATGAAGAGGAGTCATGGTATTATAGTATTCGTCTTTCTGAATG
                                                                                   


CMLV_CMS/1-259817      TCGAACCTATCTAGTAGATACCGTAATATATTGAAAGCGTGACTTCCGTATCCTTGATTA
CMLV_M96/1-259817      TCGAACCTATCTAGTAGATACCGTAATATATTGAAAGCGTGACTTCCGTATCCTTGATTA
VARV_BSH/1-259817      ------------------------------------------------------------
VARV_IND/1-259817      ------------------------------------------------------------
VARV_GAR/1-259817      ------------------------------------------------------------
RPXV_UTR/1-259817      TCGAACCTATCTAGTAGATACCGTAGTATATTGAGAGTG---------TATCCTTGATTA
VACV_COP/1-259817      TCGAACCTATCTAGTAGATACCGTAGTATATTGAGAGTG---------TATCCTTGATTA
VACV_TTup/1-259817     ------------------------------------------------------------
VACV_WR/1-259817       TCGAACCTATCTAGTAGATACCGTAGTATATTGAGAGTG---------TATCCTTGATTA
MPXV_ZRE/1-259817      TCGAATCTATCTAGTAGATACCGTAGTATATTGAGAGAGCGACTTCCATATCCTTGATTA
MPXV_WR/1-259817       TCGAATCTATCTAGTAGATACCGTAGTATATTGAGAGAGCGACTTCCATATCCTTGATTA
CPXV_BR/1-259817       TCGAACCTATCTAGTAGATACCTTAGTATGTCGATAGAGTG---TTTGTGCAATTGATTA
CPXV_GRI/1-259817      TCGAACCTATCTAGTAGATACCGTAGTATATTGAGAGTGTGACTTCCGTATCCTTGATTA
ECTV_MOS/1-259817      TCGAACCTATCTAGTAGATACCGTAATATATTGAGAGCGTGACTTCCGTATCCTTGATTA
ECTV_NAV/1-259817      TCGAACCTATCTAGTAGATACCGTAATATATTGAGAGCGTGACTTCCGTATCCTTGATTA
                                                                                   


CMLV_CMS/1-259817      TGTTTTATGAATATATAAAGTAGATGGTGTCCTTCTTCCTTTTGTAATTTCCCGTATTTT
CMLV_M96/1-259817      TGTTTTATGAATATATAAAGTAGATGGTGTCCTTCTTCCTTTTGTAATTTCCCGTATTTT
VARV_BSH/1-259817      ------------------------------------------------------------
VARV_IND/1-259817      ------------------------------------------------------------
VARV_GAR/1-259817      ------------------------------------------------------------
RPXV_UTR/1-259817      TGTTTTATGAATAGATAAAGTAGATGTTGTCCTTCTTCCTTTT-----------------
VACV_COP/1-259817      TGTTTTATGAATAGATAAAGTAGATGTTGTCCTTCTTCCTTTT-----------------
VACV_TTup/1-259817     ------------------------------------------------------------
VACV_WR/1-259817       TGTTTTATGAATAGATAAAGTAGATGTTGTCCTTCTTCCTTTT-----------------
MPXV_ZRE/1-259817      TGTTTTATGAATAGATAAAGTAGATGTTGTCCTTCTTCCTTTTGTAATTTCCCGTATTTT
MPXV_WR/1-259817       TGTTTTATGAATAGATAAAGTAGATGTTGTCCTTCTTCCTTTTGTAATTTCCCGTATTTT
CPXV_BR/1-259817       TGTTTTATGAATAGATAAAGTAGATGGTGTCCTTCTTCCTTTTGTAATTTCCCGTATTTT
CPXV_GRI/1-259817      TGTTTTATGAATAGATAAAGTAGATGTTGTCCTTCTTCCTTTTGTAATTTCCCGTATTTT
ECTV_MOS/1-259817      TGTTTTATGAATAGATAAAGTAGATGATGTCCTTCTTCCTTTTGTAATTTCCCGTATTTT
ECTV_NAV/1-259817      TGTTTTATGAATAGATAAAGTAGATGATGCCCTTCTTCCTTTTGTAATTTCCCGTATTTT
                                                                                   


CMLV_CMS/1-259817      TGTTCGTGCCAATTGAGTAACATTATGAGAATATGACCTGTTGCACAATCATTCTTTATG
CMLV_M96/1-259817      TGTTCGTGCCAATTGAGTAACATTATGAGAATATGACCTGTTGCACAATCATTCTTTATG
VARV_BSH/1-259817      ------------------------------------------------------------
VARV_IND/1-259817      ------------------------------------------------------------
VARV_GAR/1-259817      ------------------------------------------------------------
RPXV_UTR/1-259817      -GTTCGTGCCAATTGAGTAACATTATGAGAATATGACCTGTTGCACAATCGTT-------
VACV_COP/1-259817      -GTTCGTGCCAATTGAGTAACATTATGAGAATATGACCTGTTGCACAATCGTT-------
VACV_TTup/1-259817     ------------------------------------------------------------
VACV_WR/1-259817       -GTTCGTGCCAATTGAGTAACATTATGAGAATATGACCTGTTGCACAATCGTT-------
MPXV_ZRE/1-259817      TGTTCGTGCCAATTGAGTAACATTATGAGAATATGACCTGTTGCACAATCGTTCTTTATG
MPXV_WR/1-259817       TGTTCGTGCCAATTGAGTAACATTATGAGAATATGACCTGTTGCACAATCGTTCTTTATG
CPXV_BR/1-259817       TGTTCGTGCCAATTGAGTAACAGTATGAGAATATGACAGGCGACACAATCGTTCTTTATG
CPXV_GRI/1-259817      TGTTCGTGCCAATTGAGTAACATTATGAGAATATGACCTGTTGCACAATCGTTCTTTATG
ECTV_MOS/1-259817      TGTTCGTGCCAATTGAGTAACATTATGAGAATATGACCTGTTGCACAATCGTTCTTTATG
ECTV_NAV/1-259817      TGTTCGTGCCAATTGAGTAACATTATGAGAATATGACCTGTTGCACAATCGTTCTTTATG
                                                                                   


CMLV_CMS/1-259817      TATTCCATGATGGGTGTACAATCAAGATTATTACGTATCCTCGTATCGGCTCCTCGAGAT
CMLV_M96/1-259817      TATTCCATGATGGGTGTACAATCAAGATTATTACGTATCCTCGTATCGGCTCCTCGAGAT
VARV_BSH/1-259817      ------------------------------------------------------------
VARV_IND/1-259817      ------------------------------------------------------------
VARV_GAR/1-259817      ------------------------------------------------------------
RPXV_UTR/1-259817      ----CCATGATGGGTGTACAATCAAGATTATTACGTATCCTCGTATCGGCTCCTCGAGAT
VACV_COP/1-259817      ----CCATGATGGGTGTACAATCAAGATTATTACGTA-------------TCCTCGAGAT
VACV_TTup/1-259817     ------------------------------------------------------------
VACV_WR/1-259817       ----CCATGATGGGTGTACAATCAAGATTATTACGTATCCTCGTATCGGCTCCTCGAGAT
MPXV_ZRE/1-259817      TATTCCATGATGGGTGTACAATCAAGATTATTACGTATCCTCGTATCGGCTCCTCGAGAT
MPXV_WR/1-259817       TATTCCATGATGGGTGTACAATCAAGATTATTACGTATCCTCGTATCAGCTCCTCGAGAT
CPXV_BR/1-259817       TATTCCATGATGGGTGTACAATCAAAATTATTACGTATCCTCGTATCGGCTCCTCTAGAT
CPXV_GRI/1-259817      TATTCCATGATGGGTGTACAATCAAGATTATTACGTATCCTCGTATCGGCTCCTCGAGAT
ECTV_MOS/1-259817      TATTCCATGATGGGTGTACAATCAAGATTATTACGTATCCTCGTATCGGCTCCTCGAGAT
ECTV_NAV/1-259817      TATTCCATGATGGGTGTACAATCAAGATTATTACGTATCCTCGTATCGGCTCCTCGAGAT
                                                                                   


CMLV_CMS/1-259817      AAAAGAGCATACACCACACGAGGACTATGTTTGGTATACTGTTGAAGGTAAGTGTGTAAC
CMLV_M96/1-259817      AAAAGAGCATACACCACACGAGGACTATGTTTGGTATACTGTTGAAGGTAAGTGTGTAAC
VARV_BSH/1-259817      ------------------------------------------------------------
VARV_IND/1-259817      ------------------------------------------------------------
VARV_GAR/1-259817      ------------------------------------------------------------
RPXV_UTR/1-259817      AAAAGAGCATACACCACACGAGGACTATGTTTGGTATACTGTTGAAGGTAAGTGT-----
VACV_COP/1-259817      AAAAGAGCATACACCACACGAGGACTATGTTTGGTATACTGTTGAAGGTAAGTGT-----
VACV_TTup/1-259817     ------------------------------------------------------------
VACV_WR/1-259817       AAAAGAGCATACACCACACGAGGACTATGTTTGGTATACTGTTGAAGGTAAGTGT-----
MPXV_ZRE/1-259817      AAAAGAGCATACACCACACGAGGACTATGTTTGGTATACTGTTGAAGGTAAGTGTGTAAC
MPXV_WR/1-259817       AAAAGAGCATACACCACACGAGGACTATGTTTGGTATACTGTTGAAGGTAAGTGTGTAAC
CPXV_BR/1-259817       AAAAGAGCATACACCACACGAGGACTATGTTTGGTATGCTCTTGAAGGTAAGTGTGTAAC
CPXV_GRI/1-259817      AAAAGAGCATACACCACACGAGGACTATGTTTGGTATACTGTTGAAGGTAAGTGTGTAAC
ECTV_MOS/1-259817      AAAAGAGTATACACCACACGAGGGCTATGTTTGGTATACTGTTGAAGGTAAGTGTGTAAC
ECTV_NAV/1-259817      AAAAGAGTATACACCACACGAGGGCTATGTTTGGTATACTGTTGAAGGTAAGTGTGTAAC
                                                                                   


CMLV_CMS/1-259817      GGCGTATTTCCGATATTCGTAACCGCGTTAATGTTTGCCCCATGATCTATTATCGTATAG
CMLV_M96/1-259817      GGCGTATTTCCGATATTCGTAACCGCGTTAATGTTTGCCCCATGATCTATTATCGTATAG
VARV_BSH/1-259817      ------------------------------------------------------------
VARV_IND/1-259817      ------------------------------------------------------------
VARV_GAR/1-259817      ------------------------------------------------------------
RPXV_UTR/1-259817      ------------------GTAACGGCGTTAATGTTTGCTCCATAATCTATTATCGCGTAG
VACV_COP/1-259817      ------------------GTAACCGCGTTAATGTTTGCTCCATAATCTATTATCGCGTAG
VACV_TTup/1-259817     ------------------------------------------------------------
VACV_WR/1-259817       ------------------GTAACCGCGTTAATGTTTGCTCCATAATCTATTATCGCGTAG
MPXV_ZRE/1-259817      GGCGTATTTCCGATTTTCGTAACCGCGTTAATGTTTGCTCCATGATCTATTATCGCGTAG
MPXV_WR/1-259817       GGCGTATTTCCGATTTTCGTAACCGCGTTAATGTTTGCTCCATGATCTATTATCGCGTAG
CPXV_BR/1-259817       GGCGTATTTCCTATTTTCGTAACCGCGTTAATGTTTGCTCCATGATCTATTATCGTGTTG
CPXV_GRI/1-259817      GGCGTATTTCCGATTTTCGTAACCGCGTTAATGTTTGCTCCATGATCTATTATCGTATAG
ECTV_MOS/1-259817      GGCGTATTTCCGATTTTCGTAACCGCGTTAATGTTTGCTCCATGATCTATTATCGCGTAG
ECTV_NAV/1-259817      GGCGTATTTCCGATTTTCGTAACCACGTTAATGTTTGCTCCATGATCTATTATCGCGTAG
                                                                                   


CMLV_CMS/1-259817      ATGAATCGCTTCTCAGCTCGCATCTTAGTGTAACTCTTTGACTTGTAATAATTGCTTTCG
CMLV_M96/1-259817      ATGAATCGCTTCTCAGCTCGCATCTTAGTGTAACTCTTTGACTTGTAATAATTGCTTTCG
VARV_BSH/1-259817      ------------------------------------------------------------
VARV_IND/1-259817      ------------------------------------------------------------
VARV_GAR/1-259817      ------------------------------------------------------------
RPXV_UTR/1-259817      ATGAATCGCTTCTCGGTTCGCATCTTAGTGTGAC---TTGACTTGTAATAATTGCTTTTG
VACV_COP/1-259817      ATGAATCGCTTCTCGGCTCGCATCTTAGTGTGAC---TTAACTTGTAATAATTGCTTTTG
VACV_TTup/1-259817     ------------------------------------------------------------
VACV_WR/1-259817       ATGAATCGCTTCTCGGCTCGCATCTTAGTGTGAC---TTAACTTGTAATAATTGCTTTTG
MPXV_ZRE/1-259817      ATGAATCGCTTCTCAGCTCGCATCTTAGTGTGACTCTTTGACTTGTAATAATTGCTTTCG
MPXV_WR/1-259817       ATGAATCGCTTCTCAGCTCGCATCTTAGTGTGACTCTTTGACTTGTAATAATTGCTTTCG
CPXV_BR/1-259817       ATGAATCGCTTCTCGGCGTACATCTTAGTGTACCTCTTTGTCTCGTAATAATTGTTTTCG
CPXV_GRI/1-259817      ATGAATCGCTTCTCGGCTCGCATCTTAGTGTGAC---TTGACTTGTAATAATTGCTTTCG
ECTV_MOS/1-259817      ATGAATCGCTTCTCAGCTCGCATCTTAGTGTAACTCTTTGACTTGTAATAATTGCTTTCG
ECTV_NAV/1-259817      ATGAATCGCTTCTCAGCTCGCATCTTAGTGTAACTCTTTGACTTGTAATAATTGCTTTCG
                                                                                   


CMLV_CMS/1-259817      TGGAATGCGGATATGTGTTTACAGTAGTAATGAAGAGAAGTGAGTCCATCCTCGTCGACG
CMLV_M96/1-259817      TGGAATGCGGATATGTGTTTACAGTAGTAATGAAGAGAAGTGAGTCCATCCTCGTCGACG
VARV_BSH/1-259817      ------------------------------------------------------------
VARV_IND/1-259817      ------------------------------------------------------------
VARV_GAR/1-259817      ------------------------------------------------------------
RPXV_UTR/1-259817      TAGAACGTGGATATGTGTTTACAGTAGTAATGAAGAGAAGTGAGTTCATCCTCGTCGGCG
VACV_COP/1-259817      TAGAACGTGGATATGTGTTTACAGTAGTAATGAAGAGAAGTGAGTTCATCCTCGTCGGCG
VACV_TTup/1-259817     --------GAATATAAGAATGAAGCGGTAATGATAAAA----------------------
VACV_WR/1-259817       TAGAACGTGGATATGTGTTTACAGTAGTAATGAAGAGAAGTGAGTTCATCCTC-------
MPXV_ZRE/1-259817      TGGAACACGGATATGTGTTTACAGTAGTAATGAAGAGAAGTGAGTCCATCCTCATCGACG
MPXV_WR/1-259817       TGGAACGCGGATATGTGTTTACAGTAGTAATGAAGAGAAGTGAGTCCATCCTCATCGACG
CPXV_BR/1-259817       TGGAAAAATGATATGTGTCTACAGTAGTAATGAAGAGAAGTGAGTCCATCCTCGTCGACG
CPXV_GRI/1-259817      TGGAACGTGGATATGTGTTTACAGTAGTAATGAAGAGAAGTGAGTCCATCCTCGTCGACG
ECTV_MOS/1-259817      TGGAACGCGGATATGTGTTTACAGTAGTAATGAAGAGAAGTGAGTCCATCCTCGTCGACG
ECTV_NAV/1-259817      TGGAACGCGGATATGTGTTTACAGTAGTAATGAAGAGAAGTGAGTCCATCCTCGTCGACG
                                                                                   


CMLV_CMS/1-259817      CAATTAGGGTCAGATCCTTTAGTCAATAATTTGTACAGAACGTAGTAGTTTAATCTCCCA
CMLV_M96/1-259817      CAATTAGGGTCAGATCCTTTAGTCAATAATTTGTACAGAACGTAGTAGTTTAATCTCCCA
VARV_BSH/1-259817      ------------------------------------------------------------
VARV_IND/1-259817      ------------------------------------------------------------
VARV_GAR/1-259817      ------------------------------------------------------------
RPXV_UTR/1-259817      CAATTAGGGTCGGATCCTTTAGTCAATAATTTGTACAGAACGTAGTAGTTTAAGCTCCCA
VACV_COP/1-259817      CAATTAGGGTCGGATCC------------TTTGTACAGAACGTAGTAGTTTAAGCTCCCA
VACV_TTup/1-259817     ------------------------------------------------------------
VACV_WR/1-259817       --------GTCGGATCC------------TTTGTACAGAACGTAATAGTTTAAGCTCCCA
MPXV_ZRE/1-259817      CAATTAGGGTCAGATCCTTTAGTCAATAATTTGTACAGAACGTAATAGTTTAAGCTCCCA
MPXV_WR/1-259817       CAATTAGGGTCAGATCCTTTAGTCAATAATTTGTACAGAACGTAATAGTTTAAGCTCCCA
CPXV_BR/1-259817       CAATTCGTGTCGGATCCTTTAGTCAATAATTTGTACAGAACGTAGTAGTTTAATCTCCTA
CPXV_GRI/1-259817      CAATTAGGGTCAGATCCTTTAGTCAATAATTTGTACAGAACGTAATAGTTTAAGCTCCCA
ECTV_MOS/1-259817      CAATTAGGGTCAGATCCTTTAGTCAATAATTTGTACAGAACGTAGTAGTTTAAGCTCCCA
ECTV_NAV/1-259817      CAATTAGGGTCAGATCCTTTAGTCAATAATTTGTACAGAACGTAGTAGTTTAAGCTCCCA
                                                                                   


CMLV_CMS/1-259817      TTGAATTTATATCTAAGATAACACAGCAATAGATCGGATGATTTACTAAAGTCATCAATT
CMLV_M96/1-259817      TTGAATTTATATCTAAGATAACACAGCAATAGATCGGATGATTTACTAAAGTCATCAATT
VARV_BSH/1-259817      ------------------------------------------------------------
VARV_IND/1-259817      ------------------------------------------------------------
VARV_GAR/1-259817      ------------------------------------------------------------
RPXV_UTR/1-259817      TTGAATTTATATCTAAGATAACACAGCAATAGATCGGATGATTTACTAAAGTCATCAATG
VACV_COP/1-259817      TTGAATTTATATCTAAGATAACACAGCAATAGATCGGATGATTTACTAAAGTCATCAATG
VACV_TTup/1-259817     -TCAATCGTTATCTAAAATGA---------------------------------------
VACV_WR/1-259817       TTGAATTTATATCTAAGATAACACAGCAATAGATCGGATGATTTACTAAAGTCATCAATG
MPXV_ZRE/1-259817      TTGAATTTATATCTAAGATAACACAGCAATAGATCGGATGATTTACTAAAGTCATCAATG
MPXV_WR/1-259817       TTGAATTTATATCTAAGATAACACAGCAATAGATCGGATGATTTACTAAAGTCATCAATG
CPXV_BR/1-259817       TTGAATTTATATCTAAGATAACACAGCAATAGATCTGATGATTTACTAAAGTCATCGATG
CPXV_GRI/1-259817      TTGAATTTATATCTAAGATAACACAGCAATAGATCGGATGATTTACTAAAGTCATCAATG
ECTV_MOS/1-259817      TTGAATTTATATCTAAGATAACACAGCAATAGATCGGATGATTTACTAAAGTCATCAATG
ECTV_NAV/1-259817      TTGAATTTATATCTAAGATAACACAGCAATAGATCGGATGATTTACTAAAGTCATCAATG
                                                                                   


CMLV_CMS/1-259817      GGGTCCGTTAGTATATCAAAGACCTTGTTATCGATTGATAGTGAATGAATCAGATAGTGG
CMLV_M96/1-259817      GGGTCCGTTAGTATATCAAAGACCTTGTTATCGATTGATAGTGAATGAATCAGATAGTGG
VARV_BSH/1-259817      ------------------------------------------------------------
VARV_IND/1-259817      ------------------------------------------------------------
VARV_GAR/1-259817      ------------------------------------------------------------
RPXV_UTR/1-259817      GTGTCCGTTAGTATATCAAAGATCTTGTTATCGATTGATAGT------------------
VACV_COP/1-259817      GTGTCCGTTAGTATATCAAAGATCTTGTTATCGATTGATAGTGAATGAATCAGATAGTGG
VACV_TTup/1-259817     ------------------------------------------------------------
VACV_WR/1-259817       GTGTCCGTTAGTATATCAAAGATCTTGTTATCGATT----------------GATAGTGG
MPXV_ZRE/1-259817      GGGTCCGTTAGTATATCAAAGATCTTGTTATCGATTGATAGTGAATGAATCAGATAGTGG
MPXV_WR/1-259817       GGGTCCGTTAGTATATCAAAGATCTTGTTATCGATTGATAGTGAATGAATCAGATAGTGG
CPXV_BR/1-259817       TTGTCCGTTAGTATATCAAAGATCTTGTTATCGATTGATAGTGAATGAATAAGATAGTGG
CPXV_GRI/1-259817      GGGTCCGTTAGTATATCAAAGATCTTGTTATCGATTGATAGTGAATGAATCAGATAGTGG
ECTV_MOS/1-259817      TGGTCCGTTAGTATATCAAAGATCTTGTTATCGATTGATAGTGAATGAATCAGATAGTGG
ECTV_NAV/1-259817      TGGTCCGTTAGTATATCAAAGATCTTGTTATCGATTGATAGTGAATGAATCAGATAGTGG
                                                                                   


CMLV_CMS/1-259817      TGTAGAGGAATATGTCCTTTGTTATCCTTGTTATCAAAGTTATTCACGCCGTTGTGTAAC
CMLV_M96/1-259817      TGTAGAGGAATATGTCCTTTGTTATCCTTGTTATCAAAGTTATTCACGCCGTTGTGTAAC
VARV_BSH/1-259817      ------------------------------------------------------------
VARV_IND/1-259817      ------------------------------------------------------------
VARV_GAR/1-259817      ------------------------------------------------------------
RPXV_UTR/1-259817      -------------------GGTCATCCTTGCTATCAAAGTTACGCATGCCGTGGTGTAAC
VACV_COP/1-259817      T------------GTCCTTTTTCATCCTTGCTATCAAAGTTACGCATGCCGTGGTGTAAC
VACV_TTup/1-259817     ------------------------------------------------------------
VACV_WR/1-259817       T------------GTCCTTTTTCATCCTTGCTATCAAAGTTACGCATGCCGTGGTGTAAC
MPXV_ZRE/1-259817      TGTAGAGGAATATGTCCTTTTTTATCCTTGCTATCAAAGTTACGCATGCCGTGGCGTAAC
MPXV_WR/1-259817       TGTAGAGGAATATGTCCTTTTTTATCCTTGCTATCAAAGTTACGCATGCCGTGGCGTAAC
CPXV_BR/1-259817       TGTAGAGGAATATGTCCTTTTTCATCCTTGCTATCAAAGTTACGCATGCCGTGGTGTAAC
CPXV_GRI/1-259817      TGTAGAGGAATATGTCCTTTTTCATCCTTGCTATCAAAGTTACGCATGCCGTGATGTAAC
ECTV_MOS/1-259817      TGTAGAGGAATATGTCCTTTTTCATCCTTGCTATCAAAGTTACACATGCCGTGGTGTAAC
ECTV_NAV/1-259817      TGTAGAGGAATATGTCCTTTTTCATCCTTGCTATCAAAGTTACACATGCCGTGGTGTAAC
                                                                                   


CMLV_CMS/1-259817      AATATCTTTAATACAGATGGCTTAAATCGTGTATTCATCACATAGCAATGTAATGGAGAC
CMLV_M96/1-259817      AATATCTTTAATACAGATGGCTTAAATCGTGTATTCATCACATAGCAATGTAATGGAGAC
VARV_BSH/1-259817      ------------------------------------------------------------
VARV_IND/1-259817      ------------------------------------------------------------
VARV_GAR/1-259817      ------------------------------------------------------------
RPXV_UTR/1-259817      AATATCTTTAATACAGATGGATTAAATCGTGTATTCATCGTATAGCAATGTAATGGAGAG
VACV_COP/1-259817      AATATCTTTAATACAGATGGATTAAATCGTGTATTCATCGTATAGCAATGTAATGGAGAG
VACV_TTup/1-259817     ------------------------------------------------------------
VACV_WR/1-259817       AATATCTTTAATACAGATGGATTAAATCGTGTATTCATCGTATAGCAATGTAATGGAGAG
MPXV_ZRE/1-259817      AATATCTTTAATACAGATGGATTAAATCGTGTATTCATCGTATAGCAATGTAATGGAGAG
MPXV_WR/1-259817       AATATCTTTAATACAGATGGATTAAATCGTGTATTCATCGTATAGCAATGTAATGGAGAG
CPXV_BR/1-259817       AATATCTTTAATACAGATGGCTTAAATCGTGTATTCATCGTATAGCAATGTAATGGAGAG
CPXV_GRI/1-259817      AATATCTTTAATACAGATGGCTTAAATCGTGTATTCATCGTATAGCAATGTAATGGAGAG
ECTV_MOS/1-259817      AATATCTTTAATACAGATGGCTTAAATCGTGTATTCATCGTATAGCAATGTAATGGAGAG
ECTV_NAV/1-259817      AATATCTTTAATACAGATGGCTTAAATCGTGTATTCATCGTATAGCAATGTAATGGAGAG
                                                                                   


CMLV_CMS/1-259817      ATACCACATTTTAGTTGTTTATTCAGATCGCAGTGTTTAATAACTAGCTTAAACAGATGA
CMLV_M96/1-259817      ATACCACATTTTAGTTGTTTATTCAGATCGCAGTGTTTAATAACTAGCTTAAACAGATGA
VARV_BSH/1-259817      ------------------------------------------------------------
VARV_IND/1-259817      ------------------------------------------------------------
VARV_GAR/1-259817      ------------------------------------------------------------
RPXV_UTR/1-259817      TTACC---------TCGTTTATTCAGATCGCAGTGTTTAATAACTAGCTTAAACAGATGA
VACV_COP/1-259817      TTACC---------TCGTTTATTCAGATCGCAGTGTTTAATAACTAGCTTAAACAGATGA
VACV_TTup/1-259817     ------------------------------------------------------------
VACV_WR/1-259817       TTACC---------TCGTTTATTCAGATCGCAGTGTTTAATAACTAGCTTAAACAGATGA
MPXV_ZRE/1-259817      TTACCACATTTTAGTCGTTTATTCAGATCGCAGTGTTTAATAACTAATTTAAACAGATGA
MPXV_WR/1-259817       TTACCACATTTTAGTCGTTTATTCAGATCGCAGTGTTTAATAACTAATTTAAACAGATGA
CPXV_BR/1-259817       TTACCACATTTTAGTCGTTTATTCAGATCGCAATGTTTAATAACTAACTTAAACAGATGA
CPXV_GRI/1-259817      TTACCACATTTTAGTCGTTTATTCAGATCGCAGTGTTTAATAACTAACTTAAACAGATGA
ECTV_MOS/1-259817      TTACCACATTTTAGTCGTTTATTCAGATCGCAGTGTTTAATAACTAACTTAAACAGATGA
ECTV_NAV/1-259817      TTACCACATTTTAGTCGTTTATTCAGATCGCAGTGTTTAATAACTAACTTAAACAGATGA
                                                                                   


CMLV_CMS/1-259817      GACGATGTATCCACATCAAAGAACGTGAAATACATATGACAGACATTGTTGACAGAAACG
CMLV_M96/1-259817      GACGATGTATCCACATCAAAGAACGTGAAATACATATGACAGACATTGTTGACAGAAACG
VARV_BSH/1-259817      ------------------------------------------------------------
VARV_IND/1-259817      ------------------------------------------------------------
VARV_GAR/1-259817      ------------------------------------------------------------
RPXV_UTR/1-259817      GACGATGTATCCACATCAAAGAACGTAAAATACATATGACAAACATTGTTGACAGAAACG
VACV_COP/1-259817      GACGATGTATCCACATCAAAGAACGTAAAATACATATGACAAACATTGTTGACAGAAACG
VACV_TTup/1-259817     ------------------------------------------------------------
VACV_WR/1-259817       GACGATGTATCCACATCAAAGAACGTGAAATACATATGACAGACATTGTTGACAGAAACG
MPXV_ZRE/1-259817      GATGATATATCCACATCAAAGAATGCGAGATACATATGACAGACATTATTGACAGAAATG
MPXV_WR/1-259817       GATGATATATCCACATCAAAGAATGCGAGATACATATGACAGACATTATTGACAGAAATG
CPXV_BR/1-259817       GACGATGTATCCACATCAAAGAATGCGAGATACATATGACAGACATTATTGACAGAAATG
CPXV_GRI/1-259817      GATGATATATCCACATCAAAGAATGCGAGATACATATGACAGACATTATTGACAGAAATG
ECTV_MOS/1-259817      GACGATGTATCAACATCAAAGAATGTGAAATACATATGACAGACATTGTTGACAGAAATG
ECTV_NAV/1-259817      GACGATGTATCAACATCAAAGAATGTGAAATACATATGACAGACATTGTTGACAGAAATG
                                                                                   


CMLV_CMS/1-259817      TGACCTTCATTCTCATCGTTGTCCATAAATACGTTAGGTATAAACCACATACTATCGCGA
CMLV_M96/1-259817      TGACCTTCATTCTCATCGTTGTCCATAAATACGTTAGGTATAAACCACATACTATCGCTA
VARV_BSH/1-259817      ------------------------------------------------------------
VARV_IND/1-259817      ------------------------------------------------------------
VARV_GAR/1-259817      ------------------------------------------------------------
RPXV_UTR/1-259817      TGACCTTCATTCTTACCGTCGTCCATAAATACGTTAGGTATGTACCACATACTGTCGCGA
VACV_COP/1-259817      TGACCTTCATTCTTACCGTCGTCCATAAATACGTTAGGTATGTACCACATACTGTCGCGA
VACV_TTup/1-259817     ------------------------------------------------------------
VACV_WR/1-259817       TGACCTTCATTCTTACCGTCGTCCATAAATACGTTAGGTATGTACCACATACTGTCGCGA
MPXV_ZRE/1-259817      TGACCTTCATTATCACCGTCGTCCATAAATGCGTTAGGTACGTACCACATACTATCGTTA
MPXV_WR/1-259817       TGACCTTCATTATCACCGTCGTCCATAAATGCGTTAGGTACGTACCACATACTATCGTTA
CPXV_BR/1-259817       TGACCTTCATTCTCACCGTCGTCCATAAATGCGTTAGGTATGTACCACATACTATCGTTA
CPXV_GRI/1-259817      TGACCTTCATTCTCACCGTCGTCCATAAATGCGTTAGGTATGTACCACATACTATCGTTA
ECTV_MOS/1-259817      TGACCTTCATTCTCACCGTCGTCTATAAATACGTTAGGTATGTACCACATACTGTCGCGA
ECTV_NAV/1-259817      TGACCTTCATTCTCACCGTCGTCTATAAATGCGTTAGGTATGTACCACATACTGTCGCGA
                                                                                   


CMLV_CMS/1-259817      ACGATGCTCACAATCTCGTCCATCTCGCCCATCTCATACATTTCATCATTTACTTTTTCA
CMLV_M96/1-259817      ACGATGCTCACAATCTCGTCCATCTCGCCCATCTCATACATTTCATCATTTACTTTTTCA
VARV_BSH/1-259817      ------------------------------------------------------------
VARV_IND/1-259817      ------------------------------------------------------------
VARV_GAR/1-259817      ------------------------------------------------------------
RPXV_UTR/1-259817      ACGATGCGTACAATCTCGTCCATCTCGCCCATCTCATACATTTCATCATTTACTTTTTCA
VACV_COP/1-259817      ACGATGCTCACAATCTCGTCCATCTCGCCCATCTCATACATTTCATCATTTACTTTTTCA
VACV_TTup/1-259817     ------------------------T---------------CATACTCATTTATTTTATTC
VACV_WR/1-259817       ACGATGCGTACAATCTCGTCCATCT---------------CATAATGATTTACTTTTTCA
MPXV_ZRE/1-259817      ACGATGCGCACAATCTCGTCCATT----TTCATCCATCTTCATAATGATTTACTTTTTCA
MPXV_WR/1-259817       ACGATGCGCACAATCTCGTCCA-T----TTCATCCATCTTCATAATGATTTACTTTTTCA
CPXV_BR/1-259817       ACGATGCGCACAATCTCGTCCATCTCGCCCATCTCATACATTTCATCATTTACTTTTTCA
CPXV_GRI/1-259817      ACGATGCGCACAATCTCGTCCATTTCATCCATCTCATA------ATGATTTACTTTTTCA
ECTV_MOS/1-259817      ACGATGCGTACAATCTCGTCCATCTCGCCCATCTCATA------ATGATTTACTTTTTCA
ECTV_NAV/1-259817      ACGATGCGTACAATCTCGTCCATCTCGCCCATCTCATA------ATGATTTAC-TTTTCA
                                                                                   


CMLV_CMS/1-259817      TAATTAGAAATGTG-------CAAAAGAAAAAGAAAACAAAAACAGAACAAAATATTTTT
CMLV_M96/1-259817      TAATTAGAAATGTG-------CAAAAGAAAAAGAAAACAAAAACAGAACAAAATATTTTT
VARV_BSH/1-259817      ------------------------------------------------------------
VARV_IND/1-259817      ------------------------------------------------------------
VARV_GAR/1-259817      ------------------------------------------------------------
RPXV_UTR/1-259817      TAATTAGAGATGTACGAAAGAAAAAGAAAAAGAAAAAGAAAAACAGAACAATATATTTTT
VACV_COP/1-259817      TAATTAGAGATGTACGAAAGAAAAAGAAAAAGAAAAAGAAAAACAGAACAATATATTTTT
VACV_TTup/1-259817     TA--------------------------------------------------------TT
VACV_WR/1-259817       TAATTAAAGATGT--------------------GAAAGAAAAACAGAACAATATATTTTT
MPXV_ZRE/1-259817      TAATTAGAGA------------AAAAGATCAAGGTATAAAAATTAGAAGTGTTAGACTAT
MPXV_WR/1-259817       TAATTAGAGA------------AAAAGATCAAGGTATAAAAATTAGAAGTGTTAGACTAT
CPXV_BR/1-259817       TAATTAGAGATGT------------ACGAAAGAAAAAGAAAACCAGAACAATATATTTTT
CPXV_GRI/1-259817      TAATTAGAGATGTGAA--------AGAAAAAGAAAAAGAAAAACAGAACAATATATTTTT
ECTV_MOS/1-259817      TAATTAGAAATGT------------ACGAAAGAAAAAGAAAAACAGATCAATATA--TTT
ECTV_NAV/1-259817      TAATTAGAAATGT------------ACGAAAGAAAAAGAAAAACAGATTAATATA--TTT
                                                                                   


CMLV_CMS/1-259817      TAGTAATGGTTG-----ACATATAAAATAAA-----------------------------
CMLV_M96/1-259817      TAGTAATGGTTG-----ACATATAAAATAAA-----------------------------
VARV_BSH/1-259817      ------------------------------------------------------------
VARV_IND/1-259817      ------------------------------------------------------------
VARV_GAR/1-259817      ------------------------------------------------------------
RPXV_UTR/1-259817      TTAGTAATGTTT-----ATGCGAGACATATAAAA--------------------------
VACV_COP/1-259817      TTAGTAATGTTT-----ATGCGAGACATATAAAA--------------------------
VACV_TTup/1-259817     ATATTAACACAT-----A------------------------------------------
VACV_WR/1-259817       TTAGTAATGTTT-----ATGCGAGACATATAAAA--------------------------
MPXV_ZRE/1-259817      AAACTAACTTAT-----AAAACTAACTTATGACT--------------------------
MPXV_WR/1-259817       AAACTAACTTAT-----AAAACTAACTTATGACTTAACTAACTTATGACTTAACTAACTT
CPXV_BR/1-259817       TTAGTAATGGTT------GACATATAAAAT------------------------------
CPXV_GRI/1-259817      TTAGTAATGTTTATGCGAGACATATAAAAT------------------------------
ECTV_MOS/1-259817      TTAGTAATTTTA-TGCGAGCCATATAAAAT------------------------------
ECTV_NAV/1-259817      TTAGTAATTTTA-TGCGAGCCATATAAAAT------------------------------
                                                                                   


CMLV_CMS/1-259817      ------------------------------------------------------------
CMLV_M96/1-259817      ------------------------------------------------------------
VARV_BSH/1-259817      ------------------------------------------------------------
VARV_IND/1-259817      ------------------------------------------------------------
VARV_GAR/1-259817      ------------------------------------------------------------
RPXV_UTR/1-259817      ------------------------------------------------------------
VACV_COP/1-259817      ------------------------------------------------------------
VACV_TTup/1-259817     ------------------------------------------------------------
VACV_WR/1-259817       ------------------------------------------------------------
MPXV_ZRE/1-259817      ------------------------------------------------------------
MPXV_WR/1-259817       ATGACTTAACTAACTTATGACTTAACTAACTTATGACTTAACTAACTTATGACTTAACTA
CPXV_BR/1-259817       ------------------------------------------------------------
CPXV_GRI/1-259817      ------------------------------------------------------------
ECTV_MOS/1-259817      ------------------------------------------------------------
ECTV_NAV/1-259817      ------------------------------------------------------------
                                                                                   


CMLV_CMS/1-259817      ------------------------------------------------------------
CMLV_M96/1-259817      ------------------------------------------------------------
VARV_BSH/1-259817      ------------------------------------------------------------
VARV_IND/1-259817      ------------------------------------------------------------
VARV_GAR/1-259817      ------------------------------------------------------------
RPXV_UTR/1-259817      ------------------------------------------------------------
VACV_COP/1-259817      ------------------------------------------------------------
VACV_TTup/1-259817     ------------------------------------------------------------
VACV_WR/1-259817       ------------------------------------------------------------
MPXV_ZRE/1-259817      ------------------------------------------------------------
MPXV_WR/1-259817       ACTTATGACTTAACTAACTTATGACTTAACTAACTTATGACTTAACTAACTTATGACTTA
CPXV_BR/1-259817       ------------------------------------------------------------
CPXV_GRI/1-259817      ------------------------------------------------------------
ECTV_MOS/1-259817      ------------------------------------------------------------
ECTV_NAV/1-259817      ------------------------------------------------------------
                                                                                   


CMLV_CMS/1-259817      --------------------------------------------------CGTGTTTTTA
CMLV_M96/1-259817      --------------------------------------------------CGTGTTTTTA
VARV_BSH/1-259817      ------------------------------------------------------------
VARV_IND/1-259817      ------------------------------------------------------------
VARV_GAR/1-259817      ------------------------------------------------------------
RPXV_UTR/1-259817      ---------------------------------------------------TAAACTCCG
VACV_COP/1-259817      ---------------------------------------------------TAAACTCCG
VACV_TTup/1-259817     ------------------------------------------------------------
VACV_WR/1-259817       ---------------------------------------------------TAAACTCCG
MPXV_ZRE/1-259817      ------------------------------TAACTAACTTATGACTATTAACTCATTTCA
MPXV_WR/1-259817       ACTAACTTATGACTTAACTAACTTATGACTTAACTAACTTATGACTATTAACTCATTTCA
CPXV_BR/1-259817       ----------------------------------------------------AAACTCCG
CPXV_GRI/1-259817      ----------------------------------------------------AAACTCCG
ECTV_MOS/1-259817      ----------------------------------------------------AAACTCCG
ECTV_NAV/1-259817      ----------------------------------------------------AAACTCC-
                                                                                   


CMLV_CMS/1-259817      TCATCTTAGACGGCGATTTTGTAATATGTTATGGAATTTAGACATTGTATTAATTAATGA
CMLV_M96/1-259817      TCATCTTAGACGGCGATTTTGTAATATGTTATGGAATTTAGACATTGTATTAATTAATGA
VARV_BSH/1-259817      ------------------------------------------------------------
VARV_IND/1-259817      ------------------------------------------------------------
VARV_GAR/1-259817      ------------------------------------------------------------
RPXV_UTR/1-259817      TGTTTATGATGCCGGTAAATGTTTTTATCATCTTGGACGGAATCGATTTTGTAATATGTC
VACV_COP/1-259817      TGTTTATGATGCCGGTAAATGTTTTTATCATCTTGGACGGAATCGATTTTGTAATATGTC
VACV_TTup/1-259817     ------------------------------------------------------------
VACV_WR/1-259817       TGTTTATGA---------------------------------------------------
MPXV_ZRE/1-259817      AGAAAGGTGGGTGGAGAGAACTCTATATGACAGCTTGTGAAACAATTAGATCCCTAATTT
MPXV_WR/1-259817       AGAAAGGTGGGTGGATAGAACTCTATATGACAGCTTGTGAAACAATTAGATCCCTAATTT
CPXV_BR/1-259817       TGTTTATGATGCCGGTAAATGTTTTTATCATCTTGGACGGAATCGATTTTGTAATATGCC
CPXV_GRI/1-259817      TGTTTATGATGCCGGTAAATGTTTTTATCATCTTGGACGGAATCGATTTTGTAATATGCC
ECTV_MOS/1-259817      TGTTTATGATGCCGGTAAATGTTTTTATCATCTTGGACGGAATCGATTTTGTAATATGTC
ECTV_NAV/1-259817      -GTTTATGATGCCGGTAAATGTTTTTATCATCTTGGACGGAATCGATTTTGTAATATGTC
                                                                                   


CMLV_CMS/1-259817      TAAACCGGTCGTCTATAGAGACATTATCATAGAGTGATAAATTATTTAATGGAGTAATAA
CMLV_M96/1-259817      TAAACCGGTCGTCTATAGAGACATTATCATAGAGTGATAAATTATTTAATGGAGTAATAA
VARV_BSH/1-259817      ------------------------------------------------------------
VARV_IND/1-259817      ------------------------------------------------------------
VARV_GAR/1-259817      ------------------------------------------------------------
RPXV_UTR/1-259817      ATGGAAACAAATGAAACAGGACATTATCGCTCCATGATAAATTATTTAATGGAGTAATAA
VACV_COP/1-259817      ATGGAAACAAATGAAACAGGACATTATCACTCCATGATAAATTATTTAATGGAGTAATAA
VACV_TTup/1-259817     ------------------------------------------------------------
VACV_WR/1-259817       ------------------------------------------------------------
MPXV_ZRE/1-259817      CTAATGGAAGTTTTGATAGGAGATTGTCATCAGTTGATACATTGTT--------------
MPXV_WR/1-259817       CTAATGGAAGTTTTGATAGGAGATTGTCATCAGTTGATACATTGTT--------------
CPXV_BR/1-259817       ATGGAAACAAATGAAAC---ACATTATCACTCCATGATAAATTATTTAATGGAGTAATAA
CPXV_GRI/1-259817      ATGGAAACAAATGAAAC--GACATTATCACTCCATGATAAATTATTTAATGGAGTAATAA
ECTV_MOS/1-259817      ATGGAAACAAATGAAACAGGACAT--TCACTCCATGATAAATTCCGCAA-----------
ECTV_NAV/1-259817      ATGGAAACAAATGAAACAGGACATTATCACTCCATGATAAATTATTTAA-----------
                                                                                   


CMLV_CMS/1-259817      AGTATTTCACGTTGTATCTCCATTGGTATTTTTGAAATCAAGTTATCGTCTGTATTAATC
CMLV_M96/1-259817      AGTATTTCACGTTGTATCTCCATTGGTATTTTTGAAATCAAGTTATCGTCTGTATTAATC
VARV_BSH/1-259817      ------------------------------------------------------------
VARV_IND/1-259817      ------------------------------------------------------------
VARV_GAR/1-259817      ------------------------------------------------------------
RPXV_UTR/1-259817      AGTATC------------TCCATGGGTAATTTCGAAATCAAGTTATCGTCTGTATTAATG
VACV_COP/1-259817      AGTATC------------TCCATGGGTAATTTCGAAATCAAGTTATCGTCTGTATTAATG
VACV_TTup/1-259817     ------------------------------------------------------------
VACV_WR/1-259817       ------------------------------------------------------------
MPXV_ZRE/1-259817      ------------------------------------------------------------
MPXV_WR/1-259817       ------------------------------------------------------------
CPXV_BR/1-259817       AGTATTTCGCGTTGTATCTCCATGGGTAATTTCGAAATCAAGTTATCGTCTGTATTAATG
CPXV_GRI/1-259817      AGTATCTCGCGTTGTATCTCCATGGGTAATTTTGAAATCAAGTTATCGTCTGTATTAATG
ECTV_MOS/1-259817      ------------------------------------------------------------
ECTV_NAV/1-259817      ------------------------------------------------------------
                                                                                   


CMLV_CMS/1-259817      TTGTCCGCTATGGAGTCGATCCTCTCATTGTTCTTTACAGTCTCTGTAATGACGGACTTT
CMLV_M96/1-259817      TTGTCCGCTATGGAGTCGATCCTCTCATTGTTCTTTACAGTCTCTGTAATGACGGACTTT
VARV_BSH/1-259817      ------------------------------------------------------------
VARV_IND/1-259817      ------------------------------------------------------------
VARV_GAR/1-259817      ------------------------------------------------------------
RPXV_UTR/1-259817      TTGTCCACTATGGAGTCGATCCTCTCACTGTTCTTTACAGTATCTGTAATGATGGACGTT
VACV_COP/1-259817      TTGTCCACTATGGAGTCGATCCTCTCACTGTTCTTTACAGTTTCTGTAATGATGGACGTT
VACV_TTup/1-259817     ------------------------------------------------------------
VACV_WR/1-259817       ------------------------------------------------------------
MPXV_ZRE/1-259817      ------------------------------------------------------------
MPXV_WR/1-259817       ------------------------------------------------------------
CPXV_BR/1-259817       TTGTCCACTATGGAGTCGATCCTCTCACTGTTCTTTACAGTCTCTGTAATGATGGACGTT
CPXV_GRI/1-259817      TTGTCCACTATGGAGTCGATCCTCTCACCGTTCTTTACAGTCTCTGTAATGATGGACGTT
ECTV_MOS/1-259817      ------------------------------------------------------------
ECTV_NAV/1-259817      ------------------------------------------------------------
                                                                                   


CMLV_CMS/1-259817      ATTTCTTTTTTATACCATTTGATGTCGGATACAAAGTTTAGGAATGTAGGATTCTTTGCG
CMLV_M96/1-259817      ATTTCTTTTTTATACCATTTGATGTCGGATACAAAGTTTAGGAATGTAGGATTCTTTGCG
VARV_BSH/1-259817      ------------------------------------------------------------
VARV_IND/1-259817      ------------------------------------------------------------
VARV_GAR/1-259817      ------------------------------------------------------------
RPXV_UTR/1-259817      AGTTCTTTTTTGTACCATTT----------------------GATGTCGGATTCTTTGCG
VACV_COP/1-259817      AGTTCTTTTTTGTACCATTT----------------------GATGTCGGATTCTTTGCG
VACV_TTup/1-259817     ------------------------------------------------------------
VACV_WR/1-259817       ------------------------------------------------------------
MPXV_ZRE/1-259817      ------------------------------------------------------------
MPXV_WR/1-259817       ------------------------------------------------------------
CPXV_BR/1-259817       AGTTCTTTTTTGTACCATTTGATGTTGGATACAAAGTTTATAAATGTCGGATTCTTTGCG
CPXV_GRI/1-259817      AGTTCTTTTTTGTACCATTTGATGTTGGATACAAAGTTTATAAATGTCGGATTCTTTGCG
ECTV_MOS/1-259817      ------------------------------------------------------------
ECTV_NAV/1-259817      ------------------------------------------------------------
                                                                                   


CMLV_CMS/1-259817      TATCTCAGTCTGTGACGTCTGTTCCGTTTAAAGAATATATCAAACATGGAGACGCCTGAT
CMLV_M96/1-259817      TATCTCAGTCTGTGACGTCTGTTCCGTTTAAAGAATATATCAAACATGGAGACGCCTGAT
VARV_BSH/1-259817      ------------------------------------------------------------
VARV_IND/1-259817      ------------------------------------------------------------
VARV_GAR/1-259817      ------------------------------------------------------------
RPXV_UTR/1-259817      TATCTCAATCTGTGGCGTTTGCTTCGTTTAAATAATATATCAAACATGGAGACGCCTGAT
VACV_COP/1-259817      TATCTCAGTCTGTGGCGTTTGCTTCGTTTAAATAATATATCAAACATGGAGACGCCTGAT
VACV_TTup/1-259817     ------------------------------------------------------------
VACV_WR/1-259817       ------------------------------------------------------------
MPXV_ZRE/1-259817      --------------------------------TATTATCTCATCTATTAGAGCACGTCTG
MPXV_WR/1-259817       --------------------------------TATTATCTCATCTATTAGAGCACGTCTG
CPXV_BR/1-259817       TATCTCAATCTGTGACGTCTGTTCCGTTTAAATAATATATCAAACATGGAGACGCCTGAT
CPXV_GRI/1-259817      TATCTCAATCTGTGGCGTTTGCTTCGTTTAAATAATATATCAAACATGGAGACGCCTGAT
ECTV_MOS/1-259817      ------------------------------------------------------------
ECTV_NAV/1-259817      ------------------------------------------------------------
                                                                                   


CMLV_CMS/1-259817      ATGTAGGCATTCTTCATTCTATTAATGTCTGCTCTATAGCGCTTTAGTTCCTTATGCCCG
CMLV_M96/1-259817      ATGTAGGCATTCTTCATTCTATTAATGTCTGCTCTATAGCGCTTTAGTTCCTTATGCCCG
VARV_BSH/1-259817      ------------------------------------------------------------
VARV_IND/1-259817      ------------------------------------------------------------
VARV_GAR/1-259817      ------------------------------------------------------------
RPXV_UTR/1-259817      ATGTAGGCATTCTTCATTCTATTAATGTCTACTCTATAGCGCTTTAGTTCCTTATGATGA
VACV_COP/1-259817      ATGTAGGCATTCTTCATTCTATTAATGTCTACTCTATAGCGCTTTAGTTCCTTATGATGA
VACV_TTup/1-259817     ------------------------------------------------------------
VACV_WR/1-259817       ------------------------------------------------------------
MPXV_ZRE/1-259817      TTTAGAGCTTTAGTGACCTGCTCGGTTACTTCTGTGTAAATCTTGAATCC----------
MPXV_WR/1-259817       TTTAGAGCTTTAGTGACCTGCTCGGTTACTTCTGTGTAAATCTTGAATCC----------
CPXV_BR/1-259817       ATGTAGGCATTCTTCATTCTATTAATGTCTGCTCTATAGCGCTTTAGTTCCTTATGACGA
CPXV_GRI/1-259817      ATGTAGGCATTCTTCATTCTATTAATGTCTGCTCTATAGCGCTTTAGTTCCTTATGACGA
ECTV_MOS/1-259817      ------------------------------------------------------------
ECTV_NAV/1-259817      ------------------------------------------------------------
                                                                                   


CMLV_CMS/1-259817      GAGATATCATACT---TTACTTTAGAAGGAAAATCATCATCTAGGATTAAGGCGTATCTG
CMLV_M96/1-259817      GAGATATCATACT---TTACTTTAGAAGGAAAATCATCATCTAGGATTAAGGCGTATCTG
VARV_BSH/1-259817      ------------------------------------------------------------
VARV_IND/1-259817      ------------------------------------------------------------
VARV_GAR/1-259817      ------------------------------------------------------------
RPXV_UTR/1-259817      CCGGCGATATCAT-ACTTACTTTAGAAGGAAAATCATCATCTATGATTAAGGCGTATCTG
VACV_COP/1-259817      CCGGCGATATCAT-ACTTACTTTAGAAGGAAAATCATCATCTAGGATTAAGGCGTATCTG
VACV_TTup/1-259817     ------------------------------------------------------------
VACV_WR/1-259817       ------------------------------------------------------------
MPXV_ZRE/1-259817      ------------------------------------------------------------
MPXV_WR/1-259817       ------------------------------------------------------------
CPXV_BR/1-259817       CCGGCGATATCATACTTTACTTTAGAAGGAAAATCATTATCTAGGATTAAGGCGTATCTG
CPXV_GRI/1-259817      CCGGAGATATCATACTTTACTTTAGAAGGAAAATCATCATCTAGGATTAAGGCGTATCTG
ECTV_MOS/1-259817      ------------------------------------------------------------
ECTV_NAV/1-259817      ------------------------------------------------------------
                                                                                   


CMLV_CMS/1-259817      ATACAGGCGAATAATGGTTCAGGATATAGATAGTATATATTTCTATTGAATGCGTCAATC
CMLV_M96/1-259817      ATACAGGCGAATAATGGTTCAGGATATAGATAGTATATATTTCTATTGAATGCGTCAATC
VARV_BSH/1-259817      -------ATAGGGGATGTTGATAAGCTCGAGAGTATATGTTGTT----------------
VARV_IND/1-259817      -------------------------CTCGAGAGTATATGTTGTT----------------
VARV_GAR/1-259817      --------TAGGGGATGTTGATAAGCTCGAGAGTATATGTTGTT----------------
RPXV_UTR/1-259817      ATACATGCCGATAATGGTTCAGGATATAGATAGCGTATATCTCTATTAAATGCGTCAATC
VACV_COP/1-259817      ATACAGGCGAATAATGGTTCAGGATATAGATAGCGTATATCTCTATTAAATGCGTCAATC
VACV_TTup/1-259817     ------------------------------------------------------------
VACV_WR/1-259817       ------------------------------------------------------------
MPXV_ZRE/1-259817      ------------------------------------------------------------
MPXV_WR/1-259817       ------------------------------------------------------------
CPXV_BR/1-259817       ATACAGGCCAATAATGGTTCAGGATATAGATAGCGTATATCTCTATTAAATGCGTCAATC
CPXV_GRI/1-259817      ATACAGGCCAATAATGGTTCAGGATATAGATAGCGTATATCTCTATTAAATGCGTCAATC
ECTV_MOS/1-259817      ------------------------------------------------------------
ECTV_NAV/1-259817      ------------------------------------------------------------
                                                                                   


CMLV_CMS/1-259817      ATACTCTCTAGAGTGGGATGGTAACTCAGTAATAAATCAACTAGCTTCGTTTTGTTTTCT
CMLV_M96/1-259817      ATACTCTCTAGAGTGGGATGGTAACTCAGTAATAAATCAACTAGCTTCGTTTTGTTTTCT
VARV_BSH/1-259817      ------------------------------------------------------------
VARV_IND/1-259817      ------------------------------------------------------------
VARV_GAR/1-259817      ------------------------------------------------------------
RPXV_UTR/1-259817      ATAGTCTCTAGAGTGGGATGGTAACTCAGTAATAAATCAACTAGCTTCGTTTTGTTTTCT
VACV_COP/1-259817      ATAGTCTCTAGAGTGGGATGGTAGCTAAGTAATAAATCAACTATCCTCGTTTTGTTTTCT
VACV_TTup/1-259817     ------------------------------------------------------------
VACV_WR/1-259817       ------------------------------------------------------------
MPXV_ZRE/1-259817      ------------------------------------------------------------
MPXV_WR/1-259817       ------------------------------------------------------------
CPXV_BR/1-259817       ATAGTCTCTAGAGTGGGATGGTAGCTAAGTAATAAATCAACTAGCTTTGTTTTGTTTTCT
CPXV_GRI/1-259817      ATAGTCTCTAGAGTGGGATGGTAACTAAGTAATAAATCAACTAGCTTCGTTTTGTTTTCT
ECTV_MOS/1-259817      ------------------------------------------------------------
ECTV_NAV/1-259817      ------------------------------------------------------------
                                                                                   


CMLV_CMS/1-259817      CTTCTGTAACTACTTTTCTGGATGGCTGTATTGATGATCGAGCACGACGTCGCGTTAACG
CMLV_M96/1-259817      CTTCTGTAACTACTTTTCTGGATGGCTGTATTGATGATCGAGCACGACGTCGCGTTAACG
VARV_BSH/1-259817      ------------------------------------------------------------
VARV_IND/1-259817      ------------------------------------------------------------
VARV_GAR/1-259817      ------------------------------------------------------------
RPXV_UTR/1-259817      CTTCTGTAACTACTTTTCTGGATGGCCGTATTGATTATCGAGCGTGATGTT---GTAACA
VACV_COP/1-259817      CTTTGGTAACTGCTTTTCTGGATGGCCGTATTGATTATCGAGCGTGATGTT---GTAACA
VACV_TTup/1-259817     ------------------------------------------------------------
VACV_WR/1-259817       ------------------------------------------------------------
MPXV_ZRE/1-259817      ------------------------------------------------------------
MPXV_WR/1-259817       ------------------------------------------------------------
CPXV_BR/1-259817       CTTCGGTAACTGCTTTTCTGGATGGCCGTATTGATTATCGAGCGCGACGTTGTGTTAACG
CPXV_GRI/1-259817      CTTCTGTAACTACTTTTCTGGATGGCTGTATTGATTATCGAGAGCGACGTCGCGTTAACG
ECTV_MOS/1-259817      ------------------------------------------------------------
ECTV_NAV/1-259817      ------------------------------------------------------------
                                                                                   


CMLV_CMS/1-259817      CTCGCTCCATATTCCAATAACCGCTTTGCAAATTGTATATTATTGACATCGACCGCGTAA
CMLV_M96/1-259817      CTCGCTCCATATTCCAATAACCGCTTTGCAAATTGTATATTATTGACATCGACCGCGTAA
VARV_BSH/1-259817      ------------------------------------------------------------
VARV_IND/1-259817      ------------------------------------------------------------
VARV_GAR/1-259817      ------------------------------------------------------------
RPXV_UTR/1-259817      CTCGCTCCATATTCCAATAACCGCTTTGCAAATTGTATATTATTGACATCGACCGCGTAA
VACV_COP/1-259817      CTCGCTCCATATTCCAATAACCGCTTTGCAAATTGTATATTATTGACATCGACCGCGTAA
VACV_TTup/1-259817     ------------------------------------------------------------
VACV_WR/1-259817       ------------------------------------------------------------
MPXV_ZRE/1-259817      ------------------------------------------------------------
MPXV_WR/1-259817       ------------------------------------------------------------
CPXV_BR/1-259817       CTCGCTCCATATTCCAATAACCGCCTTGCAAATTGTATATTATTGACATCGACCGCGTAA
CPXV_GRI/1-259817      TTCGCTCCATATTCCAATAACCGCTTTGCAAATTGTATATTATTGACATCGACCGCGTAA
ECTV_MOS/1-259817      ------------------------------------------------------------
ECTV_NAV/1-259817      ------------------------------------------------------------
                                                                                   


CMLV_CMS/1-259817      TATAGTAAAGTTTTATTCTCGTTATCGATCATATCTATATCATCCATGTACTTACTTAGT
CMLV_M96/1-259817      TATAGTAAAGTTTTATTCTCGTTATCGATCATATCTATATCATCCATGTACTTACTTAGT
VARV_BSH/1-259817      ------------------------------------------------------------
VARV_IND/1-259817      ------------------------------------------------------------
VARV_GAR/1-259817      ------------------------------------------------------------
RPXV_UTR/1-259817      TATAGTAGAGTTTTATTCTCATTATCGATCATATCTATATTATCCATGTACTTGCTTAGT
VACV_COP/1-259817      TATAGTAGAGTTTTATTCTCATTATCGATCATATCTATATCATCCATGTACTTGCTTAGT
VACV_TTup/1-259817     ------------------------------------------------------------
VACV_WR/1-259817       ------------------------------------------------------------
MPXV_ZRE/1-259817      -----------TTTAGTGATACACTGTGTCAAAACTGGATGTTTAGAATACCTATGTAGA
MPXV_WR/1-259817       -----------TTTAGTGATACACTGTGTCAAAACTGGATGTTTAGAATACCTATGTAGA
CPXV_BR/1-259817       TATAGTAAAGTTTTATTCTCGTTATCGATCATATCTATATCATCCATGTACTTGCTTAGT
CPXV_GRI/1-259817      TATAGTAGAGTTTTATTCTCGTTATCGATCATATCTATATCATCCATGTACTTGCTTAGT
ECTV_MOS/1-259817      ------------------------------------------------------------
ECTV_NAV/1-259817      ------------------------------------------------------------
                                                                                   


CMLV_CMS/1-259817      ATATCAAATACATCTATCAGTATGGTTTCATAACAGTGATACCCGCAATTATTAAATCTC
CMLV_M96/1-259817      ATATCAAATACATCTATCAGTATGGTTTCATAACAGTGATACCCGCAATTATTAAATCTC
VARV_BSH/1-259817      ------------------------------------------------------------
VARV_IND/1-259817      ------------------------------------------------------------
VARV_GAR/1-259817      ------------------------------------------------------------
RPXV_UTR/1-259817      ATATCAAATACATCTATTAGTATGGTTTCATAACAGTGATACCCGCAATTATTAAATCTC
VACV_COP/1-259817      ATATCAAATACATCTATTAGTATGGTTTCATAACAGTGATACCCGCAATTATTAAATCTC
VACV_TTup/1-259817     ------------------------------------------------------------
VACV_WR/1-259817       ------------------------------------------------------------
MPXV_ZRE/1-259817      ATATGGGAAGCATGCTTGTTTTTGTCTCTATTATAGATTAACTCAT--------------
MPXV_WR/1-259817       ATATGGGAAGCATGCTTGTTTTTGTCTCTATTATAGATTAACTCAT--------------
CPXV_BR/1-259817       ATATCAAATACATCTATCAGTATGGTTTCATAACAGTGATACCCGCAATTATTAAATCTC
CPXV_GRI/1-259817      ATATCAAATACATCTATCAGTATGGTTTCATAACAGTGATACCCGCAATTATTAAATCTC
ECTV_MOS/1-259817      ------------------------------------------------------------
ECTV_NAV/1-259817      ------------------------------------------------------------
                                                                                   


CMLV_CMS/1-259817      GATAATATCAGACCGTACATACATAGACGGCCATTGTTAGATATGTGATTTACAGCCGCG
CMLV_M96/1-259817      GATAATATCAGACCGTACATACATAGACGGCCATTGTTAGATATGTGATTTACAGCCGCG
VARV_BSH/1-259817      ------------------------------------------------------------
VARV_IND/1-259817      ------------------------------------------------------------
VARV_GAR/1-259817      ------------------------------------------------------------
RPXV_UTR/1-259817      GATAATATCAGACCGTACATACATAGACGGCCATTGTTCGATACGTGATTTACAGCCATG
VACV_COP/1-259817      GATAATATCAGACCGTACATACATAGACGGCCATTGTTAGATATGTGATTTACAGCCGCG
VACV_TTup/1-259817     ------------------------------------------------------------
VACV_WR/1-259817       ------------------------------------------------------------
MPXV_ZRE/1-259817      ------------------------------------------------------------
MPXV_WR/1-259817       ------------------------------------------------------------
CPXV_BR/1-259817       GATAATATCAGACCGTACATGCATAGACGTCCATTGTTCGATACGTGATTAATAGCCATG
CPXV_GRI/1-259817      GATAATATCAGACCGTACATACATAGACGGCCATTGTTAGATACGTGATTTACAGCCATG
ECTV_MOS/1-259817      ------------------------------------------------------------
ECTV_NAV/1-259817      ------------------------------------------------------------
                                                                                   


CMLV_CMS/1-259817      TGTCCATTATTTTCCACGATAAACCTTACGACGTTTACATCGACG---AGATTATTATTA
CMLV_M96/1-259817      TGTCCATTATTTTCCACGATAAACCTTACGACGTTTACATCGACG---AGATTATTATTA
VARV_BSH/1-259817      ------------------------------------------------------------
VARV_IND/1-259817      ------------------------------------------------------------
VARV_GAR/1-259817      ------------------------------------------------------------
RPXV_UTR/1-259817      TGTCCATTATTTTCCACGATAAACCTTACGACGTTTACATCGACG---AGATTATTATTA
VACV_COP/1-259817      TGTCCA-TATTTTCCACGATAAACCTTACGACGTTTACATCGACG---AGATTATTATTA
VACV_TTup/1-259817     ------------------------------------------------------------
VACV_WR/1-259817       ------------------------------------------------------------
MPXV_ZRE/1-259817      ------------------------------------------------------------
MPXV_WR/1-259817       ------------------------------------------------------------
CPXV_BR/1-259817       TGTCCATTATTTTCCACGATAAACCTTACGACGTTTACATCGACGATATTATTATTATTA
CPXV_GRI/1-259817      TGTCCATTGTTTTCCACGATAAACCTTACGACGTTTACATCGACGA---GATTATTATTA
ECTV_MOS/1-259817      ------------------------------------------------------------
ECTV_NAV/1-259817      ------------------------------------------------------------
                                                                                   


CMLV_CMS/1-259817      ACAAAGTAGTCGTGTAGAGGATAGTTGTTGTCCGTCGTCTTATCCATGGTTGCTCCGTTA
CMLV_M96/1-259817      ACAAAGTAGTCGTGTAGAGGATAGTTGTTGTCCGTCGTCTTATCCATGGTTGCTCCGTTA
VARV_BSH/1-259817      ------------------------------------------------------------
VARV_IND/1-259817      ------------------------------------------------------------
VARV_GAR/1-259817      ------------------------------------------------------------
RPXV_UTR/1-259817      ACAAAGTAGTCGTGCAGAGGATAGTTGTTGTCCGTTATC---------------------
VACV_COP/1-259817      ACAAAGTAGTCGTGCAGAGGATAGTTGTTGTCCGTTATC---------------------
VACV_TTup/1-259817     ------------------------------------------------------------
VACV_WR/1-259817       ------------------------------------------------------------
MPXV_ZRE/1-259817      ------------------------------------------------------------
MPXV_WR/1-259817       ------------------------------------------------------------
CPXV_BR/1-259817       ACAAAGTAATCGTGTAGAGGATAGTTGTTGTCCGTCGTCTTATCCATGGTCGCTCCGTTA
CPXV_GRI/1-259817      ACAAAGTAGTCGTGTAGAGGATAGTTGTTGTCCGTCGTCTTATCCATGGTCGCTCCGTTA
ECTV_MOS/1-259817      ------------------------------------------------------------
ECTV_NAV/1-259817      ------------------------------------------------------------
                                                                                   


CMLV_CMS/1-259817      TCCAACATGCATTGAATGATCGGTATACTTACCATATCGCCGTAATGTAAGTAGTTTATC
CMLV_M96/1-259817      TCCAACATGCATTGAATGATCGGTATACTTACCATATCGCCGTAATGTAAGTAGTTTATC
VARV_BSH/1-259817      ------------------------------------------------------------
VARV_IND/1-259817      ------------------------------------------------------------
VARV_GAR/1-259817      ------------------------------------------------------------
RPXV_UTR/1-259817      --------------TAACATGCATCGAACGACCATATCGCCGTAATGTAAGTAGTTTATC
VACV_COP/1-259817      --------------TAACATGCATCGAACGACCATATCGCCGTAATGTAAGTAGTTTATC
VACV_TTup/1-259817     ------------------------------------------------------------
VACV_WR/1-259817       ------------------------------------------------------------
MPXV_ZRE/1-259817      ------------------------------------------------------------
MPXV_WR/1-259817       ------------------------------------------------------------
CPXV_BR/1-259817       TCCAACATGCATCGGAGGATAGGTATACTTACCATATCGCCGTAATGTAAGTAGTTTATC
CPXV_GRI/1-259817      TCCAACATGCATCGAACGATAGGTATACTTACCATATCGCCGTAATGTAAGTAGTTTATC
ECTV_MOS/1-259817      ------------------------------------------------------------
ECTV_NAV/1-259817      ------------------------------------------------------------
                                                                                   


CMLV_CMS/1-259817      AACATAGCTTGTATGATGGATTCATCCTGTTGTCTAAATCTCTTTAGAATGTTATCGATG
CMLV_M96/1-259817      AACATAGCTTGTATGATGGATTCATCCTGTTGTCTAAATCTCTTTAGAATGTTATCGATG
VARV_BSH/1-259817      ----------------------------------------------GAACGTTATTGTTT
VARV_IND/1-259817      ----------------------------------------------GAACGTTATTGTTT
VARV_GAR/1-259817      ----------------------------------------------GAACGTTATTGTTT
RPXV_UTR/1-259817      AACATGGCTTGTACGATGGATTCATCCTGTTGTCTAAATCTCTTTAGAATGTTATCGATG
VACV_COP/1-259817      AACATGGCTTGTACGATGGATTCATCCTGTTGTCTAAATCTCTTTAGAATGTTATCGATG
VACV_TTup/1-259817     ------------------------------------------------------------
VACV_WR/1-259817       ------------------------------------------------------------
MPXV_ZRE/1-259817      -------------------ACATGGTTGTATTATGAATTTTCATCTGCCTAATGTACTCC
MPXV_WR/1-259817       -------------------ACATGGTTGTATTATGAATTTTCATCTGCCTAATGTACTCC
CPXV_BR/1-259817       AACATAGCTTGTACGATGGATTCATCCTGTTGTCTAAATCTCTTTAGAATGTTATCGATG
CPXV_GRI/1-259817      AACATAGCTTGTACGATGGATTCATCCTGTTGTCTAAATCTCTTTAGAATGTTATCGATG
ECTV_MOS/1-259817      ------------------------------------------------------------
ECTV_NAV/1-259817      ------------------------------------------------------------
                                                                                   


CMLV_CMS/1-259817      ATGTAGTGGTTATAGTCTCTGGAATCGTACGAAGTAATACTACGCATTACGTCGATAAGA
CMLV_M96/1-259817      ATGTAGTGGTTATAGTCTCTGGAATCGTACGAAGTAATACTACGCATTACGTCGATAAGA
VARV_BSH/1-259817      AAGAAATAGTT-------------------------------------------------
VARV_IND/1-259817      GAGAAATAGTT-------------------------------------------------
VARV_GAR/1-259817      AAGAAATAGTT-------------------------------------------------
RPXV_UTR/1-259817      ATGTAGTGGTTATAGTCTCTGGAATCGTAAGAAGTAATACTACGCATTACGTCGACAAGA
VACV_COP/1-259817      ATGTAGTGGTTATATTCTCTGGAATCGTACGAAGTAATACTACGCATTACGTCGACAAGA
VACV_TTup/1-259817     ------------------------------------------------------------
VACV_WR/1-259817       ------------------------------------------------------------
MPXV_ZRE/1-259817      AATTCTTGTTTACAATCAATTATATAATCAAAGAGTGATGATGCATACACATTACAAAGT
MPXV_WR/1-259817       AATTCTTGTTTACAATCAATTATATAATCAAAGAGTGATGATGCATACACATTACAAAGT
CPXV_BR/1-259817       ATGTAGTGGTTATATTCTCTGGAATCGTACGAAGTAATACTACGCATTACGTCGATAAGA
CPXV_GRI/1-259817      ATGTAGTGGTTATATTCTCTGGAATCGTACGAAGTAATACTACGCATTACGTCGATAAGA
ECTV_MOS/1-259817      ------------------------------------------------------------
ECTV_NAV/1-259817      ------------------------------------------------------------
                                                                                   


CMLV_CMS/1-259817      GTATGACGTCCCTCAATAAGAAGATTAACGATTTCCATGTCTACGTTATATGGGGTTACT
CMLV_M96/1-259817      GTATGACGTCCCTCAATAAGAAGATTAACGATTTCCATGTCTACGTTATATGGGGTTACT
VARV_BSH/1-259817      ------------------------------------------------------------
VARV_IND/1-259817      ------------------------------------------------------------
VARV_GAR/1-259817      ------------------------------------------------------------
RPXV_UTR/1-259817      GTATGACGTCTCTCAATAAGAAGATTAACGATTTCCATGTCTACATTATATGGGGTTACT
VACV_COP/1-259817      GTATGACGTCTCTCAATAAGAAGATTAACGATTTCCATGTCTACATTATATGGGGTTACT
VACV_TTup/1-259817     ------------------------------------------------------------
VACV_WR/1-259817       ------------------------------------------------------------
MPXV_ZRE/1-259817      GAATAATCTACCATCATAAAATACTTGATACAGAGCTTTATCACATCATGGTTTTCAATT
MPXV_WR/1-259817       GAATAATCTACCATCATAAAATACTTGATACAGAGCTTTATCACATCATGGTTTTCAATT
CPXV_BR/1-259817       GTATGACGTCCCTCAATAAGAAGATTAACGATTTCCATGTCTACATTATATGGGGTTACT
CPXV_GRI/1-259817      GTATGACGTCCCTCAATAAGAAGATTAACGATTTCCATGTCCACGTTATATGGGGTTACT
ECTV_MOS/1-259817      ------------------------------------------------------------
ECTV_NAV/1-259817      ------------------------------------------------------------
                                                                                   


CMLV_CMS/1-259817      CTAAATCGCTTGTTTAGATAATCCGCTAGTACTCCCCTAATATATGGCTGACTGATGTCG
CMLV_M96/1-259817      CTAAATCGCTTGTTTAGATAATCCGCTAGTACTCCCCTAATATATGGCTGACTGATGTCG
VARV_BSH/1-259817      ------------------------------------------------------------
VARV_IND/1-259817      ------------------------------------------------------------
VARV_GAR/1-259817      ------------------------------------------------------------
RPXV_UTR/1-259817      CTAAATCGCTTGTTTAGATAATCCG------------CCTCTAATATAGGGCTGACGTCG
VACV_COP/1-259817      CTAAATCGCTTGTTTAGATAATACG------------CCTCTAATATAGGGCTGACGTCG
VACV_TTup/1-259817     ------------------------------------------------------------
VACV_WR/1-259817       ------------------------------------------------------------
MPXV_ZRE/1-259817      GTA------------------------------------------------------TTA
MPXV_WR/1-259817       GTA------------------------------------------------------TTA
CPXV_BR/1-259817       CTAAATCGCTTGTTTAGATAATCCGCTAGTACTCCCCTAATATATGGCTGACTGATGTCG
CPXV_GRI/1-259817      CTAAATCGCTTGTTTAGATAATCCGCTAGTACTCCCCTAATATAGGGCTGACTGATGTCG
ECTV_MOS/1-259817      ------------------------------------------------------------
ECTV_NAV/1-259817      ------------------------------------------------------------
                                                                                   


CMLV_CMS/1-259817      TCGTATACTCTGCACGTGTCCACATCCTTTATTAATAATTTAACGATCTCTATATCTATG
CMLV_M96/1-259817      TCGTATACTCTGCACGTGTCCACATCCTTTATTAATAATTTAACGATCTCTATATCTATG
VARV_BSH/1-259817      ------------------------------------------------------------
VARV_IND/1-259817      ------------------------------------------------------------
VARV_GAR/1-259817      ------------------------------------------------------------
RPXV_UTR/1-259817      TATACTCTACACGTGTCCACATCCTTTAT---TAATAATTTAACAATCTCTATATCTATG
VACV_COP/1-259817      TATACTCTACACGTGTCCACATCCTTTATTAATAATAATTTAACAATCTCTATATCTATG
VACV_TTup/1-259817     ------------------------------------------------------------
VACV_WR/1-259817       ------------------------------------------------------------
MPXV_ZRE/1-259817      TTAAGTATAGCTAATTTTATACAGTCAATAGACAATGGTTCTCTAAGCAATATTTCTAAT
MPXV_WR/1-259817       TTAAGTATAGCTAATTTTATACAGTCAATAGACAATGGTTCTCTAAGCAATATTTCTAAT
CPXV_BR/1-259817       TCGTATACGCTACACGTGTCCACATCCTTTATTAATAATTTGACAATCTCTATATCTATG
CPXV_GRI/1-259817      TCGTATACTCTACACGTGTCCACATCCTTTATTAATAATTTAACAATCTCTATATCTATG
ECTV_MOS/1-259817      ------------------------------------------------------------
ECTV_NAV/1-259817      ------------------------------------------------------------
                                                                                   


CMLV_CMS/1-259817      GTTGAGAAATACCAGTAGTATTGGATGGGTAAAGATCCTCCTTCGTCTCTGCTATGGATG
CMLV_M96/1-259817      GTTGAGAAATACCAGTAGTATTGGATGGGTAAAGATCCTCCTTCGTCTCTGCTATGGATG
VARV_BSH/1-259817      ------------------------------------------------------------
VARV_IND/1-259817      ------------------------------------------------------------
VARV_GAR/1-259817      ------------------------------------------------------------
RPXV_UTR/1-259817      GTTGAGCAAGACCAGTAGTATTGGATGGGTAAAGATCCTCCTTCGTCTCTGCCATGGATG
VACV_COP/1-259817      GTTGAGAAAGACCAGTAGTATTGGATGGGTAAAGATCCTCCTTCGTCTCTGCCATGGATG
VACV_TTup/1-259817     ------------------------------------------------------------
VACV_WR/1-259817       ------------------------------------------------------------
MPXV_ZRE/1-259817      ATTTTAAGATGTGTTTCCCTACGGGCGATGACAGATCCCCTATCCACGGCCACGTCAAGA
MPXV_WR/1-259817       ATTTTAAGATGTGCTTCCCTACGGGCGATGACAGATCCCCTATCCACGGCCACGTCAAGA
CPXV_BR/1-259817       GTTGAGCAAGACCAGTAGTATTGGATGGGTAAAGATCCTCCTTCGTCTCTGCCATGGATG
CPXV_GRI/1-259817      GTTGAGCAAGACCAGTAGTATTGGATGGGTAAAGATCCTCCTTCGTCTCTGCCGTGGATG
ECTV_MOS/1-259817      ------------------------------------------------------------
ECTV_NAV/1-259817      ------------------------------------------------------------
                                                                                   


CMLV_CMS/1-259817      GAAACATTGTTATCGATC------------------------------------------
CMLV_M96/1-259817      GAAACATTGTTATCGATC------------------------------------------
VARV_BSH/1-259817      ------------------------------------------------------------
VARV_IND/1-259817      ------------------------------------------------------------
VARV_GAR/1-259817      ------------------------------------------------------------
RPXV_UTR/1-259817      GAAACATTGTTATTGATCA-----------------------------------------
VACV_COP/1-259817      GAAACATTGTTATTGATCA-----------------------------------------
VACV_TTup/1-259817     ------------------------------------------------------------
VACV_WR/1-259817       ------------------------------------------------------------
MPXV_ZRE/1-259817      CATGTATATCCATTACTCATTACTGCGTTGACATTTGCTCCATTTTCTAATAGCCATGAT
MPXV_WR/1-259817       CATGTATATCCATTACTCATTACTGCGTTGACATTTGCTCCATTTTCTAATAGCAATGAT
CPXV_BR/1-259817       GAAACATTGTTATCGATCAA----------------------------------------
CPXV_GRI/1-259817      GAAACATTGTTATCGATCAG----------------------------------------
ECTV_MOS/1-259817      ------------------------------------------------------------
ECTV_NAV/1-259817      ------------------------------------------------------------
                                                                                   


CMLV_CMS/1-259817      ----------------------------------------------------AAACATTT
CMLV_M96/1-259817      ----------------------------------------------------AAACATTT
VARV_BSH/1-259817      ------------------------------------------------------------
VARV_IND/1-259817      ------------------------------------------------------------
VARV_GAR/1-259817      ------------------------------------------------------------
RPXV_UTR/1-259817      -----------------------------------------------------AACATTT
VACV_COP/1-259817      -----------------------------------------------------AACATTT
VACV_TTup/1-259817     ------------------------------------------------------------
VACV_WR/1-259817       ------------------------------------------------------------
MPXV_ZRE/1-259817      ACTAAATCTATATAACCTGCATAGATAGCGCGATAAAGCAAGGTCCTTCCACCAGCATCT
MPXV_WR/1-259817       ACTAAATCTATATAACCTGCATAGATAGCGCGATAAAGCAAGGTCCTTCCACCAGCATCT
CPXV_BR/1-259817       ------------------------------------------------------ACATTT
CPXV_GRI/1-259817      ------------------------------------------------------ACATTT
ECTV_MOS/1-259817      ------------------------------------------------------------
ECTV_NAV/1-259817      ------------------------------------------------------------
                                                                                   


CMLV_CMS/1-259817      AATTACATCCTTGGATAGAGATTGAGATTCAGATTCTCTATGAGACAATATATAGTAATG
CMLV_M96/1-259817      AATTACATCCTTGGATAGAGATTGAGATTCAGATTCTCTATGAGACAATATATAGTAATG
VARV_BSH/1-259817      ------------------------------------------------------------
VARV_IND/1-259817      ------------------------------------------------------------
VARV_GAR/1-259817      ------------------------------------------------------------
RPXV_UTR/1-259817      AATTACATCCTTGGATAGAGATTGAGAT------TCTCTATGAGACGATATATAGTAATG
VACV_COP/1-259817      AATTACATCCTTGGATAGAGATTGAGAT------TCTCTATGAGACGATATATAGTAATG
VACV_TTup/1-259817     ------------------------------------------------------------
VACV_WR/1-259817       ------------------------------------------------------------
MPXV_ZRE/1-259817      AGTTGATTGATATCTTCAATATATGGGA------TACAAAGCTTATAAATTTCTAATACT
MPXV_WR/1-259817       AGTTGATTGATATCTTCAATATATGGGA------TACAAAGCTTATAAATTTCTAATACT
CPXV_BR/1-259817       AATTACATCCTTGGATAGAGATTCAGAT------TCTCTATGAGACAATATATAGTAATG
CPXV_GRI/1-259817      AATTACATCCTTGGATAGAGATTGAGAT------TCTCTATGAGACAATATATAGTAATG
ECTV_MOS/1-259817      ------------------------------------------------------------
ECTV_NAV/1-259817      ------------------------------------------------------------
                                                                                   


CMLV_CMS/1-259817      AAGAGAGTTCTTACACCTATCGCTATCGTACATACAGCTACGAAATACGTAACCGGTGTT
CMLV_M96/1-259817      AAGAGAGTTCTTACACCTATCGCTATCGTACATACAGCTACGAAATACGTAACCGGTGTT
VARV_BSH/1-259817      ------------------------------------------------------------
VARV_IND/1-259817      ------------------------------------------------------------
VARV_GAR/1-259817      ------------------------------------------------------------
RPXV_UTR/1-259817      AAGAGAGTTCTTACACATATCACTGTCGTACATACAGGTACGAAATACGTAACCGGTGCT
VACV_COP/1-259817      AAGAGAGTTCTTACACATATCACTGTTGTACATACAGGTACGAAATACGTAACCGGTGCT
VACV_TTup/1-259817     ------------------------------------------------------------
VACV_WR/1-259817       ------------------------------------------------------------
MPXV_ZRE/1-259817      GTGGGTTCATCTACAAGGAATCCCCTAGTATACTGAATTATTTTATATAGATCTAATTTA
MPXV_WR/1-259817       GTGGGTTCATCTACAAGGAATCCCCTAGTATACTGAATTATTTTATATAGATCTAATTTA
CPXV_BR/1-259817       AAGAGAGTTCTTACACCTATCGCTATCGTACATACAGCTACGAAATACGTAACCGGTGCT
CPXV_GRI/1-259817      AAGAGAGTTCTTACACATATCACTGTCGTACATACAGGTACGAAATACGTAACCGGTGCT
ECTV_MOS/1-259817      ------------------------------------------------------------
ECTV_NAV/1-259817      ------------------------------------------------------------
                                                                                   


CMLV_CMS/1-259817      GTAACATTCTGATGTAAGAAGCCATAGCACTATGTCTGGTCTCGGATTAGGCGTTGTTAC
CMLV_M96/1-259817      GTAACATTCTGATGTAAGAAGCCATAGCACTATGTCTGGTCTCGGATTAGGCGTTGTTAC
VARV_BSH/1-259817      ------------------------------------------------------------
VARV_IND/1-259817      ------------------------------------------------------------
VARV_GAR/1-259817      ------------------------------------------------------------
RPXV_UTR/1-259817      GTAACATTCTGATTTAAGAAGCCATAGCAATACTTCTGGTCTCGGATTAGGCGTCGTTAC
VACV_COP/1-259817      GTAACATTCTGATTTAAGAAGCCATAGCAATACTTCTGGTCTCGGATTAGGCGTCGTTAC
VACV_TTup/1-259817     ------------------------------------------------------------
VACV_WR/1-259817       ------------------------------------------------------------
MPXV_ZRE/1-259817      ACATCATTTTCATCTGGGATACCACAATTCAAAATAAACTCAACAACACTACTTTCCTTT
MPXV_WR/1-259817       ACATCATTTTCATCTGGGATACCACAATTCAAAATAAACTCAACAACACTACTTTCCTTT
CPXV_BR/1-259817       GTAACATTCTGATTTAAGAAGCCATAGCAATACTTCTGGTCTCGGATTAGGCGTCGTTAC
CPXV_GRI/1-259817      GTAACATTCTGATTTAAGAAGCCATAGCAATACTTCTGGTCTCGGATTAGGCGTCGTTAC
ECTV_MOS/1-259817      ------------------------------------------------------------
ECTV_NAV/1-259817      ------------------------------------------------------------
                                                                                   


CMLV_CMS/1-259817      GTATATATCCACCAATCCGAGACAATGGATGTGATTCGTATTCTTGGAC-----------
CMLV_M96/1-259817      GTATATATCCACCAATCCGAGACAATGGATGTGATTCGTATTCTTGGAC-----------
VARV_BSH/1-259817      ------------------------------------------------------------
VARV_IND/1-259817      ------------------------------------------------------------
VARV_GAR/1-259817      ------------------------------------------------------------
RPXV_UTR/1-259817      GTATATATCCACCAATCCGAGACCATTGATTGCATAATTCGTATTCTTGGA---------
VACV_COP/1-259817      GTATATATCCACCAATCCGAGACCATTGATTGCATAATTCGTATTCTTGGA---------
VACV_TTup/1-259817     ------------------------------------------------------------
VACV_WR/1-259817       ------------------------------------------------------------
MPXV_ZRE/1-259817      TTACATATTCCCCTAAAATAGGCATTCAAGCATTCTATTTTATATATTACAGCCCCATGA
MPXV_WR/1-259817       TTACATATTCCCCTAAAATAGGCATTCAAGCATTCTATTTTATATATTACAGCCCCATGA
CPXV_BR/1-259817       GTATATATCCACCAATCCGAGACAATGGATGTAGTAGTTCGTATTCTTG-----------
CPXV_GRI/1-259817      GTATATATCCACCAATCCGAGACCATTGATTGCATAATTCGTATTCTTG-----------
ECTV_MOS/1-259817      ------------------------------------------------------------
ECTV_NAV/1-259817      ------------------------------------------------------------
                                                                                   


CMLV_CMS/1-259817      --------------GGACGTATCCGTTTATCCACAATTAGATATTTTAGTAGACGTAAGT
CMLV_M96/1-259817      --------------GGACGTATCCGTTTATCCACAATTAGATATTTTAGTAGACGTAAGT
VARV_BSH/1-259817      ------------------------------------------------------------
VARV_IND/1-259817      ------------------------------------------------------------
VARV_GAR/1-259817      ------------------------------------------------------------
RPXV_UTR/1-259817      -------------CGGACGTATCCGTTTATCCACAATTAGGTATTTTAGCAGACGTAAGT
VACV_COP/1-259817      -------------CGGACGTATCCGTTTATCCACAATTAGGTATTTTAGCAGACGTAAGT
VACV_TTup/1-259817     ------------------------------------------------------------
VACV_WR/1-259817       ------------------------------------------------------------
MPXV_ZRE/1-259817      TCTACCATAAAATCAACAATGTCTATTTCTACATATGCATTAGATAGATAGTAAAGTAAG
MPXV_WR/1-259817       TCTACCATAAGATCAACAATGTCTATTTCTACATATGCATTAGATAGATAGTAAAGTAAG
CPXV_BR/1-259817       -----------GACGGACGTATCCGTTTATCCACAATTAGATATTTTAGTAGACGTAAGT
CPXV_GRI/1-259817      -----------GACGGACGTATCCGTTTATCCACAATTAGGTATTTTAGCAGACGTAAGT
ECTV_MOS/1-259817      ------------------------------------------------------------
ECTV_NAV/1-259817      ------------------------------------------------------------
                                                                                   


CMLV_CMS/1-259817      CGATATTATCCGAAGACATATACGAATACAGATCGAAATCATTTATATTCGACTTGAGTT
CMLV_M96/1-259817      CGATATTATCCGAAGACATATACGAATACAGATCGAAATCATTTATATTCGACTTGAGTT
VARV_BSH/1-259817      ------------------------------------------------------------
VARV_IND/1-259817      ------------------------------------------------------------
VARV_GAR/1-259817      ------------------------------------------------------------
RPXV_UTR/1-259817      CGATATTATCCGAAGACATATACGAATACAGATCGAAATCATTTATATTCGACTTGAGTT
VACV_COP/1-259817      CGATATTATCCGAAGACAGATCGAAA------------TCATTTATATTCGACTTGAGTT
VACV_TTup/1-259817     ------------------------------------------------------------
VACV_WR/1-259817       ------------------------------------------------------------
MPXV_ZRE/1-259817      AGATCTTGTACAGAATTACAATTCTTAATAATTATAGAGAAAATATCTTCCATATAATTC
MPXV_WR/1-259817       AGATCTTGTACAGAATTACAATTCTTAATAATTATAGAGAAAATATCTTCCATATAATTC
CPXV_BR/1-259817       CTATATTATCCGAAGACATATACGAATACAGATCGAAATCATTTATATTCGACGTGAGTT
CPXV_GRI/1-259817      CGATATTATCCGAAGACATATACGAATACAGATCGAAATCATTTATATTCGACTTGAGTT
ECTV_MOS/1-259817      ------------------------------------------------------------
ECTV_NAV/1-259817      ------------------------------------------------------------
                                                                                   


CMLV_CMS/1-259817      CGTTGGAGGCATTAGAATAGCTGGATATCAGTAGATACACAATCTGAGATTTGACGTATC
CMLV_M96/1-259817      CGTTGGAGGCATTAGAATAGCTGGATATCAGTAGATACACAATCTGAGATTTGACGTATC
VARV_BSH/1-259817      -----GATGCATCAGAATGGTTT-------------------------------------
VARV_IND/1-259817      -----GATGCATCAGAATGGTTT-------------------------------------
VARV_GAR/1-259817      -----GATGCATCAGAATGGTTT-------------------------------------
RPXV_UTR/1-259817      TGTTAGAGGAATTCGAATAGCTGGATATCAGTAGATGCACAATTTGAGATTTGACGTATC
VACV_COP/1-259817      CGTTAGAGGAATTCGAATAGCTGGATATCAGTAGATGCACAATCTGAGATTTTACGTATC
VACV_TTup/1-259817     ------------------------------------------------------------
VACV_WR/1-259817       ------------------------------------------------------------
MPXV_ZRE/1-259817      TTTGACACTAATGCAGATA---TAATATCTTTATATGTAATATATGCAAACAGTCTATCT
MPXV_WR/1-259817       TTTGACACTAATGCAGATA---TAATATCTTTATATGTAATATATGCAAACAGTCTATCT
CPXV_BR/1-259817       CGTTGGAGGCATTAGAATAGCTGGATATCAGTAGATGCACAATCTGAGATTTGACGTATT
CPXV_GRI/1-259817      CGTTAGAGGAATTCGAATAGCTGGATATCAGTAGATGCACAATCTGATATTTGACGTGTC
ECTV_MOS/1-259817      ------------------------------------------------------------
ECTV_NAV/1-259817      ------------------------------------------------------------
                                                                                   


CMLV_CMS/1-259817      TACGTTTACTGTATACTCCTAGCGGAGTTAATCCTTCGTTGTTTCTACGAAGTCTCTCGA
CMLV_M96/1-259817      TACGCTTACTGTATACTCCTAGCGGAGTTAATCCTTCGTTGTTTCTACGAAGTCTCTCGA
VARV_BSH/1-259817      ------------------------------------------------------------
VARV_IND/1-259817      ------------------------------------------------------------
VARV_GAR/1-259817      ------------------------------------------------------------
RPXV_UTR/1-259817      TATGCTTACTGTATGCTCCTAGCGGAGTTAATCCTTCGTTGTTTCTACAAAGTCTCTCGA
VACV_COP/1-259817      TATGCTTACTGTATGCTCCTAGCGGAGTTAATCCTTCGTTGTTTCTACAAAGTCTCTCGA
VACV_TTup/1-259817     ------------------------------------------------------------
VACV_WR/1-259817       ------------------------------------------------------------
MPXV_ZRE/1-259817      ACTATATACTGATCAATATTATCTCTATGAATCCTAAAATAATCATACAGAACATCTACA
MPXV_WR/1-259817       ACTATATACTGATCAATATTATCTCTATGAATCCTAAAATAATCATACAGAACATCTACA
CPXV_BR/1-259817       TACGTTTACTGTATACTCCTAGCGGAGTTAATCCTTCGTTGTTTCTACAAAGTCTCTCGA
CPXV_GRI/1-259817      TATGCTTGCTGTATGCTCCTAGCGGAGTTAATCCTTCGTTGTTTCTACGAAGTCTCTCGA
ECTV_MOS/1-259817      ------------------------------------------------------------
ECTV_NAV/1-259817      ------------------------------------------------------------
                                                                                   


CMLV_CMS/1-259817      CTCCACACGAGAGCAACAGCCGAA------------------------------------
CMLV_M96/1-259817      CTCCACACGAGAGCAACAGCCGAA------------------------------------
VARV_BSH/1-259817      ------------------------------------------------------------
VARV_IND/1-259817      ------------------------------------------------------------
VARV_GAR/1-259817      ------------------------------------------------------------
RPXV_UTR/1-259817      CTCCGCGAGAGAGTAACAGTCGAAC-----------------------------------
VACV_COP/1-259817      CTCCGCGAGAGAGTAACAGTCGAAC-----------------------------------
VACV_TTup/1-259817     ------------------------------------------------------------
VACV_WR/1-259817       ------------------------------------------------------------
MPXV_ZRE/1-259817      GGATCACAAATTGGTTCAAGGAGAAATCTATCAAATATTTTCCTGTCAACAACTGGTTCT
MPXV_WR/1-259817       GGATCACAAATTGGTTCAAGGAGAAATCTATCAAATATTTTCCTGTCAACAACTGGTTCT
CPXV_BR/1-259817       CTCCGCGAGAGAGCAACAGCCGAACA----------------------------------
CPXV_GRI/1-259817      CTCCGCGAGAGAGTAACAGCCGAACA----------------------------------
ECTV_MOS/1-259817      --------GAGAGCAACAGTCGAACA----------------------------------
ECTV_NAV/1-259817      --------TGGAGTAAT-------------------------------------------
                                                                                   


CMLV_CMS/1-259817      ------------------------------------------------------------
CMLV_M96/1-259817      ------------------------------------------------------------
VARV_BSH/1-259817      ------------------------------------------------------------
VARV_IND/1-259817      ------------------------------------------------------------
VARV_GAR/1-259817      ------------------------------------------------------------
RPXV_UTR/1-259817      ------------------------------------------------------------
VACV_COP/1-259817      ------------------------------------------------------------
VACV_TTup/1-259817     ------------------------------------------------------------
VACV_WR/1-259817       ------------------------------------------------------------
MPXV_ZRE/1-259817      AGAACATAACAGTCAACACCTAATCCATGTTTTTTATAGTCATCTACCAAAGATAATGAC
MPXV_WR/1-259817       AGAACATAACAGTCAACACCTAATCCATGTTTTTTATAATCATCTACCAAAGATAATGAC
CPXV_BR/1-259817       ------------------------------------------------------------
CPXV_GRI/1-259817      ------------------------------------------------------------
ECTV_MOS/1-259817      ------------------------------------------------------------
ECTV_NAV/1-259817      ------------------------------------------------------------
                                                                                   


CMLV_CMS/1-259817      ------------------------------------------------------------
CMLV_M96/1-259817      ------------------------------------------------------------
VARV_BSH/1-259817      ------------------------------------------------------------
VARV_IND/1-259817      ------------------------------------------------------------
VARV_GAR/1-259817      ------------------------------------------------------------
RPXV_UTR/1-259817      ------------------------------------------------------------
VACV_COP/1-259817      ------------------------------------------------------------
VACV_TTup/1-259817     ------------------------------------------------------------
VACV_WR/1-259817       ------------------------------------------------------------
MPXV_ZRE/1-259817      CAAAGATCGAGGTCGTCGTGAAACTGCTCATCGACAGCCATGAAATCTGCCGACTCCATG
MPXV_WR/1-259817       CAAAGATCGAGGTCGTCGTGAAACTGCTCATCGACAGCCATGAAATCTACCGACTCCATG
CPXV_BR/1-259817       ------------------------------------------------------------
CPXV_GRI/1-259817      ------------------------------------------------------------
ECTV_MOS/1-259817      ------------------------------------------------------------
ECTV_NAV/1-259817      ------------------------------------------------------------
                                                                                   


CMLV_CMS/1-259817      ----CAATCTTAATGTCTGTATCGCATTTATTGGAGACGTAACAATGTAGTGCATTGTTT
CMLV_M96/1-259817      ----CAATCTTAATGTCTGTATCGCATTTATTGGAGACGTAACAATGTAGTGCATTGTTT
VARV_BSH/1-259817      -----------------------ACATTTATTGGAGACGTAACAATGCACTACATTGTTT
VARV_IND/1-259817      -----------------------GCATTTATTGTAGACGTAATAATGCACTACATTGTTT
VARV_GAR/1-259817      -----------------------GCATTTATTGGAGACGTAACAATGCACTACATTGTTT
RPXV_UTR/1-259817      -----AATCTTAATGTCTGTATCGCATTTATTGAAGACGTAACAATGTAGCGCATTGTTT
VACV_COP/1-259817      -----AATCTTAATGTCTGTATCGCATTTATTGGAGACGTAACAATGTAGCGCATTGTTT
VACV_TTup/1-259817     ------------------------------------------------------------
VACV_WR/1-259817       ------------------------------------------------------------
MPXV_ZRE/1-259817      GCGCGAATCGCACTGTCTTATTCGCCATTGATTTTCATTTTTTATAATTATGTACATGTT
MPXV_WR/1-259817       GTGCGAATCGCACTGTCTTATTCGCCATTGATTTTCATTTTTTATAATTATGTACATGTT
CPXV_BR/1-259817       ------ATCTTAATGTCTGTATCGCATTTATTGGAGACGTAACAATGTAGCGCATTGTTT
CPXV_GRI/1-259817      ------ATCTTAATGTCTGTATCGCATTTATTGGAGACGTAACAATGTAGCGCATTGTTT
ECTV_MOS/1-259817      ------ATCTTAATGTCTGTATCGCATTTATTGGAGACGTAACAATGTAGCGCATTGTTT
ECTV_NAV/1-259817      -----------------------------------------AAAGTATCTCGCGTTGTAT
                                                                                   


CMLV_CMS/1-259817      CCTCGTCTATCTATATGTTTTGATAAGTTATGA---------------CACGTTTCAATC
CMLV_M96/1-259817      CCTCGTCTATCTATATGTTTTGATAAGTTATGA---------------CACGTTTCAATC
VARV_BSH/1-259817      CCTCGTCTATCTATATGTTTTGATAAGTTATAA---------------CACGTTTCAATC
VARV_IND/1-259817      CCTCGTCTATCTATATGTTTTGATAAGTTATAA---------------CACGTTTCAATC
VARV_GAR/1-259817      CCTCGTCTATCTATATGTTTTGATAAGTTATAA---------------CACGTTTCAATC
RPXV_UTR/1-259817      CCTCGTCTATCTATATGTTTTGATAAGTTGTGA---------------CACGTTTCAATT
VACV_COP/1-259817      CCTCGTCTATCTATATGTTTTGATAAGTTGTGA---------------CACGTTTCAATC
VACV_TTup/1-259817     ------------------------------------------------------------
VACV_WR/1-259817       ------------------------------------------------------------
MPXV_ZRE/1-259817      TTCCTTCTATTCTCAAGAGTCTACAAAAATATATTTTTTTTCGATATCTAAGTACTAAGT
MPXV_WR/1-259817       TTCCTTCTATTCTCAAGAGTCTACAAAAATATA-TTTTTTTCGATATCTAAGTACTAAGT
CPXV_BR/1-259817       CCTCGTCTATCTATATGCTTTGATAAGTTATGA---------------CACGTTTCAATC
CPXV_GRI/1-259817      CCTCGTCTATCTATATGTTTTGATAAGTTGTGA---------------CACGTTTCAATC
ECTV_MOS/1-259817      CCTCGTCTATCTATATGTTTTGATAAGTTGCGA---------------TACGTTTCAATC
ECTV_NAV/1-259817      CTCCATGGGT----------------------------------------------AATT
                                                                                   


CMLV_CMS/1-259817      TCTAGTTTTATTTTTTTGTACGTCACATCTTCATCCAGTAGACGACATAGAATACATATG
CMLV_M96/1-259817      TCTAGTTTTATTTTTTTGTACGTCACATCTTCATCCAGTAGACGACATAGAATACATATG
VARV_BSH/1-259817      TCTAGTTTTATTTTTTTGTACGTCACATCTTCATCCAGTAGACGACATAGAATACATGTG
VARV_IND/1-259817      TCTAGTTTTATTTTTTTGTACGTCACATCTTCATCCAGTAGACGACATAGAATACATGTG
VARV_GAR/1-259817      TCTAGTTTTATTTTTTTGTACGTCACATCTTCATCCAGTAGACGACATAGAATACATGTG
RPXV_UTR/1-259817      TCTAGTTTTATTTTTTTGTACGTCACATCTTCATCCAGTAGACGACATAGAAT-------
VACV_COP/1-259817      TCTAGTTTTATTTTTTTGTACGTCACATCTTCATCCAGTAGACGACATAGAATAGTGCAC
VACV_TTup/1-259817     ------------------------------------------------------------
VACV_WR/1-259817       ------------------------------------------------------------
MPXV_ZRE/1-259817      TTTTTTACTGTTTTTGTTACTGTCTTCCATTCTTCTAACTAAAGATCTGAGATAAATTAT
MPXV_WR/1-259817       TTTTTTACTGTTTTTGTTACTGTCTTCCATTCTTCTAACTAAAGATCTGAGATAAATTAT
CPXV_BR/1-259817       TCTAGTTTTATTTTTTTGTACGTCACATCTTCATCCAGTAGACGACATAGAATAGTGCAA
CPXV_GRI/1-259817      TCTAGTTTTATTTTTTTGTACGTCACATCTTCATCCAGTAGACGACGTAGAATAGTGCAC
ECTV_MOS/1-259817      TCTGGTTTTATTTTTT-GTACGTTATATCTTCATCCAGTAGACGACACAGAATACATGCA
ECTV_NAV/1-259817      TCGAAATCAAGTTATC-GTCTGTATTAATGTTGTCCA-----------------------
                                                                                   


CMLV_CMS/1-259817      CAATCTCT----------------------------------------------------
CMLV_M96/1-259817      CAATCTCT----------------------------------------------------
VARV_BSH/1-259817      CAATCTTT----------------------------------------------------
VARV_IND/1-259817      CAATCTTT----------------------------------------------------
VARV_GAR/1-259817      CAATCTTT----------------------------------------------------
RPXV_UTR/1-259817      ------------------------------------------------------------
VACV_COP/1-259817      TCTC--------------------------------------------------------
VACV_TTup/1-259817     ------------------------------------------------------------
VACV_WR/1-259817       ------------------------------------------------------------
MPXV_ZRE/1-259817      ACAATCTTCGCTATCGAACCATTTTTGTAGTCTAAAGCCTGAAGTAATTAACCAACTGTT
MPXV_WR/1-259817       ACAATCTTCGCTATCGAACCATTTTTGTAGTCTAAAGCCTGAAGTAATTAACCAACTGTT
CPXV_BR/1-259817       TCTCTGC-----------------------------------------------------
CPXV_GRI/1-259817      TCTCTAC-----------------------------------------------------
ECTV_MOS/1-259817      CAATCTT-----------------------------------------------------
ECTV_NAV/1-259817      ------C-----------------------------------------------------
                                                                                   


CMLV_CMS/1-259817      ------------------------------------------------------------
CMLV_M96/1-259817      ------------------------------------------------------------
VARV_BSH/1-259817      ------------------------------------------------------------
VARV_IND/1-259817      ------------------------------------------------------------
VARV_GAR/1-259817      ------------------------------------------------------------
RPXV_UTR/1-259817      ------------------------------------------------------------
VACV_COP/1-259817      ------------------------------------------------------------
VACV_TTup/1-259817     ------------------------------------------------------------
VACV_WR/1-259817       ------------------------------------------------------------
MPXV_ZRE/1-259817      TTTATTAGTGGCTTTTTTCGATCTA---------------TCCTCGTCCTCATCATCCTT
MPXV_WR/1-259817       TTTATTAGTGGCTTTTTTCGATCTATCAATTTCAGTATATTCTTCGCCGTTATAAAAGTA
CPXV_BR/1-259817       ------------------------------------------------------------
CPXV_GRI/1-259817      ------------------------------------------------------------
ECTV_MOS/1-259817      ------------------------------------------------------------
ECTV_NAV/1-259817      ------------------------------------------------------------
                                                                                   


CMLV_CMS/1-259817      ------------------------------------------------------------
CMLV_M96/1-259817      ------------------------------------------------------------
VARV_BSH/1-259817      ------------------------------------------------------------
VARV_IND/1-259817      ------------------------------------------------------------
VARV_GAR/1-259817      ------------------------------------------------------------
RPXV_UTR/1-259817      ------------------------------------------------------------
VACV_COP/1-259817      ------------------------------------------------------------
VACV_TTup/1-259817     ------------------------------------------------------------
VACV_WR/1-259817       ------------------------------------------------------------
MPXV_ZRE/1-259817      ATATTATT----------ATCATTATTATCATAGTCTATTAAACACAAATCATCTACGTT
MPXV_WR/1-259817       ATGTTGTTTAATTGTAGGACGGTTGTTAGTATAATCACATGAATAATAATATTCTA----
CPXV_BR/1-259817       ------------------------------------------------------------
CPXV_GRI/1-259817      ------------------------------------------------------------
ECTV_MOS/1-259817      ------------------------------------------------------------
ECTV_NAV/1-259817      ------------------------------------------------------------
                                                                                   


CMLV_CMS/1-259817      ------------------------------------------------------------
CMLV_M96/1-259817      ------------------------------------------------------------
VARV_BSH/1-259817      ------------------------------------------------------------
VARV_IND/1-259817      ------------------------------------------------------------
VARV_GAR/1-259817      ------------------------------------------------------------
RPXV_UTR/1-259817      ------------------------------------------------------------
VACV_COP/1-259817      ------------------------------------------------------------
VACV_TTup/1-259817     ------------------------------------------------------------
VACV_WR/1-259817       ------------------------------------------------------------
MPXV_ZRE/1-259817      TATAACAACATTCTCATTATTAATT----------------------------AGTTCTG
MPXV_WR/1-259817       ---------ATTCCTCGTATTGACTACTTACAGATACTCGAAATAGTCTGAAAAATTCTT
CPXV_BR/1-259817       ------------------------------------------------------------
CPXV_GRI/1-259817      ------------------------------------------------------------
ECTV_MOS/1-259817      ------------------------------------------------------------
ECTV_NAV/1-259817      ------------------------------------------------------------
                                                                                   


CMLV_CMS/1-259817      ------------------------------------------------------------
CMLV_M96/1-259817      ------------------------------------------------------------
VARV_BSH/1-259817      ------------------------------------------------------------
VARV_IND/1-259817      ------------------------------------------------------------
VARV_GAR/1-259817      ------------------------------------------------------------
RPXV_UTR/1-259817      ------------------------------------------------------------
VACV_COP/1-259817      ------------------------------------------------------------
VACV_TTup/1-259817     ------------------------------------------------------------
VACV_WR/1-259817       ------------------------------------------------------------
MPXV_ZRE/1-259817      TAGTAATATCTT------------------------------------------------
MPXV_WR/1-259817       CAAAGATATTTTTATAAAGATCTAGGAAAAGTTTATTACCGACCATGAACGAGATAGATG
CPXV_BR/1-259817       ------------------------------------------------------------
CPXV_GRI/1-259817      ------------------------------------------------------------
ECTV_MOS/1-259817      ------------------------------------------------------------
ECTV_NAV/1-259817      ------------------------------------------------------------
                                                                                   


CMLV_CMS/1-259817      ------------------------------------------------------------
CMLV_M96/1-259817      ------------------------------------------------------------
VARV_BSH/1-259817      ------------------------------------------------------------
VARV_IND/1-259817      ------------------------------------------------------------
VARV_GAR/1-259817      ------------------------------------------------------------
RPXV_UTR/1-259817      ------------------------------------------------------------
VACV_COP/1-259817      ------------------------------------------------------------
VACV_TTup/1-259817     ------------------------------------------------------------
VACV_WR/1-259817       ------------------------------------------------------------
MPXV_ZRE/1-259817      -----------------------------------TAATAATTTGGCTATACATCTGTTC
MPXV_WR/1-259817       GATAAATATCCTTTCCATCAAAGGTCATAATTGGATAATTGTCCAGCAATATATCTGCTG
CPXV_BR/1-259817       ------------------------------------------------------------
CPXV_GRI/1-259817      ------------------------------------------------------------
ECTV_MOS/1-259817      ------------------------------------------------------------
ECTV_NAV/1-259817      ------------------------------------------------------------
                                                                                   


CMLV_CMS/1-259817      ------------------------------------------------------------
CMLV_M96/1-259817      ------------------------------------------------------------
VARV_BSH/1-259817      ------------------------------------------------------------
VARV_IND/1-259817      ------------------------------------------------------------
VARV_GAR/1-259817      ------------------------------------------------------------
RPXV_UTR/1-259817      ------------------------------------------------------------
VACV_COP/1-259817      ------------------------------------------------------------
VACV_TTup/1-259817     ------------------------------------------------------------
VACV_WR/1-259817       ------------------------------------------------------------
MPXV_ZRE/1-259817      AATACTATCTATTGATGATTTCTTTTTTAAGACTTA-----------AACTAGTTATGGT
MPXV_WR/1-259817       TATTAGTTATATCACTTCCATTTATTTTCAGATTGAAGTAATGTACTAGTTTGTGACAAT
CPXV_BR/1-259817       ------------------------------------------------------------
CPXV_GRI/1-259817      ------------------------------------------------------------
ECTV_MOS/1-259817      ------------------------------------------------------------
ECTV_NAV/1-259817      ------------------------------------------------------------
                                                                                   


CMLV_CMS/1-259817      ------------------------------------------------------------
CMLV_M96/1-259817      ------------------------------------------------------------
VARV_BSH/1-259817      ------------------------------------------------------------
VARV_IND/1-259817      ------------------------------------------------------------
VARV_GAR/1-259817      ------------------------------------------------------------
RPXV_UTR/1-259817      ------------------------------------------------------------
VACV_COP/1-259817      ------------------------------------------------------------
VACV_TTup/1-259817     ------------------------------------------------------------
VACV_WR/1-259817       ------------------------------------------------------------
MPXV_ZRE/1-259817      AATGACGATGAAATCGAGTAGTAACTTCTAATAA----------AGACTTGATATCATTA
MPXV_WR/1-259817       TAACAAGATACAAAAGAGATGCCGATACTAATACGTAAATAGCTATACGCGAATCCATTG
CPXV_BR/1-259817       ------------------------------------------------------------
CPXV_GRI/1-259817      ------------------------------------------------------------
ECTV_MOS/1-259817      ------------------------------------------------------------
ECTV_NAV/1-259817      ------------------------------------------------------------
                                                                                   


CMLV_CMS/1-259817      ------------------------------------------------------------
CMLV_M96/1-259817      ------------------------------------------------------------
VARV_BSH/1-259817      ------------------------------------------------------------
VARV_IND/1-259817      ------------------------------------------------------------
VARV_GAR/1-259817      ------------------------------------------------------------
RPXV_UTR/1-259817      ------------------------------------------------------------
VACV_COP/1-259817      ------------------------------------------------------------
VACV_TTup/1-259817     ------------------------------------------------------------
VACV_WR/1-259817       ------------------------------------------------------------
MPXV_ZRE/1-259817      TCATATGTTTGATCGTCATAGTTAATAGTGTGGCTAAATGGTACTGTTAATAAGTTTATA
MPXV_WR/1-259817       TTACCTTTTTTTATTTCATAGGT--------------------CTATTAATAAATATATG
CPXV_BR/1-259817       ------------------------------------------------------------
CPXV_GRI/1-259817      ------------------------------------------------------------
ECTV_MOS/1-259817      ------------------------------------------------------------
ECTV_NAV/1-259817      ------------------------------------------------------------
                                                                                   


CMLV_CMS/1-259817      ------------------------------------------------------------
CMLV_M96/1-259817      ------------------------------------------------------------
VARV_BSH/1-259817      ------------------------------------------------------------
VARV_IND/1-259817      ------------------------------------------------------------
VARV_GAR/1-259817      ------------------------------------------------------------
RPXV_UTR/1-259817      ------------------------------------------------------------
VACV_COP/1-259817      ------------------------------------------------------------
VACV_TTup/1-259817     ------------------------------------------------------------
VACV_WR/1-259817       ------------------------------------------------------------
MPXV_ZRE/1-259817      GACAATAT----------------------------------------------------
MPXV_WR/1-259817       TATTACTTAAGACTAGAAAAATCAAAAGTGAGTTTTTGATATTTGATTCTTACTTATTGT
CPXV_BR/1-259817       ------------------------------------------------------------
CPXV_GRI/1-259817      ------------------------------------------------------------
ECTV_MOS/1-259817      ------------------------------------------------------------
ECTV_NAV/1-259817      ------------------------------------------------------------
                                                                                   


CMLV_CMS/1-259817      ------------------------------------------------------------
CMLV_M96/1-259817      ------------------------------------------------------------
VARV_BSH/1-259817      ------------------------------------------------------------
VARV_IND/1-259817      ------------------------------------------------------------
VARV_GAR/1-259817      ------------------------------------------------------------
RPXV_UTR/1-259817      ------------------------------------------------------------
VACV_COP/1-259817      ------------------------------------------------------------
VACV_TTup/1-259817     ------------------------------------------------------------
VACV_WR/1-259817       ------------------------------------------------------------
MPXV_ZRE/1-259817      --------------CATAGTATTTTCTTTCCAGAATTAGAT-------------------
MPXV_WR/1-259817       GGGATTGTAGTTTACTTAGTAATTCATCTCTGAATCCTGATAAATCATGCATATCAATGA
CPXV_BR/1-259817       ------------------------------------------------------------
CPXV_GRI/1-259817      ------------------------------------------------------------
ECTV_MOS/1-259817      ------------------------------------------------------------
ECTV_NAV/1-259817      ------------------------------------------------------------
                                                                                   


CMLV_CMS/1-259817      ------------------------------------------------------------
CMLV_M96/1-259817      ------------------------------------------------------------
VARV_BSH/1-259817      ------------------------------------------------------------
VARV_IND/1-259817      ------------------------------------------------------------
VARV_GAR/1-259817      ------------------------------------------------------------
RPXV_UTR/1-259817      ------------------------------------------------------------
VACV_COP/1-259817      ------------------------------------------------------------
VACV_TTup/1-259817     ------------------------------------------------------------
VACV_WR/1-259817       ------------------------------------------------------------
MPXV_ZRE/1-259817      ------------------------------------------------------------
MPXV_WR/1-259817       TGCAACTACGCAGCAAACTAGTAGGAATATAGATATCTGGATATGTACGTAAATAGTCGA
CPXV_BR/1-259817       ------------------------------------------------------------
CPXV_GRI/1-259817      ------------------------------------------------------------
ECTV_MOS/1-259817      ------------------------------------------------------------
ECTV_NAV/1-259817      ------------------------------------------------------------
                                                                                   


CMLV_CMS/1-259817      ------------------------------------------------------------
CMLV_M96/1-259817      ------------------------------------------------------------
VARV_BSH/1-259817      ------------------------------------------------------------
VARV_IND/1-259817      ------------------------------------------------------------
VARV_GAR/1-259817      ------------------------------------------------------------
RPXV_UTR/1-259817      ------------------------------------------------------------
VACV_COP/1-259817      ------------------------------------------------------------
VACV_TTup/1-259817     ------------------------------------------------------------
VACV_WR/1-259817       ------------------------------------------------------------
MPXV_ZRE/1-259817      ---TATTTTTTTAAATACTGATCCTCACAATTCCGT------------------------
MPXV_WR/1-259817       TTATATCTTTTACAATACTATTAGTCCCTATTGCGTTATCTATATATCCATTAATAATAT
CPXV_BR/1-259817       ------------------------------------------------------------
CPXV_GRI/1-259817      ------------------------------------------------------------
ECTV_MOS/1-259817      ------------------------------------------------------------
ECTV_NAV/1-259817      ------------------------------------------------------------
                                                                                   


CMLV_CMS/1-259817      ------------------------------------------------------------
CMLV_M96/1-259817      ------------------------------------------------------------
VARV_BSH/1-259817      ------------------------------------------------------------
VARV_IND/1-259817      ------------------------------------------------------------
VARV_GAR/1-259817      ------------------------------------------------------------
RPXV_UTR/1-259817      ------------------------------------------------------------
VACV_COP/1-259817      ------------------------------------------------------------
VACV_TTup/1-259817     ------------------------------------------------------------
VACV_WR/1-259817       ------------------------------------------------------------
MPXV_ZRE/1-259817      ------------------------------------------------------------
MPXV_WR/1-259817       TACACAGTGGATACTTATGAGAAATATACCTCTTACAGATTTTTAACGATATATAATCTA
CPXV_BR/1-259817       ------------------------------------------------------------
CPXV_GRI/1-259817      ------------------------------------------------------------
ECTV_MOS/1-259817      ------------------------------------------------------------
ECTV_NAV/1-259817      ------------------------------------------------------------
                                                                                   


CMLV_CMS/1-259817      ------------------------------------------------------------
CMLV_M96/1-259817      ------------------------------------------------------------
VARV_BSH/1-259817      ------------------------------------------------------------
VARV_IND/1-259817      ------------------------------------------------------------
VARV_GAR/1-259817      ------------------------------------------------------------
RPXV_UTR/1-259817      ------------------------------------------------------------
VACV_COP/1-259817      ------------------------------------------------------------
VACV_TTup/1-259817     ------------------------------------------------------------
VACV_WR/1-259817       ------------------------------------------------------------
MPXV_ZRE/1-259817      ------------------------------------------------------------
MPXV_WR/1-259817       GAAAGATATGTGTGTAGTACTGTATTACCTAAATTATCAGTCTCATTCAAATATTGCATG
CPXV_BR/1-259817       ------------------------------------------------------------
CPXV_GRI/1-259817      ------------------------------------------------------------
ECTV_MOS/1-259817      ------------------------------------------------------------
ECTV_NAV/1-259817      ------------------------------------------------------------
                                                                                   


CMLV_CMS/1-259817      ------------------------------------------------------------
CMLV_M96/1-259817      ------------------------------------------------------------
VARV_BSH/1-259817      ------------------------------------------------------------
VARV_IND/1-259817      ------------------------------------------------------------
VARV_GAR/1-259817      ------------------------------------------------------------
RPXV_UTR/1-259817      ------------------------------------------------------------
VACV_COP/1-259817      ------------------------------------------------------------
VACV_TTup/1-259817     ------------------------------------------------------------
VACV_WR/1-259817       ------------------------------------------------------------
MPXV_ZRE/1-259817      ------------------------------------------------------------
MPXV_WR/1-259817       ACTATTATCGAGAATTGCTATATCCCTCTATACTCGATGCATTTATTACAGTAATTCAAT
CPXV_BR/1-259817       ------------------------------------------------------------
CPXV_GRI/1-259817      ------------------------------------------------------------
ECTV_MOS/1-259817      ------------------------------------------------------------
ECTV_NAV/1-259817      ------------------------------------------------------------
                                                                                   


CMLV_CMS/1-259817      ------------------------------------------------------------
CMLV_M96/1-259817      ------------------------------------------------------------
VARV_BSH/1-259817      ------------------------------------------------------------
VARV_IND/1-259817      ------------------------------------------------------------
VARV_GAR/1-259817      ------------------------------------------------------------
RPXV_UTR/1-259817      ------------------------------------------------------------
VACV_COP/1-259817      ------------------------------------------------------------
VACV_TTup/1-259817     ------------------------------------------------------------
VACV_WR/1-259817       ------------------------------------------------------------
MPXV_ZRE/1-259817      ------------------------------------------------------------
MPXV_WR/1-259817       CCAGCTAACATAAGAGCCAATCTCAATGTTGGTTTAATTATATCATCTTCATGTAATAAT
CPXV_BR/1-259817       ------------------------------------------------------------
CPXV_GRI/1-259817      ------------------------------------------------------------
ECTV_MOS/1-259817      ------------------------------------------------------------
ECTV_NAV/1-259817      ------------------------------------------------------------
                                                                                   


CMLV_CMS/1-259817      ------------------------------------------------------------
CMLV_M96/1-259817      ------------------------------------------------------------
VARV_BSH/1-259817      ------------------------------------------------------------
VARV_IND/1-259817      ------------------------------------------------------------
VARV_GAR/1-259817      ------------------------------------------------------------
RPXV_UTR/1-259817      ------------------------------------------------------------
VACV_COP/1-259817      ------------------------------------------------------------
VACV_TTup/1-259817     ------------------------------------------------------------
VACV_WR/1-259817       ------------------------------------------------------------
MPXV_ZRE/1-259817      ------------------------------------------GATGTAGCAGTAGTTGGT
MPXV_WR/1-259817       AACGATGGAAACTTTCCAGTAGCGTAACACTTATCTAAGAAGGATATAATAACTATGTCT
CPXV_BR/1-259817       ------------------------------------------------------------
CPXV_GRI/1-259817      ------------------------------------------------------------
ECTV_MOS/1-259817      ------------------------------------------------------------
ECTV_NAV/1-259817      ------------------------------------------------------------
                                                                                   


CMLV_CMS/1-259817      -------------------------------GCCGCAATCCATAGCTATTTTGGTGCTAA
CMLV_M96/1-259817      -------------------------------GCCGCAATCCATAGCTATTTTGGTGCTAA
VARV_BSH/1-259817      -------------------------------GCCACAATCCATAGCTATTTTGGTGCTAA
VARV_IND/1-259817      -------------------------------GCCACAATCCATAGCTATTTTGGTGCTAA
VARV_GAR/1-259817      -------------------------------GCCACAATCCATAGCTATTTTGGTGCTAA
RPXV_UTR/1-259817      ----------------------------ACATGTGCAATCCATAGCTATTCTGGTGCTAA
VACV_COP/1-259817      ---------------------------TACCACAATAATCCATAGCTATTCTGGTGCTAA
VACV_TTup/1-259817     ------------------------------------------------------------
VACV_WR/1-259817       ------------------------------------------------------------
MPXV_ZRE/1-259817      GCATGGTCTATATCGT--------------------------------------------
MPXV_WR/1-259817       ACATTATGTCTCTTATCGAGAATATTCTTAACGAGATATCCATAGCTATTCTGGTGCTAA
CPXV_BR/1-259817       ------------------------------CGC---AATCCATAGCTATTCTAGTTCTAA
CPXV_GRI/1-259817      ------------------------------CACAATAATCCATAGCTATTCTGGTGCTAA
ECTV_MOS/1-259817      ------------------------------TACCGCAGGCCATAGCTATTCTGGTGTTAA
ECTV_NAV/1-259817      ------------------------------TATGGGAGTCGATCCTCTCACTGTTCTTTA
                                                                                   


CMLV_CMS/1-259817      TTATTCCTATATTATATTTCACGAAAAATGATGAAGGCAATCATTCCTCATAAGATGATA
CMLV_M96/1-259817      TTATTCCTATATTATATTTCACGAAAAATGATGAAGGCAATCATTCCTCATAAGATGATA
VARV_BSH/1-259817      TTATTCCTATATTATATTC--ACAAAAATGATGAAGGCAATCATTCCTCATAAGATAATA
VARV_IND/1-259817      TTATTCCTATATTATATTTCACAAAAAATGATGAAGGCAATCATTCCTCATAAGATAATA
VARV_GAR/1-259817      TTATTCCTATATTATATTTCACAAAAAATGATGAAGGCAATCATTCCTCATAAGATAATA
RPXV_UTR/1-259817      TTATTCCTATTT-------CACGAAAAATGATGAAGGCAATCATTCCTCATAAGATGATA
VACV_COP/1-259817      TTATTCCTATTT-------CACGAAAAATGATGAAGGCAATCATTCCTCATAAGATGATA
VACV_TTup/1-259817     ------------------------------------------------------------
VACV_WR/1-259817       ------------------------------------------------------------
MPXV_ZRE/1-259817      ----------------------------------------------------------TA
MPXV_WR/1-259817       TTATTCCTATATTATATTCCACGAAAAATGATGAAGGCAATCATTCATCATAAGATGATA
CPXV_BR/1-259817       TTATTACTATATTATATTTCACGAAAAATGATGAAGGCAATCATTCCTCATAAGATGATA
CPXV_GRI/1-259817      TTATTACTATATTATATTTCACGAAAAATGATGAAGGCAATCATTCCTCATAAGATGATA
ECTV_MOS/1-259817      TTATTCCTATATTATATTTCACGAAAAATGATGCGAGAA---------------------
ECTV_NAV/1-259817      CAGTCTCTGTAAT-----------------------------------------------
                                                                                   


CMLV_CMS/1-259817      AAAAGTAAGGGTGTGATAAAAGTGTA----------------------------------
CMLV_M96/1-259817      AAAAGTAAGGGTGTGATAAAAGTGTA----------------------------------
VARV_BSH/1-259817      AAAA-----------------GTGTA----------------------------------
VARV_IND/1-259817      AAAA-----------------GTGTA----------------------------------
VARV_GAR/1-259817      AAAA-----------------GTGTA----------------------------------
RPXV_UTR/1-259817      AAAA--------------------------------------------------------
VACV_COP/1-259817      AAAA--------------------------------------------------------
VACV_TTup/1-259817     ------------------------------------------------------------
VACV_WR/1-259817       ------------------------------------------------------------
MPXV_ZRE/1-259817      AAAT--------------------------------------------------------
MPXV_WR/1-259817       AAAA--------------------------------------------------------
CPXV_BR/1-259817       AAAA-------------------GTAA-GGTGTGTGTGTGTGTGTGTGTGTGATAAAAAG
CPXV_GRI/1-259817      AAAA-------------------GTAAGGGTGTGTGTGTGTGTGTGTGTGTGTGTGTGTG
ECTV_MOS/1-259817      ------------------------------------------------------------
ECTV_NAV/1-259817      ------------------------------------------------------------
                                                                                   


CMLV_CMS/1-259817      ------------------------------------------------------------
CMLV_M96/1-259817      ------------------------------------------------------------
VARV_BSH/1-259817      ------------------------------------------------------------
VARV_IND/1-259817      ------------------------------------------------------------
VARV_GAR/1-259817      ------------------------------------------------------------
RPXV_UTR/1-259817      ------------------------------------------------------------
VACV_COP/1-259817      ------------------------------------------------------------
VACV_TTup/1-259817     ------------------------------------------------------------
VACV_WR/1-259817       ------------------------------------------------------------
MPXV_ZRE/1-259817      ------------------------------------------------------------
MPXV_WR/1-259817       ------------------------------------------------------------
CPXV_BR/1-259817       TGTAGTGAGTGAGAGTATTAGTGAGTGAGTGAGTGTGTG---------------AGTGAG
CPXV_GRI/1-259817      TGT-GTGTGTGTGTGTGTGTGTGTGTGTGTGTGTGTGTGTGTGATAAAAAGTGTAGTGAG
ECTV_MOS/1-259817      ------------------------------------------------------------
ECTV_NAV/1-259817      ------------------------------------------------------------
                                                                                   


CMLV_CMS/1-259817      ---------------------TTGAGAGTGAGTGGAGTGAGTGAGTGAGAGTATTAGTGA
CMLV_M96/1-259817      ---------------------TTGAGAGTGAGTGGAGTGAGTGAGTGAGAGTATTAGTGA
VARV_BSH/1-259817      ---------------------TTGAGAGTGAGT---------------------------
VARV_IND/1-259817      ---------------------TTGAGAGTGAGT---------------------------
VARV_GAR/1-259817      ---------------------TTGAGAGTGAGT---------------------------
RPXV_UTR/1-259817      ----------------------GTGTAGTGAG----------------------------
VACV_COP/1-259817      ----------------------GTGTAGTGAG----------------------------
VACV_TTup/1-259817     ------------------------------------------------------------
VACV_WR/1-259817       ------------------------------------------------------------
MPXV_ZRE/1-259817      ----------------------GTATCATATATAATAGT---------------------
MPXV_WR/1-259817       ----------------------GTGTAGTGAGTAAGAGTATTAGTGAG------------
CPXV_BR/1-259817       TGAGTGAGAGTATGAGTGAGTGTATGAGTGAGTGAGAGTATTAGTGAGAG----------
CPXV_GRI/1-259817      TGAGTGAGTGCGTGAGTGAGTGAGTGAGTGAGTAAGAGTATTAGTGAGAG----------
ECTV_MOS/1-259817      ------------------------------------------------------------
ECTV_NAV/1-259817      ------------------------------------------------------------
                                                                                   


CMLV_CMS/1-259817      GAGAGCATGAAGAAGATTTAGTATTTAGCAGTGTGGATATGATCCAAGAGGGTGAGATAG
CMLV_M96/1-259817      GAGAGCATGAAGAAGATTTAGTATTTAGCAGTGTGGATATGATCCAAGAGGGTGAGATAG
VARV_BSH/1-259817      --GAGCATGAAAAAGATTTAGTATTTAGCAGTGC-GATATGATCCAAGAGGGTGAAATAG
VARV_IND/1-259817      --AAGCATGAAAAAGATTTAGTATTTAGCAGTGCGGATATGATCCAAGAGGGTGAAATAG
VARV_GAR/1-259817      --GAGCATGAAAAAGATTTAGTATTTAGCAGTGCGGATATGATCCAAGAGGGTGAAATAG
RPXV_UTR/1-259817      -AGAGCATGAAGGAGATTTAGTATTTAGCAGTGCGGATATGATCCAAGAGGGTGAGATAG
VACV_COP/1-259817      -AGAGCATGAAGGAGATTTAGTATTTAGCAGTGCGGATATGATCCAAGAGGGTGAGATAG
VACV_TTup/1-259817     ------------------------------------------------------------
VACV_WR/1-259817       ------------------------------------------------------------
MPXV_ZRE/1-259817      ------------------------------------------------------------
MPXV_WR/1-259817       -AGAGCATGAAGGAGATTTAGTATTTAGCAGTGAGGATATGATCCAAGAGGGTGAGATAG
CPXV_BR/1-259817       ---AGC---AAGAAGATTTAGTATTTAGCAGTACGGATATGATCCAAGAGGGTGAGATAG
CPXV_GRI/1-259817      ---AGCATGAAGGAGATTTAGTATTTAGCAGTGCGGATATGATCCAAGAGGGTGAGATAG
ECTV_MOS/1-259817      --------AAGGAAGGAATAACATATAGGATGATAAAAAGTGAGGGAGGGGATGAGGGAG
ECTV_NAV/1-259817      ------------------------------------------------------------
                                                                                   


CMLV_CMS/1-259817      TCGTTCTCGTTCAGAATCTTTCGCAGCATAAGTAGTATGTCGATATACTTATC-------
CMLV_M96/1-259817      TCGTTCTCGTTCAGAATCTTTCGCAGCATAAGTAGTATGTCGATATACTTATC-------
VARV_BSH/1-259817      TCGTTCTCGTTCAGAATCTTTTGCAGCATAAGTAGTATGTCGATATACTTATCGTTGAAG
VARV_IND/1-259817      TCGTTCTCGTTCAGAATCTTTTGCAGCATAAGTAGTATGTCGATATACTTATC-------
VARV_GAR/1-259817      TCGTTCTCGTTCAGAATCTTTTGCAGCATAAGTAGTATGTCGATATACTTATC-------
RPXV_UTR/1-259817      TCGTTCTCGTTCAGAATCTTTCGCAGCATAAGTAGTATGTCGATATACTTAT--------
VACV_COP/1-259817      TCGTTCTCGTTCAGAATCTTTCGCAGCATAAGTAGTATGTCGATATACTTAT--------
VACV_TTup/1-259817     ------------------------------------------------------------
VACV_WR/1-259817       ------------------------------------------------------------
MPXV_ZRE/1-259817      ------------------------------------------------------------
MPXV_WR/1-259817       TCGTTCTCGTTCAGAATCTTTCGCAGCATAAGTAGTATGTCGATATACTTAT--------
CPXV_BR/1-259817       TCGTTCTCGTTCAGAATCTTTCGCAGCATAAGTAGTATGTCGATATACTTATCG------
CPXV_GRI/1-259817      TCGTTCTCGTTCAGAATCTTTCGCAGCATAAGTAGTATGTCGATATACTTATCG------
ECTV_MOS/1-259817      ------------------------------------------------------------
ECTV_NAV/1-259817      ------------------------------------------------------------
                                                                                   


CMLV_CMS/1-259817      ----------------GTTGAAGACTCTTCCAGAGACGATAGCTGATTGAGTACAAAGTC
CMLV_M96/1-259817      ----------------GTTGAAGACTCTTCCAGAGACGATAGCTGATTGAGTACAAAGTC
VARV_BSH/1-259817      ACTCTTCCAGAGACCGGTTGAAGACTCTTCCAGAGACGATAGCTAATTGAGTACAAAGTC
VARV_IND/1-259817      ----------------GTTGAAGACTCTTCCAGAGACGATAGCTAATTGAGTACAAAGTC
VARV_GAR/1-259817      ----------------GTTGAAGACTCTTCCAGAGACGATAGCTAATTGAGTACAAAGTC
RPXV_UTR/1-259817      ---------------CGTTGAAGACTCTTCCAGAGACGATAGCTGATTGAGTACAAAGTC
VACV_COP/1-259817      ---------------CGTTGAAGACTCTTCCAGAGACGATAGCTGATTGAGTACAAAGTC
VACV_TTup/1-259817     ------------------------------------------------------------
VACV_WR/1-259817       ------------------------------------------------------------
MPXV_ZRE/1-259817      ------------------------------------------------------------
MPXV_WR/1-259817       ---------------CATTGAAGACTCTTCCAGTGACAATAGCTGATTGAGTACAAAGTC
CPXV_BR/1-259817       -----------------TTGAAGACTCTTCCAGAGACGATAGCTGATTGAGTACAAAGTC
CPXV_GRI/1-259817      -----------------TTGAAGACTCTTCCAGAGACGATAGCTGATTGAGTACAAAGTC
ECTV_MOS/1-259817      ------------------------------------------------------------
ECTV_NAV/1-259817      ------------------------------------------------------------
                                                                                   


CMLV_CMS/1-259817      CAATGATTGCACGAAGTTCTTTGGCGGTTTTCATGGAGTCATTTCTGATGAAACATTTAA
CMLV_M96/1-259817      CAATGATTGCACGAAGTTCTTTGGCGGTTTTCATGGAGTCATTTCTGATGAAACATTTAA
VARV_BSH/1-259817      CAATGATTGCACAAAGTTCTTTGGCGGTTTTCATGGAGTCATTTCTGATGAAACATTTAA
VARV_IND/1-259817      CAATGATTGCACAAAGTTCTTTGGCGGTTTTCATGGAGTCATTTCTGATGAAACATTTAA
VARV_GAR/1-259817      CAATGATTGCACAAAGTTCTTTGGCGGTTTTCATGGAGTCATTTCTGATGAAACATTTAA
RPXV_UTR/1-259817      CAATGATTGCACGAAGTTCTTCGGCGGTTTTCATGGAGTCATTTCTGATGAAACATTTAA
VACV_COP/1-259817      CAATGATTGCACGAAGTTCTTCGGCGGTTTTCATGGAGTCATTTCTGATGAAACATTTAA
VACV_TTup/1-259817     ------------------------------------------------------------
VACV_WR/1-259817       ------------------------------------------------------------
MPXV_ZRE/1-259817      ------------------------------------------------------------
MPXV_WR/1-259817       CAATTATTGCACAAAGTTCTTTGGCGGTTTTCATGGAGTCATTTCTGATGAAACATTTAA
CPXV_BR/1-259817       CAATGATTGCACGAAGTTCTTTGGCGGTTTTCATTGATTCATTTCTGATGAAACAGTTAA
CPXV_GRI/1-259817      CAATGATTGCACGAAGTTCTTCGGCGGTTTTCGTGGAGTCATTTCTGATGAAACATTTAA
ECTV_MOS/1-259817      ------------------------------------------------------------
ECTV_NAV/1-259817      ------------------------------------------------------------
                                                                                   


CMLV_CMS/1-259817      TGATCTCCACGCAATTGTCGATATTGTCCCACGGAAGTGAATCCGAGAACTCCTTCAACT
CMLV_M96/1-259817      TGATCTCCACGCAATTGTCGATATTGTCCCACGGAAGTGAATCCGAGAACTCCTTCAACT
VARV_BSH/1-259817      TGATCTCCACGCAATTGTCTATATTGTCCCACGGAAGTGAATCCGAGAACTCCTTCAACT
VARV_IND/1-259817      TGATCTCCACGCAATTGTCTATATTGTCCCACGGAAGTGAATCCGAGAACTCCTTCAACT
VARV_GAR/1-259817      TGATCTCCACGCAATTGTCTATATTGTCCCACGGAAGTGAATCTGAGAACTCCTTCAACT
RPXV_UTR/1-259817      TGATCTCCACGCAATTGTCGATATTGTCCCACGGAAGTGAATCCGAGAACTCCTTCAACT
VACV_COP/1-259817      TGATCTCCACGCAATTGTCGATATTGTCCCACGGAAGTG---------AATCCTTCAACT
VACV_TTup/1-259817     ------------------------------------------------------------
VACV_WR/1-259817       ------------------------------------------------------------
MPXV_ZRE/1-259817      ------------------------------------------------------------
MPXV_WR/1-259817       TGATCTCCACGCAATTGTCGATATTGTCCCACGGAAGTGAATCCGAGAACTCCTTCAACT
CPXV_BR/1-259817       TGATCCCCACGCAATTGTCGATATTGTCCCACGGAAGTGAATCCGAGAACTCCTTCAACT
CPXV_GRI/1-259817      TGATCTCCACGCAATTGTCGATATTGTCCCACGGAAGTGAATCCGAGAACTCCTTCAACT
ECTV_MOS/1-259817      ------------------------------------------------------------
ECTV_NAV/1-259817      ------------------------------------------------------------
                                                                                   


CMLV_CMS/1-259817      CGCTACCAAAGAGCTCTGTTGCATCAGTTCTGAAAGAGATGAGAAGCCTGTAGAGAGACC
CMLV_M96/1-259817      CGCTACCAAAGAGCTCTGTTGCATCAGTTCTGAAAGAGATGAGAAGCCTGTAGAGAGACC
VARV_BSH/1-259817      CGCTACCAAAGAGCTCCGTTGCATCAGTTCTGAAAGAGATGAGAAGCCTGTAAAGAGACC
VARV_IND/1-259817      CGCTACCAAAGAGCTCCGTTGCATCAGTTCTGAAAGAGATGAGAAGCCTGTAAAGAGACC
VARV_GAR/1-259817      CGCTACCAAAGAGCTCCGTTGCATCAGTTCTGAAAGAGATGAGAAGCCTGTAAAGAGACC
RPXV_UTR/1-259817      CACCACCAAAGAGCTCCGTTGCATCAGTTCTGAAAGAGATGAGAAGCCTGTAGAGAGACC
VACV_COP/1-259817      CACCACCAAAGAGCTCCGTTGCATCAGTTCTGAAAGAGATGAGAAGCCTGTAGAGAGACC
VACV_TTup/1-259817     ------------------------------------------------------------
VACV_WR/1-259817       ------------------------------------------------------------
MPXV_ZRE/1-259817      ------------------------------------------------------------
MPXV_WR/1-259817       CGCTACCAAATAGCTCCATTGCATCAATTCTGAAAGAGATGAGAAGCCTGTAGAGAGGCC
CPXV_BR/1-259817       CGCTACCAAAGAGCTCCGTTGCATCAGTTCTGTAAGAGATGAGAAGCCTGTAGAGAGACC
CPXV_GRI/1-259817      CGCTACCAAAGAGCTCCGTTGCATCAGTTCTGAAAGAGATGAGAAGCCTGTAGAGAGACC
ECTV_MOS/1-259817      ------------------------------------------------------------
ECTV_NAV/1-259817      ------------------------------------------------------------
                                                                                   


CMLV_CMS/1-259817      CTGCGCTTTCTCTATGGGTCCATCTATGAGAAACCCACAGGATGTATTCAGTCAGACAAT
CMLV_M96/1-259817      CTGCGCTTTCTCTATGGGTCCATCTATGAGAAACCCACAGGATGTATTCAGTCAGACAAT
VARV_BSH/1-259817      CTGCGCTTTCTCTATGGGTCCATCTATGAGAAACCCACAGGATGTATTCAGTCAGACAAT
VARV_IND/1-259817      CTGCGCTTTCTCTATGGGTCCATCTATGAGAAACCCACAGGATGTATTCAGTCAGACAAT
VARV_GAR/1-259817      CTGCGCTTTCTCTATGGGTCCATCTATGAGAAACCCACAGGATGTATTCAGTCAGACAAT
RPXV_UTR/1-259817      CTGCGCTTTCTCTATGGGTCCATCTATGAGAAACCCACAGGATGTATTCAGTCAGACAAT
VACV_COP/1-259817      CTGCGCTTTCTCTATGGGTCCATCTATGAGAAACCCACAGGATGTATTCAGTCAGACAAT
VACV_TTup/1-259817     ------------------------------------------------------------
VACV_WR/1-259817       ------------------------------------------------------------
MPXV_ZRE/1-259817      -----------------------------------------------------------T
MPXV_WR/1-259817       CTGCGCTTTCTCTATGGGTCCATCTATGAGAAACCCACAGGATGTATTCAGTCAGACAAT
CPXV_BR/1-259817       CTGCAGTTTCTCTATGGGTCCATCTATGAGAAACCCACAGGATGTATTCAGTCAGACAAT
CPXV_GRI/1-259817      CTGCGCTTTCTCTATGGGTCCATCTATGAGAAACCCACAGGATGTATTCAGTCAGACAAT
ECTV_MOS/1-259817      ------------------------------------------------------------
ECTV_NAV/1-259817      ------------------------------------------------------------
                                                                                   


CMLV_CMS/1-259817      GTCTGACATCGGCCACGGTATTCAGGGAGTCCTTAGTAGCGTGGCAATGACAGGGACTGA
CMLV_M96/1-259817      GTCTGACATCGGCCACGGTATTCAGGGAGTCCTTAGTAGCGTGGCAATGACAGGGACTGA
VARV_BSH/1-259817      GTCTGACGTCTGCCACGGTATTCAGGGAGTCCTTAGTAGCATGGCAATGACAGGGACTGA
VARV_IND/1-259817      GTCTGACGTCTGCCACGGTATTCAGGGAGTCCTTAGTAGCATGGCAATGACAGGGACTGA
VARV_GAR/1-259817      GTCTAACGTCTGCCACGGTATTCAGGGAGTCCTTAGTAGCATGGCAATGACAGGGACTGA
RPXV_UTR/1-259817      GTCTGACGTCGGCCACGGTATTCAGGGAGTCCTTAGTAGCGTGGCAATGACAGGGTCTGA
VACV_COP/1-259817      GTCTGACGTCGGCCACGGTATTCAGGGAGTCCTTAGTAGCGTGGCAATGACAGGGTCTGA
VACV_TTup/1-259817     ------------------------------------------------------------
VACV_WR/1-259817       ------------------------------------------------------------
MPXV_ZRE/1-259817      TTCTGACGTGGAGTACAGAATTTTCGA---------------------------------
MPXV_WR/1-259817       GTCTGACATCAGTCACGGTATTCAGGGAGTCCTTAGTAGCGTGGCAATGACAGGGACTGA
CPXV_BR/1-259817       GTTTGATGTCATCCACGGTGTTCAGGGAGTCCTTAGTAGCGTGGCAATGACAGGGAGTGA
CPXV_GRI/1-259817      GTCTGACGTCGGCCACGGTATTCAGGGAGTCCTTAGTAGCGTGGCAATGACAGGGTCTGA
ECTV_MOS/1-259817      ------------------------------------------------------------
ECTV_NAV/1-259817      ------------------------------------------------------------
                                                                                   


CMLV_CMS/1-259817      ACTGGGCACAAGGAGAGGCCATTGTGAAGGTAGACGAAGGTTAACCTGATGGTAGACCTG
CMLV_M96/1-259817      ACTGGGCACAAGGAGAGGCCATTGTGAAGGTAGACGAAGGTTAACCTGATGGTAGACCTG
VARV_BSH/1-259817      ACTGGGCACAAGAAGAGGCCATTGTGAAGGTAGACGAAGGTTAACCTGATGGTTAACCTG
VARV_IND/1-259817      ACTGGGCACAAGAAGAGGCCATTGTGAAGGTAGACGAAGGTTAACCCGATGGTTAACC-G
VARV_GAR/1-259817      ACTGGGCACAAGAAGAGGCCATTGTGAATGTAGACGAAGGTTAACCTG------------
RPXV_UTR/1-259817      ACTGGGCACAAGGAAAGGCCATTGTAAA----------------------GGTAGACCTG
VACV_COP/1-259817      ACTGGGCACAAGGAAAGGCCATTGTAAA----------------------GGTAGACCTG
VACV_TTup/1-259817     ------------------------------------------------------------
VACV_WR/1-259817       ------------------------------------------------------------
MPXV_ZRE/1-259817      ------------------------------------------------------------
MPXV_WR/1-259817       ACTGGGCACAAGGAGAGGCCATTGTGAAGGTAGACGAAGGTAACCTGA-TGGTAGACCTG
CPXV_BR/1-259817       ACTGGGGACAAGGAGAGGCCATTGTGAAGGTAGACGAAGGTTAACCTGATGGTAGACCTG
CPXV_GRI/1-259817      ACTGGGCACAAGGAGAGGCCATTGTGAAGGTAGACGAAGGTTAACCTGATGGTAGACCTG
ECTV_MOS/1-259817      ------------------------------------------------------------
ECTV_NAV/1-259817      ------------------------------------------------------------
                                                                                   


CMLV_CMS/1-259817      TAGCCGTCTGTGCTAATAGAGGGTTTTAATTTCCA-TTTTTAATGGGGTC--------GT
CMLV_M96/1-259817      TAGCCGTCTGTGCTAATAGAGGGTTTTAATTTCCA-TTTTTAATGGGGTC--------GT
VARV_BSH/1-259817      TAGCCGTCTGTGCTAATAGAGGGCTTTAATTTCCATTTTTTAATGGGGTT--------GT
VARV_IND/1-259817      TAGCCGTCTGTGCTAATAGACGGCATTAATTTCCATTTTTTAATGGGGTT--------GT
VARV_GAR/1-259817      TAGCCGTCTGTGCTAATAGAGGGCTTTAATTTCCATTTTTTAATGGGGTT--------GT
RPXV_UTR/1-259817      TAGCCGTTTATGCTAATAGAGGGCTTTAATTTCCATTTTTTTAATGGGTT--------GT
VACV_COP/1-259817      TAGCCGTTTATGCTAATAGAGGGCTTTAATTTCCATTTTTTTAATGGGTT--------GT
VACV_TTup/1-259817     ------------------------------------------------------------
VACV_WR/1-259817       ------------------------------------------------------------
MPXV_ZRE/1-259817      ---------------------------------------TTAATGAGTTC--------AT
MPXV_WR/1-259817       TAGCCGTCTGTGCTTAATAGAGGGCTTTAATTTCCATTTTTAATGGTGTC--------GT
CPXV_BR/1-259817       TAGCCGTCTGTGCTAATAGAGGGCTTTATTTTCCATTTTTTTAATGGTGTTGTGGATGAG
CPXV_GRI/1-259817      TAGCCGTCTATGCTAATAGAGGGCTTTAATTTCCATTTTTTTAATGGGGTTGTGG-----
ECTV_MOS/1-259817      ----------------AGATGGATAATCCAACTTATTTTGTCTATCCAGT----------
ECTV_NAV/1-259817      -----------------GATGGACGTTATTTCTTTTTTGTACCATTTGAT----------
                                                                                   


CMLV_CMS/1-259817      GGATGAGGAATGAGAGTGTCTTATCTCGTCCTTGGTTTACATGGATCAGCGTGAAAAAAA
CMLV_M96/1-259817      GGATGAGGAATGAGAGTGTCTTATCTCGTCCTTGGTTTACATGGATCAGCGTGAAAAAAA
VARV_BSH/1-259817      GGATGAGGAATGAGAGTGTCTTATCTCGTCCTTGGTTTACATGGATCAGTGTGAGAAAAA
VARV_IND/1-259817      GGATGAGGAATGAGAGTGTCTTATCTCGTCCTTGGTTTACATGGATCAGTGTGAGAAAAA
VARV_GAR/1-259817      GGATGAGGAATGAGAGTGTCGTATCTCGTCCTTGGTTTACATGGATCAGTGTGAGAAAAA
RPXV_UTR/1-259817      GGATGAGGAATGAGAGT---------GATATCATATTGAGATACGTAGTTATGTAGAGGT
VACV_COP/1-259817      GGATGAGGAATGAGAGT---------GATATCATATTGAGATACGTAGTTATGTAGAGGT
VACV_TTup/1-259817     ------------------------------------------------------------
VACV_WR/1-259817       ------------------------------------------------------------
MPXV_ZRE/1-259817      GGTAAGGAAGGGCAAATGTCT------GTATATAATATACATAAGTT-------------
MPXV_WR/1-259817       GAATGAGGAATGAGAGTGTCTC---TCGTCCTTGGTTTACATGGATCAGAGTGAGAAAAA
CPXV_BR/1-259817       GAATGAGGAATGAGAGTGTCTTAT------------------------------------
CPXV_GRI/1-259817      --ATGAGGAATGAGAGTGTCTTAT------------------------------------
ECTV_MOS/1-259817      -----------GAGTATATATTAT------------------------------------
ECTV_NAV/1-259817      ------------------------------------------------------------
                                                                                   


CMLV_CMS/1-259817      ATATCTTGTATATTGTTAA-----CTAACAACCTTGGTTTCCAATCCATGTTTA------
CMLV_M96/1-259817      ATATCTTGTATATTGTTAA-----CTAACAACCTTGGTTTCCAATCCATGTTTA------
VARV_BSH/1-259817      ATATCTTGTATATTATTAACTAAACTAACAACCTTGGTTTCCAATCCATGTTT-------
VARV_IND/1-259817      ATATCTTGTATATTATTAACTAAACTAAC--TCCTTGGTTTCAATTCATGTTT-------
VARV_GAR/1-259817      ATATCTTGTATATTATTAACTAAACTAACAACCTTGGTTTCCAATCCATGTTT-------
RPXV_UTR/1-259817      GTATTTCCTATATTATTT-----ACTTTCGGTTTCATATTTTACCAACTCTTTAATAAAT
VACV_COP/1-259817      GTATTTCCTATATTATTT-----ACTTTCGGTTTCATATTTTACCAACTCTTTAATAAAT
VACV_TTup/1-259817     ------------------------------------------------------------
VACV_WR/1-259817       ------------------------------------------------------------
MPXV_ZRE/1-259817      ------------------------------------------------------------
MPXV_WR/1-259817       ATATCTTGTATATTATTA-----ACTAACAACCTTGGTTTCTATCCATGTTTAA------
CPXV_BR/1-259817       ------------------------------------------------------------
CPXV_GRI/1-259817      ------------------------------------------------------------
ECTV_MOS/1-259817      ------------------------------------------------------------
ECTV_NAV/1-259817      ------------------------------------------------------------
                                                                                   


CMLV_CMS/1-259817      ------------------------------------------------------------
CMLV_M96/1-259817      ------------------------------------------------------------
VARV_BSH/1-259817      ------------------------------------------------------------
VARV_IND/1-259817      ------------------------------------------------------------
VARV_GAR/1-259817      ------------------------------------------------------------
RPXV_UTR/1-259817      TTCTTTTCACGATGCATCTTATTAAATGACGTTTTCTCATAAGTGGACATATAGATGCAG
VACV_COP/1-259817      TTCTTTTCACGATGCATCTTATTGAATGACGTTTTCTCATAAGTGGACATATAGATGCAG
VACV_TTup/1-259817     ------------------------------------------------------------
VACV_WR/1-259817       ------------------------------------------------------------
MPXV_ZRE/1-259817      ------------------------------------------------------------
MPXV_WR/1-259817       ------------------------------------------------------------
CPXV_BR/1-259817       ------------------------------------------------------------
CPXV_GRI/1-259817      ------------------------------------------------------------
ECTV_MOS/1-259817      ------------------------------------------------------------
ECTV_NAV/1-259817      ------------------------------------------------------------
                                                                                   


CMLV_CMS/1-259817      ------------------------------------------------------------
CMLV_M96/1-259817      ------------------------------------------------------------
VARV_BSH/1-259817      ------------------------------------------------------------
VARV_IND/1-259817      ------------------------------------------------------------
VARV_GAR/1-259817      ------------------------------------------------------------
RPXV_UTR/1-259817      AAGTAATGAAGAAAAGTATTACCTCTATCATCTACATAATTAGGGTCTGCTCCTTTTTTT
VACV_COP/1-259817      AAGTAATGAAGAAAAGTATTACCTCTATCATCTACATAATTAGGGTCTGCTCCTTTTTTT
VACV_TTup/1-259817     ------------------------------------------------------------
VACV_WR/1-259817       ------------------------------------------------------------
MPXV_ZRE/1-259817      ------------------------------------------------------------
MPXV_WR/1-259817       ------------------------------------------------------------
CPXV_BR/1-259817       ------------------------------------------------------------
CPXV_GRI/1-259817      ------------------------------------------------------------
ECTV_MOS/1-259817      ------------------------------------------------------------
ECTV_NAV/1-259817      ------------------------------------------------------------
                                                                                   


CMLV_CMS/1-259817      ------------------------------------------------------------
CMLV_M96/1-259817      ------------------------------------------------------------
VARV_BSH/1-259817      ------------------------------------------------------------
VARV_IND/1-259817      ------------------------------------------------------------
VARV_GAR/1-259817      ------------------------------------------------------------
RPXV_UTR/1-259817      AACAACTTATACAGTACGTAGTAGTAGTTTATCGGTTTTAAATCAAGTCTAGAATATATA
VACV_COP/1-259817      AACAACTTATACAGTACGTAGTAGTAGTTTATCGGTTTTAAATCAAGTCTAGAATATATA
VACV_TTup/1-259817     ------------------------------------------------------------
VACV_WR/1-259817       ------------------------------------------------------------
MPXV_ZRE/1-259817      ------------------------------------------------------------
MPXV_WR/1-259817       ------------------------------------------------------------
CPXV_BR/1-259817       ------------------------------------------------------------
CPXV_GRI/1-259817      ------------------------------------------------------------
ECTV_MOS/1-259817      ------------------------------------------------------------
ECTV_NAV/1-259817      ------------------------------------------------------------
                                                                                   


CMLV_CMS/1-259817      --------------------------AAAAATGACCTATATGTTTTTATTAATTCTATTT
CMLV_M96/1-259817      --------------------------AAAAATGACCTATATGTTTTTATTAATTCTATTT
VARV_BSH/1-259817      --------------------------AAAAATGACCTATATGTTTTTATTAATTTT----
VARV_IND/1-259817      ---------------------------AAAATGATCTATATG-TTTTATTAATTT-----
VARV_GAR/1-259817      --------------------------AAAAATGACCTATATGTTTTTATTAATTTT----
RPXV_UTR/1-259817      GTGGATTAATATATTTTTATATTAGCTAAAGCTATCTATACTATCA--------------
VACV_COP/1-259817      GTGGATTAATATATTTTTATATTAGCTAAAGCTATCTATACTATCA--------------
VACV_TTup/1-259817     ------------------------------------------------------------
VACV_WR/1-259817       ------------------------------------------------------------
MPXV_ZRE/1-259817      ----------------------------AATAGTTTTTTATCATAT--------------
MPXV_WR/1-259817       ---------------------------AAAATGACCTATATGTTCT--------------
CPXV_BR/1-259817       ------------------------------------------------------------
CPXV_GRI/1-259817      ------------------------------------------------------------
ECTV_MOS/1-259817      ------------------------------------------------------------
ECTV_NAV/1-259817      ------------------------------------------------------------
                                                                                   


CMLV_CMS/1-259817      TAAACTTTATTTCTTATTAGATACTTCCAAAAGCTGTAACAGATGCAAGAACAGATTGAT
CMLV_M96/1-259817      TAAACTTTATTTCTTATTAGATACTTCCAAAAGCTGTAACAGATGCAAGAACAGATTGAT
VARV_BSH/1-259817      ------------------------------------------------------------
VARV_IND/1-259817      ------------------------------------------------------------
VARV_GAR/1-259817      ------------------------------------------------------------
RPXV_UTR/1-259817      ------------------------------------------------------------
VACV_COP/1-259817      ------------------------------------------------------------
VACV_TTup/1-259817     ------------------------------------------------------------
VACV_WR/1-259817       ------------------------------------------------------------
MPXV_ZRE/1-259817      ------------------------------------------------------------
MPXV_WR/1-259817       ------------------------------------------------------------
CPXV_BR/1-259817       ------------------------------------------------------------
CPXV_GRI/1-259817      ------------------------------------------------------------
ECTV_MOS/1-259817      ------------------------------------------------------------
ECTV_NAV/1-259817      ------------------------------------------------------------
                                                                                   


CMLV_CMS/1-259817      GATATCCAAGTAGAAATTGATAGAGGCTAACACATAGTCTTCAGGCGAGAGCTTATGTAT
CMLV_M96/1-259817      GATATCCAAGTAGAAATTGATAGAGGCTAACACATAGTCTTCAGGCGAGAGCTTATGTAT
VARV_BSH/1-259817      ------------------------------------------------------------
VARV_IND/1-259817      ------------------------------------------------------------
VARV_GAR/1-259817      ------------------------------------------------------------
RPXV_UTR/1-259817      ------------------------------------------------------------
VACV_COP/1-259817      ------------------------------------------------------------
VACV_TTup/1-259817     ------------------------------------------------------------
VACV_WR/1-259817       ------------------------------------------------------------
MPXV_ZRE/1-259817      ------------------------------------------------------------
MPXV_WR/1-259817       ------------------------------------------------------------
CPXV_BR/1-259817       ------------------------------------------------------------
CPXV_GRI/1-259817      ------------------------------------------------------------
ECTV_MOS/1-259817      ------------------------------------------------------------
ECTV_NAV/1-259817      ------------------------------------------------------------
                                                                                   


CMLV_CMS/1-259817      TAGTGAGTGCGTGTCATAGATAATGAATCCGCAGAATACAAGGGCCCCAAAAGCAGACAG
CMLV_M96/1-259817      TAGTGAGTGCGTGTCATAGATAATGAATCCGCAGAATACAAGGGCCCCAAAAGCAGACAG
VARV_BSH/1-259817      ------------------------------------------------------------
VARV_IND/1-259817      ------------------------------------------------------------
VARV_GAR/1-259817      ------------------------------------------------------------
RPXV_UTR/1-259817      ------------------------------------------------------------
VACV_COP/1-259817      ------------------------------------------------------------
VACV_TTup/1-259817     ------------------------------------------------------------
VACV_WR/1-259817       ------------------------------------------------------------
MPXV_ZRE/1-259817      ------------------------------------------------------------
MPXV_WR/1-259817       ------------------------------------------------------------
CPXV_BR/1-259817       ------------------------------------------------------------
CPXV_GRI/1-259817      ------------------------------------------------------------
ECTV_MOS/1-259817      ------------------------------------------------------------
ECTV_NAV/1-259817      ------------------------------------------------------------
                                                                                   


CMLV_CMS/1-259817      GACCAGCTCCACTGTTTCACTTTGCACAAATATCCTCAAAAGTCCTGACAAAATTAAAAT
CMLV_M96/1-259817      GACCAGCTCCACTGTTTCACTTTGCACAAATATCCTCAAAAGTCCTGACAAAATTAAAAT
VARV_BSH/1-259817      ------------------------------------------------------------
VARV_IND/1-259817      ------------------------------------------------------------
VARV_GAR/1-259817      ------------------------------------------------------------
RPXV_UTR/1-259817      --------GAAAGCATATCATTCTCAACTTCATCATGAGTTAAATATTTGTGTAATGGAT
VACV_COP/1-259817      --------GAAAGCATATCATTCTCAACTTCATCATGAGTTAAATATTTGTGTAATGGAT
VACV_TTup/1-259817     ------------------------------------------------------------
VACV_WR/1-259817       ------------------------------------------------------------
MPXV_ZRE/1-259817      --------TTTCTAATACCATAATAAAAATTATCATTATGTATAATCAT-----------
MPXV_WR/1-259817       --------TTATTAATTCTATTTTAAACTTTATCCTCAAGACTCCTGACAAAATTAAAAT
CPXV_BR/1-259817       ------------------------------------------------------------
CPXV_GRI/1-259817      ------------------------------------------------------------
ECTV_MOS/1-259817      ------------------------------------------------------------
ECTV_NAV/1-259817      ------------------------------------------------------------
                                                                                   


CMLV_CMS/1-259817      CCACAAAGTAACAAACAATCCTGCTCCAAGTTTACTGAAATCTCTCTTTGATTGTAGAGT
CMLV_M96/1-259817      CCACAAAGTAACAAACAATCCTGCTCCAAGTTTACTGAAATCTCTCTTTGATTGTAGAGT
VARV_BSH/1-259817      ------------------------------------------------------------
VARV_IND/1-259817      ------------------------------------------------------------
VARV_GAR/1-259817      ------------------------------------------------------------
RPXV_UTR/1-259817      GTCATGAACATTAAACGTATTCATGACATACTCCTTTAATAGGTTTTTTAAAACAGATGA
VACV_COP/1-259817      GTCATGAACATTAAACGTATTCATGACATACTCCTTTAATAGGTTTTTTAAAACAGATGA
VACV_TTup/1-259817     ------------------------------------------------------------
VACV_WR/1-259817       ------------------------------------------------------------
MPXV_ZRE/1-259817      -------------------------------------CACTGTCGCTATCATTATTGCGT
MPXV_WR/1-259817       CCAGAAAGCAGCAAACAATCCTGTTACAAGTTTACTGAAATCTCTCTTTGATTGTAGAGT
CPXV_BR/1-259817       ------------------------------------------------------------
CPXV_GRI/1-259817      ------------------------------------------------------------
ECTV_MOS/1-259817      ------------------------------------------------------------
ECTV_NAV/1-259817      ------------------------------------------------------------
                                                                                   


CMLV_CMS/1-259817      ATATGCAGTCAGAGCAAGAAACACTGCAGTAGTCAGCATGAAAGCTTGCATAACGACATG
CMLV_M96/1-259817      ATATGCAGTCAGAGCAAGAAACACTGCAGTAGTCAGCATGAAAGCTTGCATAACGACATG
VARV_BSH/1-259817      ------------------------------------------------------------
VARV_IND/1-259817      ------------------------------------------------------------
VARV_GAR/1-259817      ------------------------------------------------------------
RPXV_UTR/1-259817      TTCAA-------------------------------------------------------
VACV_COP/1-259817      TTCAA-------------------------------------------------------
VACV_TTup/1-259817     ------------------------------------------------------------
VACV_WR/1-259817       ------------------------------------------------------------
MPXV_ZRE/1-259817      TTGTGTAGT---------------------------------------------------
MPXV_WR/1-259817       ATATGTAGTCAGAGCAAGAAACACTGCAGTAGTCAACATGAAAGCTTGCATAACGATACG
CPXV_BR/1-259817       ------------------------------------------------------------
CPXV_GRI/1-259817      ------------------------------------------------------------
ECTV_MOS/1-259817      ------------------------------------------------------------
ECTV_NAV/1-259817      ------------------------------------------------------------
                                                                                   


CMLV_CMS/1-259817      CACATCATAGAAAGTAACAACAGAGGCCAGCGTTAGAGATTCCGACAGTGTAAATCCACA
CMLV_M96/1-259817      CACATCATAGAAAGTAACAACAGAGGCCAGCGTTAGAGATTCCGACAGTGTAAATCCACA
VARV_BSH/1-259817      ------------------------------------------------------------
VARV_IND/1-259817      ------------------------------------------------------------
VARV_GAR/1-259817      ------------------------------------------------------------
RPXV_UTR/1-259817      -------------------------ATCCTTCATTCATTAGATAACAGTGTAACGGAGTC
VACV_COP/1-259817      -------------------------ATCCTTCATTCATTAGATAACAGTGTAACGGAGTC
VACV_TTup/1-259817     ------------------------------------------------------------
VACV_WR/1-259817       ------------------------------------------------------------
MPXV_ZRE/1-259817      --------------------------TCTGCCCTATCATCTACATCACTGTCACTCTC--
MPXV_WR/1-259817       TGCATCATAGAAAGTAACAACAGAGGCCAGCGTTAGAGATTCTAACAGTGTAAATCCACA
CPXV_BR/1-259817       ------------------------------------------------------------
CPXV_GRI/1-259817      ------------------------------------------------------------
ECTV_MOS/1-259817      ------------------------------------------------------------
ECTV_NAV/1-259817      ------------------------------------------------------------
                                                                                   


CMLV_CMS/1-259817      AAGCAGGTATAGATTCAGGGGATGTTTATGTCTGTGTAAAGTCAATGCGAAAATCAAGCC
CMLV_M96/1-259817      AAGCAGGTATAAATTCAGGGGATGTTTATGTCTGTGTAAAGTCAATGCGAAAATCAAGCC
VARV_BSH/1-259817      ------------------------------------------------------------
VARV_IND/1-259817      ------------------------------------------------------------
VARV_GAR/1-259817      ------------------------------------------------------------
RPXV_UTR/1-259817      GTACCTTCT---------------------------------------------------
VACV_COP/1-259817      GTACCTTCT---------------------------------------------------
VACV_TTup/1-259817     ------------------------------------------------------------
VACV_WR/1-259817       ------------------------------------------------------------
MPXV_ZRE/1-259817      ----------------------------------------------------------AC
MPXV_WR/1-259817       AAGTATGTACAGATTCAGGGGATGTTCATGTCTGTGTAAAGTCAATGCGAAAATCAAGCC
CPXV_BR/1-259817       ------------------------------------------------------------
CPXV_GRI/1-259817      ------------------------------------------------------------
ECTV_MOS/1-259817      ------------------------------------------------------------
ECTV_NAV/1-259817      ------------------------------------------------------------
                                                                                   


CMLV_CMS/1-259817      TATAGATACGAACATTGATGCCAATATTAGAACAGGACTCCCTTGTATAAATTTCCGCAT
CMLV_M96/1-259817      TATAGATACGAACATTGATGCCAATATTAGAACAGGACTCCCTTGTATAATTTTCCGCAT
VARV_BSH/1-259817      ------------------------------------------------------------
VARV_IND/1-259817      ------------------------------------------------------------
VARV_GAR/1-259817      ------------------------------------------------------------
RPXV_UTR/1-259817      ------------------------------------------------------------
VACV_COP/1-259817      ------------------------------------------------------------
VACV_TTup/1-259817     ------------------------------------------------------------
VACV_WR/1-259817       ------------------------------------------------------------
MPXV_ZRE/1-259817      TATATCTTCTAAAATTACAAACAAC----------------------TGGATATTC---G
MPXV_WR/1-259817       TATAGATCCGAACATTGATGCCAATATTAGAACAGGACTCCCTTGTATAAATGTCC---G
CPXV_BR/1-259817       ------------------------------------------------------------
CPXV_GRI/1-259817      ------------------------------------------------------------
ECTV_MOS/1-259817      ------------------------------------------------------------
ECTV_NAV/1-259817      ------------------------------------------------------------
                                                                                   


CMLV_CMS/1-259817      GCAGTCAAAGTATAAAAATACTGCAGTTGTTGCCGTTGTTAAAAGAAATTGTAGACAAAG
CMLV_M96/1-259817      GCAGTCAAAGTATAAAAATACTGCAGTTGTTGCCGTTGTTAAAAGAAATTGTAGACAAAG
VARV_BSH/1-259817      ------------------------------------------------------------
VARV_IND/1-259817      ------------------------------------------------------------
VARV_GAR/1-259817      ------------------------------------------------------------
RPXV_UTR/1-259817      ------------------------------------------------------------
VACV_COP/1-259817      ------------------------------------------------------------
VACV_TTup/1-259817     ------------------------------------------------------------
VACV_WR/1-259817       ------------------------------------------------------------
MPXV_ZRE/1-259817      AT----------------------------------------------------------
MPXV_WR/1-259817       ATGCATTCAAAGTATAAAAATACTGCAGCTGTTGCCGTTGTTAAAGGAAATTGTAGAAAG
CPXV_BR/1-259817       ------------------------------------------------------------
CPXV_GRI/1-259817      ------------------------------------------------------------
ECTV_MOS/1-259817      ------------------------------------------------------------
ECTV_NAV/1-259817      ------------------------------------------------------------
                                                                                   


CMLV_CMS/1-259817      GATACCGTAGACTTTTCTTAGAAATGCCATTCGTATGTGCACACTGGCAGACGCCACCGA
CMLV_M96/1-259817      GATACCGTAGACTTTTCTTAGAAATGCCATTCGTATGTGCACACTGGCAGACGCCACCGA
VARV_BSH/1-259817      ------------------------------------------------------------
VARV_IND/1-259817      ------------------------------------------------------------
VARV_GAR/1-259817      ------------------------------------------------------------
RPXV_UTR/1-259817      ------------------------------------------------------------
VACV_COP/1-259817      ------------------------------------------------------------
VACV_TTup/1-259817     ------------------------------------------------------------
VACV_WR/1-259817       ------------------------------------------------------------
MPXV_ZRE/1-259817      ----------------------AACAGCATTTGT--------------------------
MPXV_WR/1-259817       GATACCGTAGACTTTTCTTAGAAATGCCATTCGTATGTACACGCTGGCAGACGCCACCGA
CPXV_BR/1-259817       ------------------------------------------------------------
CPXV_GRI/1-259817      ------------------------------------------------------------
ECTV_MOS/1-259817      ------------------------------------------------------------
ECTV_NAV/1-259817      ------------------------------------------------------------
                                                                                   


CMLV_CMS/1-259817      GCTGCCATAGTTGAAGTCGTCCTCGATGGAGGAGCACGCGTAGAGGCTCGGCATGGCCAT
CMLV_M96/1-259817      GCTGCCATAGTTGAAGTCGTCCTCGATGGAGGAGCACGCGTAGAGGCTCGGCATGGCCAT
VARV_BSH/1-259817      ------------------------------------------------------------
VARV_IND/1-259817      ------------------------------------------------------------
VARV_GAR/1-259817      ------------------------------------------------------------
RPXV_UTR/1-259817      ------------------------------------------------------------
VACV_COP/1-259817      ------------------------------------------------------------
VACV_TTup/1-259817     ------------------------------------------------------------
VACV_WR/1-259817       ------------------------------------------------------------
MPXV_ZRE/1-259817      ------------------------------------------------------------
MPXV_WR/1-259817       GCTGTCATAGTTGAAGTCGTCCTC------------------------------------
CPXV_BR/1-259817       ------------------------------------------------------------
CPXV_GRI/1-259817      ------------------------------------------------------------
ECTV_MOS/1-259817      ------------------------------------------------------------
ECTV_NAV/1-259817      ------------------------------------------------------------
                                                                                   


CMLV_CMS/1-259817      GGCGGCGCAGACCGAAACGCCGTTTGGGATGGAACCCAAAAGGGATTTAAAAATGACCTA
CMLV_M96/1-259817      GGCGGCGCAGACCGAAACGCCGTTTGGGATGGAACCCAAAAGGGATTTAAAAATGACCTA
VARV_BSH/1-259817      ------------------------------------------------------------
VARV_IND/1-259817      ------------------------------------------------------------
VARV_GAR/1-259817      ------------------------------------------------------------
RPXV_UTR/1-259817      ------------------------------------------------------------
VACV_COP/1-259817      ------------------------------------------------------------
VACV_TTup/1-259817     ------------------------------------------------------------
VACV_WR/1-259817       ------------------------------------------------------------
MPXV_ZRE/1-259817      ------------------------------------------------------------
MPXV_WR/1-259817       ------------------------------------------------------------
CPXV_BR/1-259817       ------------------------------------------------------------
CPXV_GRI/1-259817      ------------------------------------------------------------
ECTV_MOS/1-259817      ------------------------------------------------------------
ECTV_NAV/1-259817      ------------------------------------------------------------
                                                                                   


CMLV_CMS/1-259817      TATGTTAATACTCGATTGATATTGATATTGATATTGATATTGATAATTAGTGTATATTAT
CMLV_M96/1-259817      TATGTTAATACTCGATTGATATTGATATTGATATTGATATTGATAATTAGTGTATATTAT
VARV_BSH/1-259817      ------------------------------------------------------------
VARV_IND/1-259817      ------------------------------------------------------------
VARV_GAR/1-259817      ------------------------------------------------------------
RPXV_UTR/1-259817      ------------------------------------------------------------
VACV_COP/1-259817      ------------------------------------------------------------
VACV_TTup/1-259817     ------------------------------------------------------------
VACV_WR/1-259817       ------------------------------------------------------------
MPXV_ZRE/1-259817      ------------------------------------------------------------
MPXV_WR/1-259817       ------------------------------------------------------------
CPXV_BR/1-259817       ------------------------------------------------------------
CPXV_GRI/1-259817      ------------------------------------------------------------
ECTV_MOS/1-259817      ------------------------------------------------------------
ECTV_NAV/1-259817      ------------------------------------------------------------
                                                                                   


CMLV_CMS/1-259817      ATTTCATTATTACGAGGAGGATATTTTATGTCTATCCAGTATATGCGAGTAAGTCTTATC
CMLV_M96/1-259817      ATTTCATTATTACGAGGAGGATATTTTATGTCTATCCAGTATATGCGAGTAAGTCTTATC
VARV_BSH/1-259817      ------------------------------------------------------------
VARV_IND/1-259817      ------------------------------------------------------------
VARV_GAR/1-259817      ------------------------------------------------------------
RPXV_UTR/1-259817      ------------------------------------------------------------
VACV_COP/1-259817      ------------------------------------------------------------
VACV_TTup/1-259817     ------------------------------------------------------------
VACV_WR/1-259817       ------------------------------------------------------------
MPXV_ZRE/1-259817      ------------------------------------------------------------
MPXV_WR/1-259817       ------------------------------------------------------------
CPXV_BR/1-259817       -----------------------------------------------------------C
CPXV_GRI/1-259817      -----------------------------------------------------------C
ECTV_MOS/1-259817      -----------------------------------------------------------C
ECTV_NAV/1-259817      ------------------------------------------------------------
                                                                                   


CMLV_CMS/1-259817      TTGTCATTGGTTTACATTGATCAGAGTCAGATACAATATCTGTATAAGTACCCTTCCGAC
CMLV_M96/1-259817      TTGTCATTGGTTTACATTGATCAGAGTCAGATACAATATCTGTATAAGTACCCTTCCGAC
VARV_BSH/1-259817      ------------------------------------------------------------
VARV_IND/1-259817      ------------------------------------------------------------
VARV_GAR/1-259817      ------------------------------------------------------------
RPXV_UTR/1-259817      ------------------------------------------------------------
VACV_COP/1-259817      ------------------------------------------------------------
VACV_TTup/1-259817     ------------------------------------------------------------
VACV_WR/1-259817       ------------------------------------------------------------
MPXV_ZRE/1-259817      ------------------------------------------------------------
MPXV_WR/1-259817       ------------------------------------------------------------
CPXV_BR/1-259817       TAGTCATTGGTT------------TATTACATGGATCATCAGA-----------------
CPXV_GRI/1-259817      TCGTCCTTGGT---------------TTACATGG---ATCAGA-----------------
ECTV_MOS/1-259817      TCGTCCTTGGTTTACATGGATCAGAGTGAGATACAATATCTGAATACGTACACTTCCGAC
ECTV_NAV/1-259817      -------------------------GTTGGATACAAAGTTTATAAATGT-----------
                                                                                   


CMLV_CMS/1-259817      ATTTCTTACAAATGGTATTACCCATTTCATCTTCTCCTTTCTTTCCATACCCACGACCAC
CMLV_M96/1-259817      ATTTCTTACAAATGGTATTACCCATTTCATCTTCTCCTTTCTTTCCATACCCACGACCAC
VARV_BSH/1-259817      ------------------------------------------------------------
VARV_IND/1-259817      ------------------------------------------------------------
VARV_GAR/1-259817      ------------------------------------------------------------
RPXV_UTR/1-259817      ------------------------------------------------------------
VACV_COP/1-259817      ------------------------------------------------------------
VACV_TTup/1-259817     ------------------------------------------------------------
VACV_WR/1-259817       ------------------------------------------------------------
MPXV_ZRE/1-259817      ------------------------------------------------------------
MPXV_WR/1-259817       ------------------------------------------------------------
CPXV_BR/1-259817       ------------------------------------------------------------
CPXV_GRI/1-259817      ------------------------------------------------------------
ECTV_MOS/1-259817      ATTTCTTACAAATGGTGTTACCCATTTCATCTTCCCCTTTCTTTCCATATCCACGACCAC
ECTV_NAV/1-259817      ----------------------------------CGGATTCTTTGCGTATC---------
                                                                                   


CMLV_CMS/1-259817      ATTTTGTTTTAGGAACACATGTAACACAGTTACCATCAGAAGCTTTAAGGAGACAATAAC
CMLV_M96/1-259817      ATTTTGTTTTAGGAACACATGTAACACAGTTACCATCAGAAGCTTTAAGGAGACAATAAC
VARV_BSH/1-259817      ------------------------------------------------------------
VARV_IND/1-259817      ------------------------------------------------------------
VARV_GAR/1-259817      ------------------------------------------------------------
RPXV_UTR/1-259817      ------------------------------------------------------------
VACV_COP/1-259817      ------------------------------------------------------------
VACV_TTup/1-259817     ------------------------------------------------------------
VACV_WR/1-259817       ------------------------------------------------------------
MPXV_ZRE/1-259817      ------------------------------------------------------------
MPXV_WR/1-259817       ------------------------------------------------------------
CPXV_BR/1-259817       ------------------------------------------------------------
CPXV_GRI/1-259817      ------------------------------------------------------------
ECTV_MOS/1-259817      ATTTTGTTTTAGGAGCACATGTAACACAGTTACCATCAGAAGCTTCAAGGAGACAATAAC
ECTV_NAV/1-259817      ------------------------------------------------------------
                                                                                   


CMLV_CMS/1-259817      TATTCAAGTCACAAATGACAGATTCTATTTGTGGTAGGTGTACAAGGTGTGACCTCTACT
CMLV_M96/1-259817      TATTCAAGTCACAAATGACAGATTCTATTTGTGGTAGGTGTACAAGGTGTGACCTCTACT
[truncated: 5,428,909 more chars]
