# Supplementary material for: Genomic multiple sequence alignments: refinement using a genetic algorithm
Source: BMC Bioinformatics. 2005 Aug 8;6:200. doi: 10.1186/1471-2105-6-200 (PMC1208854; doi:10.1186/1471-2105-6-200)
Supplement: Additional File 2 — Orthopoxvirus multiple genome alignment after optimization. Final Orthopoxvirus alignment following improvement by GenAlignRefine in Clustal .aln format. [file 1471-2105-6-200-S2.txt]

CLUSTAL W(1.81) multiple sequence alignment


CMLV_CMS/1-258593      ------------------------------------------------------------
CMLV_M96/1-258593      ------------------------------------------------------------
VARV_BSH/1-258593      ------------------------------------------------------------
VARV_IND/1-258593      ------------------------------------------------------------
VARV_GAR/1-258593      ------------------------------------------------------------
RPXV_UTR/1-258593      ------------------------T-----------------------------------
VACV_COP/1-258593      ---------GTAAAATTAAATTAAT-----------------------------------
VACV_TTup/1-258593     ---------GTAAAATTAAATTAAT-----------------------------------
VACV_WR/1-258593       ATTTAAAATATAATATTAATGTACTAAAACTTATATATTATTAATTTATCTAACTAAAGT
MPXV_ZRE/1-258593      -------------------GTTAGT-----------------------------------
MPXV_WR/1-258593       ------------------------------------------------------------
CPXV_BR/1-258593       TAGTAAAA------------------------------------------TTAAATTAAT
CPXV_GRI/1-258593      ------------------------------------------------------------
ECTV_MOS/1-258593      ------------------------------------------------------------
ECTV_NAV/1-258593      ---------------------------------------------------------AGT
                                                                                   


CMLV_CMS/1-258593      ------------------------------------------------------------
CMLV_M96/1-258593      ------------------------------------------------------------
VARV_BSH/1-258593      ------------------------------------------------------------
VARV_IND/1-258593      ------------------------------------------------------------
VARV_GAR/1-258593      ------------------------------------------------------------
RPXV_UTR/1-258593      ------------------------------------------------------------
VACV_COP/1-258593      TATAAAATTATGTATATGATTTACTAACTTTAGTTAGATAAGTTAGTAATACATAAATTT
VACV_TTup/1-258593     TATAAAATTATGTATATGATTTACTAACTTTAGTTAGATAAGTTAGTAATACATAAATTT
VACV_WR/1-258593       TAGTAAATTATATATATAATTTTATAATTA--------------------------ATTT
MPXV_ZRE/1-258593      ----AAATTATATACATAATTTTATAATTAA--------------------------TTT
MPXV_WR/1-258593       ------------------------------------------------------------
CPXV_BR/1-258593       TATAAAATTATATATATAATTTACTAACTTTAGTTAGATAAATTAATAATATATAAGTTT
CPXV_GRI/1-258593      ------------------------------------------------------------
ECTV_MOS/1-258593      ------------------------------------------------------------
ECTV_NAV/1-258593      TAGTAAATTATATACATAATTTT-------------------------------------
                                                                                   


CMLV_CMS/1-258593      ------------------------------------------------------------
CMLV_M96/1-258593      ------------------------------------------------------------
VARV_BSH/1-258593      ------------------------------------------------------------
VARV_IND/1-258593      ------------------------------------------------------------
VARV_GAR/1-258593      ------------------------------------------------------------
RPXV_UTR/1-258593      ------------------------------------------------------------
VACV_COP/1-258593      TAGTATATTAATATTATATTTTAAATA-TTTATTTAGTGTCTAGAAAAAAATGTGTGAC-
VACV_TTup/1-258593     TAGTATATTAATATTATATTTTAAATA-TTTATTTAGTGTCTAGAAAAAAATGTGTGAC-
VACV_WR/1-258593       AATTTTACTAAT----------------TTTATTTAGTGTCTAGAAAAAAATGTGTGAC-
MPXV_ZRE/1-258593      AATTTTACTATT-----------------TTATTTAGTGTCTAGAAAAAAATGTGTGAC-
MPXV_WR/1-258593       ------------------------------------------------------------
CPXV_BR/1-258593       TAGTACATTAATATTATATTTTAAATATTTTATTTAGTGTCTAGAAAAAAATGTGTAAC-
CPXV_GRI/1-258593      ------ATTAATATTATATTTTTACTATTTTATTTAGTGTCTAGAAAAAAATGTGTGAC-
ECTV_MOS/1-258593      ------------------------------------------------------------
ECTV_NAV/1-258593      -----ATAATTAATTTAATTTTAAATATTTTATTTAGTGTCTAGAAAAAAATGTGTGACC
                                                                                   


CMLV_CMS/1-258593      ------------------------------------------------------------
CMLV_M96/1-258593      ------------------------------------------------------------
VARV_BSH/1-258593      ------------------------------------------------------------
VARV_IND/1-258593      ------------------------------------------------------------
VARV_GAR/1-258593      ------------------------------------------------------------
RPXV_UTR/1-258593      -----------------------------AGAAACTC-----------------------
VACV_COP/1-258593      CAACGACCGTAGGAAACTCTAGAGGGTAAGAAAAATC-----------------------
VACV_TTup/1-258593     CAACGACCGTAGGAAACTCTAGAGGGTAAGAAAAATC-----------------------
VACV_WR/1-258593       CCATGACTGTAGGAAACTCTAGAGTGTAAGAAAGATCGATCGCTTTATAGAGACCATCAG
MPXV_ZRE/1-258593      CCACGACCGTAGGAAACTCTAGAGGGTAAGAAAAATC-----------------------
MPXV_WR/1-258593       --------------------AGAGGGTAAGAAAAATC-----------------------
CPXV_BR/1-258593       CCATGACTGTAGGAAACTCTAGAGGGTAAGAAAGAT------------------------
CPXV_GRI/1-258593      CCACGACTGTAGGAAACTCTAGAGGGTAAGAAAAAT------------------------
ECTV_MOS/1-258593      -CACGACTGTAGGAAACTCT-GAGGGTAAGAAAAAT------------------------
ECTV_NAV/1-258593      CCACGACTGTAGGAAACTCT-GAGGGTAAGAAAAAT------------------------
                                                                                   


CMLV_CMS/1-258593      ------------------------------------------------------------
CMLV_M96/1-258593      ------------------------------------------------------------
VARV_BSH/1-258593      ------------------------------------------------------------
VARV_IND/1-258593      ------------------------------------------------------------
VARV_GAR/1-258593      ------------------------------------------------------------
RPXV_UTR/1-258593      ------------------------------------------------------------
VACV_COP/1-258593      ------------------------------------------------------------
VACV_TTup/1-258593     ------------------------------------------------------------
VACV_WR/1-258593       AAAGAGGTTTAATATTTTTGTGAGACCATCGAAGAGAGAAAGAGATAAAACTTTTTTACG
MPXV_ZRE/1-258593      ------------------------------------------------------------
MPXV_WR/1-258593       ------------------------------------------------------------
CPXV_BR/1-258593       ------------------------------------------------------------
CPXV_GRI/1-258593      ------------------------------------------------------------
ECTV_MOS/1-258593      ------------------------------------------------------------
ECTV_NAV/1-258593      ------------------------------------------------------------
                                                                                   


CMLV_CMS/1-258593      ------------------------------------------------------------
CMLV_M96/1-258593      ------------------------------------------------------------
VARV_BSH/1-258593      ------------------------------------------------------------
VARV_IND/1-258593      ------------------------------------------------------------
VARV_GAR/1-258593      ------------------------------------------------------------
RPXV_UTR/1-258593      ------------------------------------------------------------
VACV_COP/1-258593      ---------------------------------------------------------AAT
VACV_TTup/1-258593     ---------------------------------------------------------AAT
VACV_WR/1-258593       ACTCCATCAGAAAGAGGTTTAATATTTTTGTGAGACCATCGAAGAGAGAAAGAGATAAAA
MPXV_ZRE/1-258593      ------------------------------------------------------------
MPXV_WR/1-258593       ------------------------------------------------------------
CPXV_BR/1-258593       --------------------------------------------------------CGAT
CPXV_GRI/1-258593      --------------------------------------------------------CAAT
ECTV_MOS/1-258593      --------------------------------------------------------CAAT
ECTV_NAV/1-258593      --------------------------------------------------------CAAT
                                                                                   


CMLV_CMS/1-258593      ------------------------------------------------------------
CMLV_M96/1-258593      ------------------------------------------------------------
VARV_BSH/1-258593      ------------------------------------------------------------
VARV_IND/1-258593      ------------------------------------------------------------
VARV_GAR/1-258593      ------------------------------------------------------------
RPXV_UTR/1-258593      ------------------------------------------------------------
VACV_COP/1-258593      CGCTTTATAGAGACCATCAGAAAGAGGTTTAATATTTTTGTGAGACCATCGAAGGAGAAA
VACV_TTup/1-258593     CGCTTTATAGAGACCATCAGAAAGAGGTTTAATATTTTTGTGAGACCATCGAAGGAGAAA
VACV_WR/1-258593       CTTTTTTACGACTCCATCAGAAAGAGGTTTAATATTTTTGTGAGACCATCGAAGGAGAAA
MPXV_ZRE/1-258593      ------------------------------------------------------------
MPXV_WR/1-258593       ------------------------------------------------------------
CPXV_BR/1-258593       CGCTTTATAGAGACCATCAGAAAGAGGTTTAATATTTTTGTGAGACCATTGAAGAGAGAA
CPXV_GRI/1-258593      CGCTTTATAGAGACCATCAGAAAGAGGTTTAATATTTTTGTGAGACCATCGAAGAGAGAA
ECTV_MOS/1-258593      CGCTTTATAGAGACTATCAGAAAGAGGTTTAATATTTTTGTGAGACCATCGAAGGAGAAA
ECTV_NAV/1-258593      CGCTTTATAGAGACTATCAGAAAGAGGTTTAATATTTTTGTGAGACCATCGAAGAGGAAA
                                                                                   


CMLV_CMS/1-258593      ------------------------------------------------------------
CMLV_M96/1-258593      ------------------------------------------------------------
VARV_BSH/1-258593      ------------------------------------------------------------
VARV_IND/1-258593      ------------------------------------------------------------
VARV_GAR/1-258593      ------------------------------------------------------------
RPXV_UTR/1-258593      ------------------------------------------------------------
VACV_COP/1-258593      GAGATAA---------AACTTTTTTACGACTCCATCAGAAAGAGGTTTAATATTTTTGT-
VACV_TTup/1-258593     GAGATAA---------AACTTTTTTACGACTCCATCAGAAAGAGGTTTAATATTTTTGT-
VACV_WR/1-258593       GAGATAA---------AACTTTTTTACGACTCCATCAGAAAGAGGTTTAATATTTTTGT-
MPXV_ZRE/1-258593      ------------------------------------------------------------
MPXV_WR/1-258593       ------------------------------------------------------------
CPXV_BR/1-258593       AGAGAAAGAGAATAAAAATATTTTAGTGACTCCATCAGAAAGAGGTTTAATATTTTTGT-
CPXV_GRI/1-258593      AGAGATAA--------AACTTTTTTACGACTCCATCAGAAAGAGGTTTAATATTTTTGT-
ECTV_MOS/1-258593      G-GATAAA---------ACTTTTTTACGACTCCGTCAGAAAGAGGTTTAATATTTTCTT-
ECTV_NAV/1-258593      GAGATAAA---------ACTTTTTTACGACTCCATCAGAAAGAGAATAAAAATATTTTTG
                                                                                   


CMLV_CMS/1-258593      ------------------------------------------------------------
CMLV_M96/1-258593      ------------------------------------------------------------
VARV_BSH/1-258593      ------------------------------------------------------------
VARV_IND/1-258593      ------------------------------------------------------------
VARV_GAR/1-258593      ------------------------------------------------------------
RPXV_UTR/1-258593      ------------------------------------------------------------
VACV_COP/1-258593      ---------------GAGACCATCGAAGGAGAAAGAGATAAAACTTTTTTACGACTCCAT
VACV_TTup/1-258593     ---------------GAGACCATCGAAGGAGAAAGAGATAAAACTTTTTTACGACTCCAT
VACV_WR/1-258593       ---------------GAGACCATCGAAGGAGAAAGAGATAAAACTTTTTTACGACTCCAT
MPXV_ZRE/1-258593      ------------------------------------------------------------
MPXV_WR/1-258593       ------------------------------------------------------------
CPXV_BR/1-258593       ------------------------------------------------------------
CPXV_GRI/1-258593      ------------------------------------------------------------
ECTV_MOS/1-258593      ------------------------------------------------------------
ECTV_NAV/1-258593      TAAAACTTTTTTATGAGACCATCAAAGAGAGAAAGAGATAAAACTTTTTTACGACTCCAT
                                                                                   


CMLV_CMS/1-258593      ------------------------------------------------------------
CMLV_M96/1-258593      ------------------------------------------------------------
VARV_BSH/1-258593      ------------------------------------------------------------
VARV_IND/1-258593      ------------------------------------------------------------
VARV_GAR/1-258593      ------------------------------------------------------------
RPXV_UTR/1-258593      ------------------------------------T-----------------------
VACV_COP/1-258593      CAGAAAGAGGTTTAATATTTTTGTGAGACCATCGAAG-GAGAAAGAGATAAAACTTTTTT
VACV_TTup/1-258593     CAGAAAGAGGTTTAATATTTTTGTGAGACCATCGAAG-GAGAAAGAGATAAAACTTTTTT
VACV_WR/1-258593       CAGAAAGAGGTTTAATATTTTTGTGAGACCATCGAAGAGAGAAAGAGATAAAACTTTTTT
MPXV_ZRE/1-258593      ------------------------------------------------------------
MPXV_WR/1-258593       ------------------------------------------------------------
CPXV_BR/1-258593       ------------------------------------------------------------
CPXV_GRI/1-258593      ------------------------------------------------------------
ECTV_MOS/1-258593      ------------------------------------------------------------
ECTV_NAV/1-258593      CAGAAAGAGAATAAAAATATTTTT------------------------------------
                                                                                   


CMLV_CMS/1-258593      ------------------------------------------------------------
CMLV_M96/1-258593      ------------------------------------------------------------
VARV_BSH/1-258593      ------------------------------------------------------------
VARV_IND/1-258593      ------------------------------------------------------------
VARV_GAR/1-258593      ------------------------------------------------------------
RPXV_UTR/1-258593      -------------------------------------A----------------------
VACV_COP/1-258593      ACGACTCCATCAGAAAGAGGTTTAATATTTTTGTGAGA----------------------
VACV_TTup/1-258593     ACGACTCCATCAGAAAGAGGTTTAATATTTTTGTGAGA----------------------
VACV_WR/1-258593       ACGACTCCATCAGAAAGAGGTTTAATATTTTTGTGAGACCATCGAAGAGAGAAAGAGATA
MPXV_ZRE/1-258593      ------------------------------------------------------------
MPXV_WR/1-258593       ------------------------------------------------------------
CPXV_BR/1-258593       ------------------------------------------------------------
CPXV_GRI/1-258593      ------------------------------------------------------------
ECTV_MOS/1-258593      ------------------------------------------------------------
ECTV_NAV/1-258593      ------------------------------------------------------------
                                                                                   


CMLV_CMS/1-258593      ------------------------------------------------------------
CMLV_M96/1-258593      ------------------------------------------------------------
VARV_BSH/1-258593      ------------------------------------------------------------
VARV_IND/1-258593      ------------------------------------------------------------
VARV_GAR/1-258593      ------------------------------------------------------------
RPXV_UTR/1-258593      ------------------------------------------------------------
VACV_COP/1-258593      ------------------------------------------------------AAGGAG
VACV_TTup/1-258593     ------------------------------------------------------AAGGAG
VACV_WR/1-258593       AAACTTTTTTACGACTCCATCAGAAAGAGGTTTAATATTTTTGTGAGACCATCGAAGGAG
MPXV_ZRE/1-258593      ------------------------------------------------------------
MPXV_WR/1-258593       ------------------------------------------------------------
CPXV_BR/1-258593       ------------------------------------------------------------
CPXV_GRI/1-258593      ------------------------------------------------------------
ECTV_MOS/1-258593      ------------------------------------------------------------
ECTV_NAV/1-258593      ------------------------------------------------------------
                                                                                   


CMLV_CMS/1-258593      ------------------------------------------------------------
CMLV_M96/1-258593      ------------------------------------------------------------
VARV_BSH/1-258593      ------------------------------------------------------------
VARV_IND/1-258593      ------------------------------------------------------------
VARV_GAR/1-258593      ------------------------------------------------------------
RPXV_UTR/1-258593      ------------------------------------------------------------
VACV_COP/1-258593      AAAGAGATAAAACTTTTTTACGACTCCATCAGAAAGAGGTTTAATATTTTTGTGAGACCA
VACV_TTup/1-258593     AAAGAGATAAAACTTTTTTACGACTCCATCAGAAAGAGGTTTAATATTTTTGTGAGACCA
VACV_WR/1-258593       AAAGAGATAAAACTTTTTTACGACTCCATCAGAAAGAGGTTTAATATTTTTGTGAGACCA
MPXV_ZRE/1-258593      ------------------------------------------------------------
MPXV_WR/1-258593       ------------------------------------------------------------
CPXV_BR/1-258593       ------------------------------------------------------------
CPXV_GRI/1-258593      ------------------------------------------------------------
ECTV_MOS/1-258593      ------------------------------------------------------------
ECTV_NAV/1-258593      ------------------------------------------------------------
                                                                                   


CMLV_CMS/1-258593      ------------------------------------------------------------
CMLV_M96/1-258593      ---------------------------------------------------CCATCAGAA
VARV_BSH/1-258593      ---------------------------------------------------TAGTTAGAT
VARV_IND/1-258593      ------------------------------------------------------------
VARV_GAR/1-258593      ------------------------------------------------------------
RPXV_UTR/1-258593      -----G------------------------------------------------------
VACV_COP/1-258593      TCGAAG-GAGAAAGAGATAAAACTTTTTTACGACTCCATCAGAAAGAGGTTTAATATTTT
VACV_TTup/1-258593     TCGAAG-GAGAAAGAGATAAAACTTTTTTACGACTCCATCAGAAAGAGGTTTAATATTTT
VACV_WR/1-258593       TCGAAGAGAGAAAGAGATAAAACTTTTTTACGACTCCATCAGAAAGAGGTTTAATATTTT
MPXV_ZRE/1-258593      ----------------------------------------------------AATCGTTT
MPXV_WR/1-258593       ----------------------------------------------------AATCGTTT
CPXV_BR/1-258593       ------------------------------------------------------------
CPXV_GRI/1-258593      ------------------------------------------------------------
ECTV_MOS/1-258593      ------------------------------------------------------------
ECTV_NAV/1-258593      ------------------------------------------------------------
                                                                                   


CMLV_CMS/1-258593      ------------------------------------------------------------
CMLV_M96/1-258593      AGAGGTTTAATATTTT--------------------------------------------
VARV_BSH/1-258593      AAATTAATAATACATA--------------------------------------------
VARV_IND/1-258593      ------------------------------------------------------------
VARV_GAR/1-258593      ------------------------------------------------------------
RPXV_UTR/1-258593      ---------------A--------------------------------------------
VACV_COP/1-258593      TGTGAGACCATCGAAG-GAGAAAGAGATAAAACTTTTTTACGACTCCATCAGAAAGAGGT
VACV_TTup/1-258593     TGTGAGACCATCGAAG-GAGAAAGAGATAAAACTTTTTTACGACTCCATCAGAAAGAGGT
VACV_WR/1-258593       TGTGAGACCATCGAAGAGAGAAAGAGATAAAACTTTTTTACGACTCCATCAGAAAGAGGT
MPXV_ZRE/1-258593      ATAGAGACCATCAGAA--------------------------------------------
MPXV_WR/1-258593       ATAGAGACCATCAGAA--------------------------------------------
CPXV_BR/1-258593       ------------------------------------------------------------
CPXV_GRI/1-258593      ------------------------------------------------------------
ECTV_MOS/1-258593      ------------------------------------------------------------
ECTV_NAV/1-258593      ------------------------------------------------------------
                                                                                   


CMLV_CMS/1-258593      ------------------------------------------------------------
CMLV_M96/1-258593      ------------------------------------------------------------
VARV_BSH/1-258593      ------------------------------------------------------------
VARV_IND/1-258593      ------------------------------------------------------------
VARV_GAR/1-258593      ------------------------------------------------------------
RPXV_UTR/1-258593      -------------------------G----------------------------------
VACV_COP/1-258593      TTAATATTTTTGTGAGACCATCGAAG-GAGAAAGAGATAAAACTTTTTTACGACTCCATC
VACV_TTup/1-258593     TTAATATTTTTGTGAGACCATCGAAG-GAGAAAGAGATAAAACTTTTTTACGACTCCATC
VACV_WR/1-258593       TTAATATTTTTGTGAGACCATCGAAGAGAGAAAGAGATAAAACTTTTTTACGACTCCATC
MPXV_ZRE/1-258593      ------------------------------------------------------------
MPXV_WR/1-258593       ------------------------------------------------------------
CPXV_BR/1-258593       ------------------------------------------------------------
CPXV_GRI/1-258593      ------------------------------------------------------------
ECTV_MOS/1-258593      ------------------------------------------------------------
ECTV_NAV/1-258593      ------------------------------------------------------------
                                                                                   


CMLV_CMS/1-258593      ------------------------------------------------------------
CMLV_M96/1-258593      ------------------------------------------------------------
VARV_BSH/1-258593      ------------------------------------------------------------
VARV_IND/1-258593      ------------------------------------------------------------
VARV_GAR/1-258593      ------------------------------------------------------------
RPXV_UTR/1-258593      ------------------------------------------------------------
VACV_COP/1-258593      AGAAAGAGGTTTAATATTTTTGTGAGACCATCGAAGGA----------------------
VACV_TTup/1-258593     AGAAAGAGGTTTAATATTTTTGTGAGACCATCGAAGGA----------------------
VACV_WR/1-258593       AGAAAGAGGTTTAATATTTTTGTGAGACCATCGAAGAGAGAAAGAGATAAAACTTTTTTA
MPXV_ZRE/1-258593      ------------------------------------------------------------
MPXV_WR/1-258593       ------------------------------------------------------------
CPXV_BR/1-258593       ------------------------------------------------------------
CPXV_GRI/1-258593      ------------------------------------------------------------
ECTV_MOS/1-258593      ------------------------------------------------------------
ECTV_NAV/1-258593      ------------------------------------------------------------
                                                                                   


CMLV_CMS/1-258593      ------------------------------------------------------------
CMLV_M96/1-258593      ------------------------------------------------------------
VARV_BSH/1-258593      ------------------------------------------------------------
VARV_IND/1-258593      ------------------------------------------------------------
VARV_GAR/1-258593      ------------------------------------------------------------
RPXV_UTR/1-258593      ------------------------------TGTAA-------------------------
VACV_COP/1-258593      -GACTCCATCAGAAAGAGGTTTAATATTTTTGTGA-------GAAAGGAGAAAGAGATAA
VACV_TTup/1-258593     -GACTCCATCAGAAAGAGGTTTAATATTTTTGTGA-------GAAAGGAGAAAGAGATAA
VACV_WR/1-258593       CGACTCCATCAGAAAGAGGTTTAATATTTTTGTGAGACCATCGAAGAGAGAAAGAGATAA
MPXV_ZRE/1-258593      ------------------------------------------------------------
MPXV_WR/1-258593       ------------------------------------------------------------
CPXV_BR/1-258593       ------------------------------------------------------------
CPXV_GRI/1-258593      ------------------------------------------------------------
ECTV_MOS/1-258593      ------------------------------------------------------------
ECTV_NAV/1-258593      ------------------------------------------------------------
                                                                                   


CMLV_CMS/1-258593      ------------------------------------------------------------
CMLV_M96/1-258593      ------------------------------------------------------------
VARV_BSH/1-258593      ------------------------------------------------------------
VARV_IND/1-258593      ------------------------------------------------------------
VARV_GAR/1-258593      ------------------------------------------------------------
RPXV_UTR/1-258593      ---------------------------------------------GA-------------
VACV_COP/1-258593      AACTTTTTTACGACTCCATCAGAAAGAGGTTTAATATTTTTGTGAGA-------------
VACV_TTup/1-258593     AACTTTTTTACGACTCCATCAGAAAGAGGTTTAATATTTTTGTGAGA-------------
VACV_WR/1-258593       AACTTTTTTACGACTCCATCAGAAAGAGGTTTAATATTTTTGTGAGACCATCGAAGAGAG
MPXV_ZRE/1-258593      ----------------------------------------------A-------------
MPXV_WR/1-258593       ----------------------------------------------A-------------
CPXV_BR/1-258593       ------------------------------------------------------------
CPXV_GRI/1-258593      ------------------------------------------------------------
ECTV_MOS/1-258593      ------------------------------------------------------------
ECTV_NAV/1-258593      ------------------------------------------------------------
                                                                                   


CMLV_CMS/1-258593      ------------------------------------------------------------
CMLV_M96/1-258593      ------------------------------------------------------------
VARV_BSH/1-258593      ------------------------------------------------------------
VARV_IND/1-258593      ------------------------------------------------------------
VARV_GAR/1-258593      ------------------------------------------------------------
RPXV_UTR/1-258593      ---------AAGAT----------------------------------------------
VACV_COP/1-258593      AAGGAGAAAGAGAT----------------------------------------------
VACV_TTup/1-258593     AAGGAGAAAGAGAT----------------------------------------------
VACV_WR/1-258593       AAAGAGAAAGAGATAGTTGATCTAGATATTTTTCTTAGTACAAAAGTCAATGTTTTAAAA
MPXV_ZRE/1-258593      -----------GAG----------------------------------------------
MPXV_WR/1-258593       -----------GAG----------------------------------------------
CPXV_BR/1-258593       ------------------------------------------------------------
CPXV_GRI/1-258593      ------------------------------------------------------------
ECTV_MOS/1-258593      ------------------------------------------------------------
ECTV_NAV/1-258593      ------------------------------------------------------------
                                                                                   


CMLV_CMS/1-258593      ------------------------------------------------------------
CMLV_M96/1-258593      ------------------------------------------------------------
VARV_BSH/1-258593      ------------------------------------------------------------
VARV_IND/1-258593      ------------------------------------------------------------
VARV_GAR/1-258593      ------------------------------------------------------------
RPXV_UTR/1-258593      ------------------------------------------------------------
VACV_COP/1-258593      ------------------------------------------------------------
VACV_TTup/1-258593     ------------------------------------------------------------
VACV_WR/1-258593       TATATGGACAAGAATTTGTCTGTATAAAAACTTGTGTGAAATTTTGTACCAAAGAAAAAA
MPXV_ZRE/1-258593      ------------------------------------------------------------
MPXV_WR/1-258593       ------------------------------------------------------------
CPXV_BR/1-258593       ------------------------------------------------------------
CPXV_GRI/1-258593      ------------------------------------------------------------
ECTV_MOS/1-258593      ------------------------------------------------------------
ECTV_NAV/1-258593      ------------------------------------------------------------
                                                                                   


CMLV_CMS/1-258593      ------------------------------------------------------------
CMLV_M96/1-258593      ------------------------------------------------------------
VARV_BSH/1-258593      ------------------------------------------------------------
VARV_IND/1-258593      ------------------------------------------------------------
VARV_GAR/1-258593      ------------------------------------------------------------
RPXV_UTR/1-258593      ------------------------------------------------------------
VACV_COP/1-258593      ------------------------------------------------AAAACTTTTTTA
VACV_TTup/1-258593     ------------------------------------------------AAAACTTTTTTA
VACV_WR/1-258593       TGTGAGCAGTATCCCCTACATGGATTTTACTAGATCATTTATATACCAAAAAATATTATA
MPXV_ZRE/1-258593      ------------------------------------------------------------
MPXV_WR/1-258593       ------------------------------------------------------------
CPXV_BR/1-258593       ------------------------------------------------------------
CPXV_GRI/1-258593      ------------------------------------------------------------
ECTV_MOS/1-258593      ------------------------------------------------------------
ECTV_NAV/1-258593      ------------------------------------------------------------
                                                                                   


CMLV_CMS/1-258593      ------------------------------------------------------------
CMLV_M96/1-258593      ------------------------------------------------------------
VARV_BSH/1-258593      ------------------------------------------------------------
VARV_IND/1-258593      ------------------------------------------------------------
VARV_GAR/1-258593      ------------------------------------------------------------
RPXV_UTR/1-258593      ---C--------------------------------------------------------
VACV_COP/1-258593      CGAC--------------------------------------------------------
VACV_TTup/1-258593     CGAC--------------------------------------------------------
VACV_WR/1-258593       CGATCTACGTTTTATTATATGATTTTAACGTGTAAATTATAAACATTATTTTATGATATA
MPXV_ZRE/1-258593      ------------------------------------------------------------
MPXV_WR/1-258593       ------------------------------------------------------------
CPXV_BR/1-258593       ------------------------------------------------------------
CPXV_GRI/1-258593      ------------------------------------------------------------
ECTV_MOS/1-258593      ------------------------------------------------------------
ECTV_NAV/1-258593      ------------------------------------------------------------
                                                                                   


CMLV_CMS/1-258593      ------------------------------------------------------------
CMLV_M96/1-258593      ------------------------------------------------------------
VARV_BSH/1-258593      ------------------------------------------------------------
VARV_IND/1-258593      ------------------------------------------------------------
VARV_GAR/1-258593      ------------------------------------------------------------
RPXV_UTR/1-258593      ------------------------------------------------------------
VACV_COP/1-258593      ------------------------------------------------------------
VACV_TTup/1-258593     ------------------------------------------------------------
VACV_WR/1-258593       CAATTGTCTGGTAACCTAGATGGGCATAGGGGATGTTGATAAGCTCGACGAGTATATGTT
MPXV_ZRE/1-258593      ------------------------------------------------------------
MPXV_WR/1-258593       ------------------------------------------------------------
CPXV_BR/1-258593       ------------------------------------------------------------
CPXV_GRI/1-258593      ------------------------------------------------------------
ECTV_MOS/1-258593      ------------------------------------------------------------
ECTV_NAV/1-258593      ------------------------------------------------------------
                                                                                   


CMLV_CMS/1-258593      ------------------------------------------------------------
CMLV_M96/1-258593      ------------------------------------------------------------
VARV_BSH/1-258593      ------------------------------------------------------------
VARV_IND/1-258593      ------------------------------------------------------------
VARV_GAR/1-258593      ------------------------------------------------------------
RPXV_UTR/1-258593      ------------------------------------------------------------
VACV_COP/1-258593      ------------------------------TCCATCAGAAAGAGGTTT---AATATTTTT
VACV_TTup/1-258593     ------------------------------TCCATCAGAAAGAGGTT---TAATATTTTT
VACV_WR/1-258593       GTTGGACGTTATTGTTTAAGAAATAGTTGATGCATCAGAAAGAGAATAAAAAATATTTTA
MPXV_ZRE/1-258593      ------------------------------------------------------------
MPXV_WR/1-258593       ------------------------------------------------------------
CPXV_BR/1-258593       ------------------------------------------------------------
CPXV_GRI/1-258593      ------------------------------------------------------------
ECTV_MOS/1-258593      ------------------------------------------------------------
ECTV_NAV/1-258593      ------------------------------------------------------------
                                                                                   


CMLV_CMS/1-258593      ------------------------------------------------------------
CMLV_M96/1-258593      ------------------------------------------------------------
VARV_BSH/1-258593      ------------------------------------------------------------
VARV_IND/1-258593      ------------------------------------------------------------
VARV_GAR/1-258593      ------------------------------------------------------------
RPXV_UTR/1-258593      ------------------------------------------------------------
VACV_COP/1-258593      GTGAGACCATCGAAG-GAGAAAGAGATAAAACTTTTTTACGACTCCATCAGAAAGAGGTT
VACV_TTup/1-258593     GTGAGACCATCGAAG-GAGAAAGAGATAAAACTTTTTTACGACTCCATCAGAAAGAGGTT
VACV_WR/1-258593       GTGAGACCATCGAAGAGAGAAAGAGATAAAACTTTTTTACGACTCCATCAGAAAGAGGTT
MPXV_ZRE/1-258593      ------------------------------------------------------------
MPXV_WR/1-258593       ------------------------------------------------------------
CPXV_BR/1-258593       ------------------------------------------------------------
CPXV_GRI/1-258593      ------------------------------------------------------------
ECTV_MOS/1-258593      ------------------------------------------------------------
ECTV_NAV/1-258593      ------------------------------------------------------------
                                                                                   


CMLV_CMS/1-258593      ------------------------------------------------------------
CMLV_M96/1-258593      ------------------------------------------------------------
VARV_BSH/1-258593      ------------------------------------------------------------
VARV_IND/1-258593      ------------------------------------------------------------
VARV_GAR/1-258593      ------------------------------------------------------------
RPXV_UTR/1-258593      ------------------------------------------------------------
VACV_COP/1-258593      TAATATTTTTGTGAGACCATCGAAG-GAGAAAGAGATAAAACTTTTTTACGACTCCATCA
VACV_TTup/1-258593     TAATATTTTTGTGAGACCATCGAAG-GAGAAAGAGATAAAACTTTTTTACGACTCCATCA
VACV_WR/1-258593       TAATATTTTTGTGAGACCATCGAAGAGAGAAAGAGATAAAACTTTTTTACGACTCCATCA
MPXV_ZRE/1-258593      ------------------------------------------------------------
MPXV_WR/1-258593       ------------------------------------------------------------
CPXV_BR/1-258593       ------------------------------------------------------------
CPXV_GRI/1-258593      ------------------------------------------------------------
ECTV_MOS/1-258593      ------------------------------------------------------------
ECTV_NAV/1-258593      ------------------------------------------------------------
                                                                                   


CMLV_CMS/1-258593      ------------------------------------------------------------
CMLV_M96/1-258593      ------------------------------------------------------------
VARV_BSH/1-258593      ------------------------------------------------------------
VARV_IND/1-258593      ------------------------------------------------------------
VARV_GAR/1-258593      ------------------------------------------------------------
RPXV_UTR/1-258593      ------------------------------------------------------------
VACV_COP/1-258593      GAAAGAGGTTTAATATTTTTGTGAGACCATCGAAGAGAGAAAGAGATAAAACTTTTTTAC
VACV_TTup/1-258593     GAAAGAGGTTTAATATTTTTGTGAGACCATCGAAGAGAGAAAGAGATAAAACTTTTTTAC
VACV_WR/1-258593       GAAAGAGGTTTAATATTTTTGTGAGACCATCGAAGAGAGAAAGAGATAAAACTTTTTTAC
MPXV_ZRE/1-258593      ------------------------------------------------------------
MPXV_WR/1-258593       ------------------------------------------------------------
CPXV_BR/1-258593       ------------------------------------------------------------
CPXV_GRI/1-258593      ------------------------------------------------------------
ECTV_MOS/1-258593      ------------------------------------------------------------
ECTV_NAV/1-258593      -------GTAAAACTTTTTTATGAGACCATCAAAGAGAGAAAGAGATAAAACTTTTTTAC
                                                                                   


CMLV_CMS/1-258593      ------------------------------------------------------------
CMLV_M96/1-258593      ---------------------------TGTGAGACCATCGAAGAGAGAAAGAGATAAAAC
VARV_BSH/1-258593      ---------------------------AGTTTTAATACATTAATATTATATTAT------
VARV_IND/1-258593      ------------------------------------------------------------
VARV_GAR/1-258593      ------------------------------------------------------------
RPXV_UTR/1-258593      ------------------------------------------------------------
VACV_COP/1-258593      GACTCCATCAGAAAGAGGTTTAATATTTTTGTGAGACCATCGAAGAGAGAAAGAGATAAA
VACV_TTup/1-258593     GACTCCATCAGAAAGAGGTTTAATATTTTTGTGAGACCATCGAAGAGAGAAAGAGATAAA
VACV_WR/1-258593       GACTCCATCAGAAAGAGGTTTAATATTTTTGTGAGACCATCGAAGAGAGAAAGAGATAAA
MPXV_ZRE/1-258593      ------------------------------------------------------------
MPXV_WR/1-258593       ------------------------------------------------------------
CPXV_BR/1-258593       ------------------------------------------------------------
CPXV_GRI/1-258593      ------------------------------------------------------------
ECTV_MOS/1-258593      ------------------------------------------------------------
ECTV_NAV/1-258593      GACTCCATCAGAAAGAGAATAAAAAT----------------------------------
                                                                                   


CMLV_CMS/1-258593      ------------------------------------------------------------
CMLV_M96/1-258593      TTTTTTTACGACTCCATCAGAAAGAGGTTTAATATTTTTGTGAGACCATCGAAGAGAGAA
VARV_BSH/1-258593      ------------------------------------------------------------
VARV_IND/1-258593      ------------------------------------------------------------
VARV_GAR/1-258593      ------------------------------------------------------------
RPXV_UTR/1-258593      ------------------------------------------------------------
VACV_COP/1-258593      ACTTTTTTACGACTCCATCAGAAAGAGGTTTAATATTTTTGTGAGACCATCGAAGAGAGA
VACV_TTup/1-258593     ACTTTTTTACGACTCCATCAGAAAGAGGTTTAATATTTTTGTGAGACCATCGAAGAGAGA
VACV_WR/1-258593       ACTTTTTTACGACTCCATCAGAAAGAGGTTTAATATTTTTGTGAGACCATCGAAGAGAGA
MPXV_ZRE/1-258593      ------------------------------------------------------------
MPXV_WR/1-258593       ------------------------------------------------------------
CPXV_BR/1-258593       ------------------------------------------------------------
CPXV_GRI/1-258593      ------------------------------------------------------------
ECTV_MOS/1-258593      ------------------------------------------------------------
ECTV_NAV/1-258593      ---------------------ATTTTTGTAAAACTTTTTTATGAGACCATCAAAGAGAGA
                                                                                   


CMLV_CMS/1-258593      ------------------------------------------------------------
CMLV_M96/1-258593      AGAGATAAAACTTTTTTTACGACTCCATCAGAAAGAGGTTTAATATTTTTGTGAGACCAT
VARV_BSH/1-258593      ------------------------------------------------------------
VARV_IND/1-258593      ------------------------------------------------------------
VARV_GAR/1-258593      ------------------------------------------------------------
RPXV_UTR/1-258593      ------------------------------------------------------------
VACV_COP/1-258593      AAGAGATAAAACTTTTTTACGACTCCATCAGAAAGAGGTTTAATATTTTTGTGAGACCAT
VACV_TTup/1-258593     AAGAGATAAAACTTTTTTACGACTCCATCAGAAAGAGGTTTAATATTTTTGTGAGACCAT
VACV_WR/1-258593       AAGAGATAAAACTTTTTTACGACTCCATCAGAAAGAGGTTTAATATTTTTGTGAGACCAT
MPXV_ZRE/1-258593      ------------------------------------------------------------
MPXV_WR/1-258593       ------------------------------------------------------------
CPXV_BR/1-258593       ------------------------------------------------------------
CPXV_GRI/1-258593      ------------------------------------------------------------
ECTV_MOS/1-258593      ------------------------------------------------------------
ECTV_NAV/1-258593      AAGAGATAAAACTTTTTTACGACTCCATCAGAAAGAGAATAAAAATATTTTT--------
                                                                                   


CMLV_CMS/1-258593      ------------------------------------------------------------
CMLV_M96/1-258593      CGAAGAGAGAAAGAGATAAAACTTTTTTTACGACTCCATCAGAAAGAGGTTTAATATTTT
VARV_BSH/1-258593      ------------------------------------------------------------
VARV_IND/1-258593      ------------------------------------------------------------
VARV_GAR/1-258593      ------------------------------------------------------------
RPXV_UTR/1-258593      ------------------------------------------------------------
VACV_COP/1-258593      CGAAGAGAGAAAGAGATAAAACTTTTTTACGACTACTCCATCAGAAAGAGGTTTAATATT
VACV_TTup/1-258593     CGAAGAGAGAAAGAGATAAAACTTTTTTACGACTACTCCATCAGAAAGAGGTTTAATATT
VACV_WR/1-258593       CGAAGAGAGAAAGAGATAAAACTTTTTTACG---ACTCCATCAGAAAGAGGTTTAATATT
MPXV_ZRE/1-258593      ------------------------------------------------------------
MPXV_WR/1-258593       ------------------------------------------------------------
CPXV_BR/1-258593       ------------------------------------------------------------
CPXV_GRI/1-258593      ------------------------------------------------------------
ECTV_MOS/1-258593      ------------------------------------------------------------
ECTV_NAV/1-258593      --------------------------------------------------GTAAAACTTT
                                                                                   


CMLV_CMS/1-258593      ------------------------------------------------------------
CMLV_M96/1-258593      TGTGAGACCATCGAAGAGAGAAAGAGATAAAACTTTTTTTACGACTCCATCAGAAAGAGG
VARV_BSH/1-258593      ------------------------------------------------------------
VARV_IND/1-258593      ------------------------------------------------------------
VARV_GAR/1-258593      ------------------------------------------------------------
RPXV_UTR/1-258593      ------------------------------------------------------------
VACV_COP/1-258593      TTTGTGAGACCATCGAAGAGAGAAAGAGATAAAACTTTTTTACGACTCCATCAGAAAGAG
VACV_TTup/1-258593     TTTGTGAGACCATCGAAGAGAGAAAGAGATAAAACTTTTTTACGACTCCATCAGAAAGAG
VACV_WR/1-258593       TTTGTGAGACCATCGAAGAGAGAAAGAGATAAAACTTTTTTACGACTCCATCAGAAAGAG
MPXV_ZRE/1-258593      ------------------------------------------------------------
MPXV_WR/1-258593       ------------------------------------------------------------
CPXV_BR/1-258593       -----GAGACCATTGAAGAGAGA-------------------------------------
CPXV_GRI/1-258593      -----GAGACCATCGAAGAGAGAAAGAGATAAAACTTTTTTACGACTCCATCAGAAAGAG
ECTV_MOS/1-258593      ------------------------------------------------------------
ECTV_NAV/1-258593      TTTATGAGACCATCAAAGAGAGAAAGAGATAAAACTTTTTTACGACTCCATCAGAAAGAG
                                                                                   


CMLV_CMS/1-258593      ------------------------------------------------------------
CMLV_M96/1-258593      TTTAATATTTTTGTGAGACCATCGAAGAGAGAAAGAGATAAAACTTTTTTTACGACTCCA
VARV_BSH/1-258593      ------------------------------------------------------------
VARV_IND/1-258593      ------------------------------------------------------------
VARV_GAR/1-258593      ------------------------------------------------------------
RPXV_UTR/1-258593      ------------------------------------------------------------
VACV_COP/1-258593      GTTTAATATTTTTGTGAGACCATCGAAGAGAGAAAGAGATAAAACTTTTTTACGACTCCA
VACV_TTup/1-258593     GTTTAATATTTTTGTGAGACCATCGAAGAGAGAAAGAGATAAAACTTTTTTACGACTCCA
VACV_WR/1-258593       GTTTAATATTTTTGTGAGACCATCGAAGAGAGAAAGAGATAAAACTTTTTTACGACTCCA
MPXV_ZRE/1-258593      ------------------------------------------------------------
MPXV_WR/1-258593       ------------------------------------------------------------
CPXV_BR/1-258593       ------------------------------------------------------------
CPXV_GRI/1-258593      ------------------------------------------------------------
ECTV_MOS/1-258593      ------------------------------------------------------------
ECTV_NAV/1-258593      AATAAAAATATTTT----------------------------------------------
                                                                                   


CMLV_CMS/1-258593      ------------------------------------------------------------
CMLV_M96/1-258593      TCAGAAAGAGGTTTAATATTTTTGTGAGACCATCGAAGAGAGAAAGAGATAAAACTTTTT
VARV_BSH/1-258593      ------------------------------------------------------------
VARV_IND/1-258593      ------------------------------------------------------------
VARV_GAR/1-258593      ------------------------------------------------------------
RPXV_UTR/1-258593      ------------------------------------------------------------
VACV_COP/1-258593      TCAGAAAGAGGTTTAATATTTTTGTGAGACCATCGAAGAGAGAAAGAGATAAAACTTTTT
VACV_TTup/1-258593     TCAGAAAGAGGTTTAATATTTTTGTGAGACCATCGAAGAGAGAAAGAGATAAAACTTTTT
VACV_WR/1-258593       TCAGAAAGAGGTTTAATATTTTTGTGAGACCATCGAAGAGAGAAAGAGATAAAACTTTTT
MPXV_ZRE/1-258593      ------------------------------------------------------------
MPXV_WR/1-258593       ------------------------------------------------------------
CPXV_BR/1-258593       -----------------------------------AAGAGAAAGAGAATAAAAATATTTT
CPXV_GRI/1-258593      ----------GTTTAATATTTTTGTGAGACCATCGAAGAGAGAAAGAGATAAAACTTTTT
ECTV_MOS/1-258593      ------------------------------------------------------------
ECTV_NAV/1-258593      ---------TGTAAAACTTTTTTATGAGACCATCAAAGAGAGAAAGAGATAAAACTTTTT
                                                                                   


CMLV_CMS/1-258593      ------------------------------------------------------------
CMLV_M96/1-258593      TTACGACTC---------------------------------------------------
VARV_BSH/1-258593      ------------------------------------------------------------
VARV_IND/1-258593      ------------------------------------------------------------
VARV_GAR/1-258593      ------------------------------------------------------------
RPXV_UTR/1-258593      ------------------------------------------------------------
VACV_COP/1-258593      TACGACTCCATCAGAAAGAGGTTTAATATTTTTGTGAGACCATCGAAGAGAGAAAGAGAT
VACV_TTup/1-258593     TACGACTCCATCAGAAAGAGGTTTAATATTTTTGTGAGACCATCGAAGAGAGAAAGAGAT
VACV_WR/1-258593       TACGACTCCATCAGAAAGAGGTTTAATATTTTTGTGAGACCATCGAAGAGAGAAAGAGAT
MPXV_ZRE/1-258593      ------------------------------------------------------------
MPXV_WR/1-258593       ------------------------------------------------------------
CPXV_BR/1-258593       AGTGACTCCATCAGAAAGAGGTTTAATATTTTTGTGAGA---------------------
CPXV_GRI/1-258593      TACGACTCCATCAGAAAGAGGTTTAATATTTTTGTGAGA---------------------
ECTV_MOS/1-258593      ------------------------------------------------------------
ECTV_NAV/1-258593      TACGACTCCATCAGAAAGAGAATAAAAATATTTTTGTAAAACTTTTTTATGAG-------
                                                                                   


CMLV_CMS/1-258593      ------------------------------------------------------------
CMLV_M96/1-258593      ------------------------------------------------------------
VARV_BSH/1-258593      ------------------------------------------------------------
VARV_IND/1-258593      ------------------------------------------------------------
VARV_GAR/1-258593      ------------------------------------------------------------
RPXV_UTR/1-258593      ------------------------------------------------------------
VACV_COP/1-258593      AAAACTTTTTTACGACTCCATCAGAAAGAGGTTTAATATTTTTGTGAGACCATCGAAGAG
VACV_TTup/1-258593     AAAACTTTTTTACGACTCCATCAGAAAGAGGTTTAATATTTTTGTGAGACCATCGAAGAG
VACV_WR/1-258593       AAAACTTTTTTACGACTCCATCAGAAAGAGGTTTAATATTTTTGTGAGACCATCGAAGAG
MPXV_ZRE/1-258593      ------------------------------------------------------------
MPXV_WR/1-258593       ------------------------------------------------------------
CPXV_BR/1-258593       -------------------------------------------------CCATCGAAGAG
CPXV_GRI/1-258593      -------------------------------------------------CCATCGAAGAG
ECTV_MOS/1-258593      ------------------------------------------------------------
ECTV_NAV/1-258593      ------------------------------------------------ACCATCAAAGAG
                                                                                   


CMLV_CMS/1-258593      ------------------------------------------------------------
CMLV_M96/1-258593      ------------------------------------------------------------
VARV_BSH/1-258593      ------------------------------------------------------------
VARV_IND/1-258593      ------------------------------------------------------------
VARV_GAR/1-258593      ------------------------------------------------------------
RPXV_UTR/1-258593      ------------------------------------------------------------
VACV_COP/1-258593      AGAAAGAGATAAAACTTTTTTACGACTCCATCAGAAAGAGGTTTAATATTTTTGT-----
VACV_TTup/1-258593     AGAAAGAGATAAAACTTTTTTACGACTCCATCAGAAAGAGGTTTAATATTTTTGT-----
VACV_WR/1-258593       AGAAAGAGATAAAACTTTTTTACGACTCCATCAGAAAGAGGTTTAATATTTTTGT-----
MPXV_ZRE/1-258593      ------------------------------------------------------------
MPXV_WR/1-258593       ------------------------------------------------------------
CPXV_BR/1-258593       AGAAA--------------------------------GAGAATAAAAATATTTTTGTAAA
CPXV_GRI/1-258593      AGAAA--------------------------------GAG--------------------
ECTV_MOS/1-258593      --------------------------------------AGTACAAAAGTCAATGTTTTAA
ECTV_NAV/1-258593      AGAAAGAGATAAAACTTTTTTACGACTCCATCAGAAAGAGAATAAAAATATTTTTGTAAA
                                                                                   


CMLV_CMS/1-258593      ------------------------------------------------------------
CMLV_M96/1-258593      ------------------------------------------------------------
VARV_BSH/1-258593      ------------------------------------------------------------
VARV_IND/1-258593      ------------------------------------------------------------
VARV_GAR/1-258593      ------------------------------------------------------------
RPXV_UTR/1-258593      ------------------------------------------------------------
VACV_COP/1-258593      ------------------------------------------------------------
VACV_TTup/1-258593     ------------------------------------------------------------
VACV_WR/1-258593       ------------------------------------------------------------
MPXV_ZRE/1-258593      ------------------------------------------------------------
MPXV_WR/1-258593       ------------------------------------------------------------
CPXV_BR/1-258593       ACTTTTTTATGAGACCATTGAAG--AGAGAAAGAGAATAAAAATATTTTTGTAAAACTTT
CPXV_GRI/1-258593      ------------------------------------------------------------
ECTV_MOS/1-258593      AATATAT-------------------GGATGAGAGAATATTTGTC---------------
ECTV_NAV/1-258593      ACTTTTTTATGAGACCATCAAAGAGAGAAAGAGATAAAACTTTTT---------------
                                                                                   


CMLV_CMS/1-258593      ------------------------------------------------------------
CMLV_M96/1-258593      ------------------------------------------------------------
VARV_BSH/1-258593      ------------------------------------------------------------
VARV_IND/1-258593      ------------------------------------------------------------
VARV_GAR/1-258593      ------------------------------------------------------------
RPXV_UTR/1-258593      ------------------------------------------------------------
VACV_COP/1-258593      ------GAGACCATCGAAGAGAGAAAGAGATAAAACTTTTTTACGACTCCATCAGAAAGA
VACV_TTup/1-258593     ------GAGACCATCGAAGAGAGAAAGAGATAAAACTTTTTTACGACTCCATCAGAAAGA
VACV_WR/1-258593       ------GAGACCATCGAAGAGAGAAAGAGATAAAACTTTTTTACGACTCCATCAGAAAGA
MPXV_ZRE/1-258593      ------------------------------------------------------------
MPXV_WR/1-258593       ------------------------------------------------------------
CPXV_BR/1-258593       TTTATGAGACCATTGAAGAGAGAAAGAGAATAAAATATTTTTACGACTCCATCAGAAAGA
CPXV_GRI/1-258593      ------------------------------------------------------------
ECTV_MOS/1-258593      ------------------------------------------------------------
ECTV_NAV/1-258593      ------------------------------------------------------------
                                                                                   


CMLV_CMS/1-258593      ------------------------------------------------------------
CMLV_M96/1-258593      ------------------------------------------------------------
VARV_BSH/1-258593      ------------------------------------------------------------
VARV_IND/1-258593      ------------------------------------------------------------
VARV_GAR/1-258593      ------------------------------------------------------------
RPXV_UTR/1-258593      ------------------------------------------------------------
VACV_COP/1-258593      GGTTTAATATTTTTGTGAGACCATCGAAGAGAGAAAGAGATAAAACTTTTT---------
VACV_TTup/1-258593     GGTTTAATATTTTTGTGAGACCATCGAAGAGAGAAAGAGATAAAACTTTTT---------
VACV_WR/1-258593       GGTTTAATATTTTTGTGAGACCATCGAAGAGAGAAAGAGATAAAACTTTTT---------
MPXV_ZRE/1-258593      ------------------------------------------------------------
MPXV_WR/1-258593       ------------------------------------------------------------
CPXV_BR/1-258593       GGTTTAATATTTTTGTGAGACCATTGAAGAGAGAAAGAGAATAAAAATATTTTTGTAAAA
CPXV_GRI/1-258593      ------------------------------------------------------------
ECTV_MOS/1-258593      -------------------TGT---------------------ATAAAAACTGTGTGAAA
ECTV_NAV/1-258593      -------------------TACGACTCCATCAGAAAGAGAATAAAAATATTTTTGTAAAA
                                                                                   


CMLV_CMS/1-258593      ------------------------------------------------------------
CMLV_M96/1-258593      ------------------------------------------------------------
VARV_BSH/1-258593      ------------------------------------------------------------
VARV_IND/1-258593      ------------------------------------------------------------
VARV_GAR/1-258593      ------------------------------------------------------------
RPXV_UTR/1-258593      ------------------------------------------------------------
VACV_COP/1-258593      ------------------------------------------------------------
VACV_TTup/1-258593     ------------------------------------------------------------
VACV_WR/1-258593       ------------------------------------------------------------
MPXV_ZRE/1-258593      ------------------------------------------------------------
MPXV_WR/1-258593       ------------------------------------------------------------
CPXV_BR/1-258593       CTTTTTTATGAGACCATTGAAGAGAGAAAGAGAATAAAAATA------------------
CPXV_GRI/1-258593      ------------------------------------------------------------
ECTV_MOS/1-258593      TTTTGT---------ACCAAAGAAAAAAACGTGAGCCGTATCCCCTACATGGATTTTACT
ECTV_NAV/1-258593      CTTTTTTATGAGACCATCAAAGAGAGAA--------------------------------
                                                                                   


CMLV_CMS/1-258593      ------------------------------------------------------------
CMLV_M96/1-258593      ------------------------------------------------------------
VARV_BSH/1-258593      ------------------------------------------------------------
VARV_IND/1-258593      ------------------------------------------------------------
VARV_GAR/1-258593      ------------------------------------------------------------
RPXV_UTR/1-258593      ------------------------------------------------------------
VACV_COP/1-258593      --------------TACGACTCCATCAGAAAGAGGTTTAATATTTTTGTGAGACCATCGA
VACV_TTup/1-258593     --------------TACGACTCCATCAGAAAGAGGTTTAATATTTTTGTGAGACCATCGA
VACV_WR/1-258593       --------------TACGACTCCATCAGAAAGAGGTTTAATATTTTTGTGAGACCATCGA
MPXV_ZRE/1-258593      ------------------------------------------------------------
MPXV_WR/1-258593       ------------------------------------------------------------
CPXV_BR/1-258593       ----------------------------TTTTTGTAAAACTTTTTTATGAGACCATTGAA
CPXV_GRI/1-258593      ------------------------------------------------------------
ECTV_MOS/1-258593      AGATCATTTATATGCCAAAAAATATTATACTATATACGTTTATTATATGATGTTAACG--
ECTV_NAV/1-258593      -----------------------------AGAGATAAAACTTTTTTACGACTCCATCA--
                                                                                   


CMLV_CMS/1-258593      ------------------------------------------------------------
CMLV_M96/1-258593      ------------------------------------------------------------
VARV_BSH/1-258593      ------------------------------------------------------------
VARV_IND/1-258593      ------------------------------------------------------------
VARV_GAR/1-258593      ------------------------------------------------------------
RPXV_UTR/1-258593      ------------------------------------------------------------
VACV_COP/1-258593      AGAGAGAAAGAGATAAAACTTTTTTACGACTCCATCAGAAAGAGGTTTAATATTTTTGTG
VACV_TTup/1-258593     AGAGAGAAAGAGATAAAACTTTTTTACGACTCCATCAGAAAGAGGTTTAATATTTTTGTG
VACV_WR/1-258593       AGAGAGAAAGAGATAAAACTTTTTTACGACTCCATCAGAAAGAGGTTTAATATTTTTGTG
MPXV_ZRE/1-258593      ------------------------------------------------------------
MPXV_WR/1-258593       ------------------------------------------------------------
CPXV_BR/1-258593       GAGAGAAAGAGAATAAAATATTTTTACGACTCCATCAGAAAGAGGTTTAATATTTTTGTG
CPXV_GRI/1-258593      ------------------------------------------------------------
ECTV_MOS/1-258593      ------------------------------------------------------------
ECTV_NAV/1-258593      ------------------------------------------------------------
                                                                                   


CMLV_CMS/1-258593      ------------------------------------------------------------
CMLV_M96/1-258593      ------------------------------------------------------------
VARV_BSH/1-258593      ------------------------------------------------------------
VARV_IND/1-258593      ------------------------------------------------------------
VARV_GAR/1-258593      ------------------------------------------------------------
RPXV_UTR/1-258593      ------------------------------------------------------------
VACV_COP/1-258593      AGACCATCGAAGAGAGAAAGAGATAAAACTTTTT--------------------------
VACV_TTup/1-258593     AGACCATCGAAGAGAGAAAGAGATAAAACTTTTT--------------------------
VACV_WR/1-258593       AGACCATCGAAGAGAGAAAGAGATAAAACTTTTT--------------------------
MPXV_ZRE/1-258593      ------------------------------------------------------------
MPXV_WR/1-258593       ------------------------------------------------------------
CPXV_BR/1-258593       AGACCATTGAAGCGAGAAAGAGAATAAAAATATTTTTGTA--------------------
CPXV_GRI/1-258593      ------------------------------------------------------------
ECTV_MOS/1-258593      ---------------TGTAAATTATAAACATTATTTTATGATGCAATTGTCTGGCAACCT
ECTV_NAV/1-258593      ---------------GAAAGAGAATAAAAATATTTTTGTAA-------------------
                                                                                   


CMLV_CMS/1-258593      ------------------------------------------------------------
CMLV_M96/1-258593      ------------------------------------------------------------
VARV_BSH/1-258593      ------------------------------------------------------------
VARV_IND/1-258593      ------------------------------------------------------------
VARV_GAR/1-258593      ------------------------------------------------------------
RPXV_UTR/1-258593      ------------------------------------------------------------
VACV_COP/1-258593      ------------------------------------------------------------
VACV_TTup/1-258593     ------------------------------------------------------------
VACV_WR/1-258593       ------------------------------------------------------------
MPXV_ZRE/1-258593      ------------------------------------------------------------
MPXV_WR/1-258593       ------------------------------------------------------------
CPXV_BR/1-258593       ------------------------------------------------------------
CPXV_GRI/1-258593      ------------------------------------------------------------
ECTV_MOS/1-258593      AGATGGGCACAGGGGATGTTTGATAAGCTCTATGAGTATATGTTGTTGGACGTTATTGTT
ECTV_NAV/1-258593      ------------------------------------------------------------
                                                                                   


CMLV_CMS/1-258593      ------------------------------------------------------------
CMLV_M96/1-258593      ------------------------------------------------------------
VARV_BSH/1-258593      ------------------------------------------------------------
VARV_IND/1-258593      ------------------------------------------------------------
VARV_GAR/1-258593      ------------------------------------------------------------
RPXV_UTR/1-258593      ------------------------------------------------------------
VACV_COP/1-258593      ------------------------------------------------------------
VACV_TTup/1-258593     ------------------------------------------------------------
VACV_WR/1-258593       ------------------------------------------------------------
MPXV_ZRE/1-258593      ------------------------------------------------------------
MPXV_WR/1-258593       ------------------------------------------------------------
CPXV_BR/1-258593       --------------------------------AAACTTTTTTATGAGACCATTGAAGAGA
CPXV_GRI/1-258593      ------------------------------------------------------------
ECTV_MOS/1-258593      TAAGAAATAGTTGATGCATCAGAATGAGGTTTTAATATTTTTATGAGACCATCGAAGAGA
ECTV_NAV/1-258593      ---------------------------------AACTTTTTTATGAGACCATCAAAGAGA
                                                                                   


CMLV_CMS/1-258593      ------------------------------------------------------------
CMLV_M96/1-258593      ------------------------------------------------------------
VARV_BSH/1-258593      ------------------------------------------------------------
VARV_IND/1-258593      ------------------------------------------------------------
VARV_GAR/1-258593      ------------------------------------------------------------
RPXV_UTR/1-258593      ------------------------------------------------------------
VACV_COP/1-258593      ---TACGACTCCATCAGAAAGAGGTTTAATATTTTTGTGAGACCATCGAAGAGAGAAAGA
VACV_TTup/1-258593     ---TACGACTCCATCAGAAAGAGGTTTAATATTTTTGTGAGACCATCGAAGAGAGAAAGA
VACV_WR/1-258593       ---TACGACTCCATCAGAAAGAGGTTTAATATTTTTGTGAGACCATCGAAGAGAGAAAGA
MPXV_ZRE/1-258593      ------------------------------------------------------------
MPXV_WR/1-258593       ------------------------------------------------------------
CPXV_BR/1-258593       GAAAGAGAATAAAAATATTTTTGTAAAACTTTTTTATGAGACCATTGAAGAGAGAAAGAG
CPXV_GRI/1-258593      ------------------------------------------------------------
ECTV_MOS/1-258593      GAAAGAGATAAAACTTTT------------------------------------------
ECTV_NAV/1-258593      GAAAGAGATAAAACTTTT------------------------------------------
                                                                                   


CMLV_CMS/1-258593      ------------------------------------------------------------
CMLV_M96/1-258593      ------------------------------------------------------------
VARV_BSH/1-258593      ------------------------------------------------------------
VARV_IND/1-258593      ------------------------------------------------------------
VARV_GAR/1-258593      ------------------------------------------------------------
RPXV_UTR/1-258593      ------------------------------------------------------------
VACV_COP/1-258593      GATAAAACTTTTTTACGACTCCATCAGAAAGAGGTTTAATATTTTTGTGAGACCATCGAA
VACV_TTup/1-258593     GATAAAACTTTTTTACGACTCCATCAGAAAGAGGTTTAATATTTTTGTGAGACCATCGAA
VACV_WR/1-258593       GATAAAACTTTTTTACGACTCCATCAGAAAGAGGTTTAATATTTTTGTGAGACCATCGAA
MPXV_ZRE/1-258593      ------------------------------------------------------------
MPXV_WR/1-258593       ------------------------------------------------------------
CPXV_BR/1-258593       AATAAAATATTTTTACGACTCCATCAGAAAGAGGTTTAATATTTTTGTGAGACCATTGAA
CPXV_GRI/1-258593      ------------------------------------------------------------
ECTV_MOS/1-258593      --------------------------------------------------TTACGACTCC
ECTV_NAV/1-258593      --------------------------------------------------TTACGACTCC
                                                                                   


CMLV_CMS/1-258593      ------------------------------------------------------------
CMLV_M96/1-258593      ------------------------------CATCAGAAAGAGGTTTAATATTTTTGTGAG
VARV_BSH/1-258593      ------------------------------------------------------------
VARV_IND/1-258593      ------------------------------------------------------------
VARV_GAR/1-258593      ------------------------------------------------------------
RPXV_UTR/1-258593      ------------------------------------------------------------
VACV_COP/1-258593      GAGAGAAAGAGATAAAACTTTTTTACGACTCCATCAGAAAGAGGTTTAATATTTTTGTGA
VACV_TTup/1-258593     GAGAGAAAGAGATAAAACTTTTTTACGACTCCATCAGAAAGAGGTTTAATATTTTTGTGA
VACV_WR/1-258593       GAGAGAAAGAGATAAAACTTTTTTACGACTCCATCAGAAAGAGGTTTAATATTTTTGTGA
MPXV_ZRE/1-258593      ------------------------------------------------------------
MPXV_WR/1-258593       ------------------------------------------------------------
CPXV_BR/1-258593       GAGAGAAAGAGAATAAAAATATT-------------------------------------
CPXV_GRI/1-258593      ------------------------------------------------------------
ECTV_MOS/1-258593      ATCAGAAAGAGAATAAAAATATT-------------------------------------
ECTV_NAV/1-258593      ATCAGAAAGAGAATAAAAATATT-------------------------------------
                                                                                   


CMLV_CMS/1-258593      ------------------------------------------------------------
CMLV_M96/1-258593      ACCATCGAAGAGAGAAAGAG----------------------------------------
VARV_BSH/1-258593      ------------------------------------------------------------
VARV_IND/1-258593      ------------------------------------------------------------
VARV_GAR/1-258593      ------------------------------------------------------------
RPXV_UTR/1-258593      ------------------------------------------------------------
VACV_COP/1-258593      GACCATCGAAGAGAGAAAGA----------------------------------------
VACV_TTup/1-258593     GACCATCGAAGAGAGAAAGA----------------------------------------
VACV_WR/1-258593       GACCATCGAAGAGAGAAAGA----------------------------------------
MPXV_ZRE/1-258593      ------------------------------------------------------------
MPXV_WR/1-258593       ------------------------------------------------------------
CPXV_BR/1-258593       -----------TTTGTAAAACTTTTTTATGAGACCATTGAAGAGAGAAAGAGAATAAAAA
CPXV_GRI/1-258593      ------------------------------------------------------------
ECTV_MOS/1-258593      -----------TTTGTAAAACTTTTTTATGAGACCATCGAAGAGAGAAAGAG--------
ECTV_NAV/1-258593      -----------TTTGTAAAACTTTTTTATGAGACCATCAAAGAGAGAAAGAG--------
                                                                                   


CMLV_CMS/1-258593      ------------------------------------------------------------
CMLV_M96/1-258593      ---------------------------------------------ATAAAACTTTTTTTA
VARV_BSH/1-258593      ------------------------------------------------------------
VARV_IND/1-258593      ------------------------------------------------------------
VARV_GAR/1-258593      ------------------------------------------------------------
RPXV_UTR/1-258593      ------------------------------------------------------------
VACV_COP/1-258593      ---------------------------------------------GATAAAACTTTTTTA
VACV_TTup/1-258593     ---------------------------------------------GATAAAACTTTTTTA
VACV_WR/1-258593       ---------------------------------------------GATAAAACTTTTTTA
MPXV_ZRE/1-258593      ------------------------------------------------------------
MPXV_WR/1-258593       ------------------------------------------------------------
CPXV_BR/1-258593       TATTTTTGTAAAACTTTTTTATGAGACCATTGAAGAGAGAAAGAGAATAAAATATTTTTA
CPXV_GRI/1-258593      ------------------------------------------------------------
ECTV_MOS/1-258593      ----------------------------------------------ATAAAACTTTTTTA
ECTV_NAV/1-258593      ----------------------------------------------ATAAAACTTTTTTA
                                                                                   


CMLV_CMS/1-258593      ------------------------------------------------------------
CMLV_M96/1-258593      CGACTCCATCAGAAAGAGGTTTAATATTTTTGTGAGACCATCGAAGAGAGAAAGAGATAA
VARV_BSH/1-258593      ------------------------------------------------------------
VARV_IND/1-258593      ------------------------------------------------------------
VARV_GAR/1-258593      ------------------------------------------------------------
RPXV_UTR/1-258593      ------------------------------------------------------------
VACV_COP/1-258593      CGACTCCATCAGAAAGAGGTTTAATATTTTTGTGAGACCATCGAAGAGAGAAAGAGATAA
VACV_TTup/1-258593     CGACTCCATCAGAAAGAGGTTTAATATTTTTGTGAGACCATCGAAGAGAGAAAGAGATAA
VACV_WR/1-258593       CGACTCCATCAGAAAGAGGTTTAATATTTTTGTGAGACCATCGAAGAGAGAAAGAGA---
MPXV_ZRE/1-258593      ------------------------------------------------------------
MPXV_WR/1-258593       ------------------------------------------------------------
CPXV_BR/1-258593       CGACTCCATCAGAAAGAGGTTTAATATTTTTGTGAGACCATTGAAGAGAGAAAGAGAATA
CPXV_GRI/1-258593      ------------------------------------------------------------
ECTV_MOS/1-258593      CGACTCCATC--------------------------------------AGAAAGAGAATA
ECTV_NAV/1-258593      CGACTCCATC--------------------------------------AGAAAGAGAATA
                                                                                   


CMLV_CMS/1-258593      ------------------------------------------------------------
CMLV_M96/1-258593      AACTTTTTTTACGACTCCATCAGAAAGAGGTTTAATATTTTTGTGAGACCATCGAAGAGA
VARV_BSH/1-258593      ------------------------------------------------------------
VARV_IND/1-258593      ------------------------------------------------------------
VARV_GAR/1-258593      ------------------------------------------------------------
RPXV_UTR/1-258593      ------------------------------------------------------------
VACV_COP/1-258593      AACTTTTTTA--------------------------------------------------
VACV_TTup/1-258593     AACTTTTTTACGACTCCATCAGAAAGAGGTTTAATATTTTTGTGAGACCATCGAAGAGAG
VACV_WR/1-258593       ------------------------------------------------------------
MPXV_ZRE/1-258593      ------------------------------------------------------------
MPXV_WR/1-258593       ------------------------------------------------------------
CPXV_BR/1-258593       AAAATATT----------------------------------------------------
CPXV_GRI/1-258593      ------------------------------------------------------------
ECTV_MOS/1-258593      AAAATATT----------------------------------------------------
ECTV_NAV/1-258593      AAAATATT----------------------------------------------------
                                                                                   


CMLV_CMS/1-258593      ------------------------------------------------------------
CMLV_M96/1-258593      GAAAGAGATAAAACTTTTTTTACGACTCCATCAGAAAGAGGTTTAATATTTTTGTGAGAC
VARV_BSH/1-258593      ------------------------------------------------------------
VARV_IND/1-258593      ------------------------------------------------------------
VARV_GAR/1-258593      ------------------------------------------------------------
RPXV_UTR/1-258593      ---------GATCGCTTTATAGAGACCATCAGAAAGAGGTTTAATATTTTTGTGAGACCA
VACV_COP/1-258593      ----------------------------------------------------------CG
VACV_TTup/1-258593     AAAGAGATAAAACTTTTTTACGACTCCATCAGAAAGAGGTTTAATATTTTTGTGAGACCA
VACV_WR/1-258593       ------------------------------------------------------------
MPXV_ZRE/1-258593      ------------------------------------------------------------
MPXV_WR/1-258593       ------------------------------------------------------------
CPXV_BR/1-258593       -----------------------------------TTTGTAAAACTTTTTTATGAGACCA
CPXV_GRI/1-258593      ------------------------------------------------------------
ECTV_MOS/1-258593      -----------------------------------TTTGTAAAACTTTTTTATGAGACCA
ECTV_NAV/1-258593      -----------------------------------TTTGTAAAACTTTTTTATGAGACCA
                                                                                   


CMLV_CMS/1-258593      ------------------------------------------------------------
CMLV_M96/1-258593      CATCGAAGAGAGAAAGAGATAAAACTTTTTTTACGACTCCATCAGAAAGAGGTTTAATAT
VARV_BSH/1-258593      ------------------------------------------------------------
VARV_IND/1-258593      ------------------------------------------------------------
VARV_GAR/1-258593      ------------------------------------------------------------
RPXV_UTR/1-258593      TCGAAGAGAGAAAGAGA-------------------------------------------
VACV_COP/1-258593      ACTCCATCAGAAAGAGGTTTAATATTTTTGTGAGACCATCGAAGAGAGAAAGAGATAAAA
VACV_TTup/1-258593     TCGAAGAGAGAAAGA---------------------------------------------
VACV_WR/1-258593       ------------------------------------------------------------
MPXV_ZRE/1-258593      ------------------------------------------------------------
MPXV_WR/1-258593       ------------------------------------------------------------
CPXV_BR/1-258593       TCGAAGAGAGAAAGAGAATAAAAATATTTTT-----------------------------
CPXV_GRI/1-258593      ------------------------------------------------------------
ECTV_MOS/1-258593      TCGAAGAGAGAAAGA---------------------------------------------
ECTV_NAV/1-258593      TCAAAGAGAGAAAGA---------------------------------------------
                                                                                   


CMLV_CMS/1-258593      ------------------------------------------------------------
CMLV_M96/1-258593      TTTTGTGAGACCATCGAAGAGAGAAAGAGATAAAACTTTTTTTACGACTCCATCAGAAAG
VARV_BSH/1-258593      ------------------------------------------------------------
VARV_IND/1-258593      ------------------------------------------------------------
VARV_GAR/1-258593      ------------------------------------------------------------
RPXV_UTR/1-258593      ------------------------------------------------------------
VACV_COP/1-258593      C-----------------------------------------------------------
VACV_TTup/1-258593     ------------------------------------------------------------
VACV_WR/1-258593       ------------------------------------------------------------
MPXV_ZRE/1-258593      ------------------------------------------------------------
MPXV_WR/1-258593       ------------------------------------------------------------
CPXV_BR/1-258593       ------------------------------------------------------------
CPXV_GRI/1-258593      ------------------------------------------------------------
ECTV_MOS/1-258593      ------------------------------------------------------------
ECTV_NAV/1-258593      ------------------------------------------------------------
                                                                                   


CMLV_CMS/1-258593      ------------------------------------------------------------
CMLV_M96/1-258593      AGGTTTAATATTTTTGTGAGACCATCGAAGAGAGAAAGAGATAAAACTTTTTTTACGACT
VARV_BSH/1-258593      ------------------------------------------------------------
VARV_IND/1-258593      ------------------------------------------------------------
VARV_GAR/1-258593      ------------------------------------------------------------
RPXV_UTR/1-258593      ------------------------------------------------------------
VACV_COP/1-258593      ------------------------------------------------------------
VACV_TTup/1-258593     ------------------------------------------------------------
VACV_WR/1-258593       ------------------------------------------------------------
MPXV_ZRE/1-258593      ------------------------------------------------------------
MPXV_WR/1-258593       ------------------------------------------------------------
CPXV_BR/1-258593       ------------------------------------------------------------
CPXV_GRI/1-258593      ------------------------------------------------------------
ECTV_MOS/1-258593      ------------------------------------------------------------
ECTV_NAV/1-258593      ------------------------------------------------------------
                                                                                   


CMLV_CMS/1-258593      ------------------------------------------------------------
CMLV_M96/1-258593      CCATCAGAAAGAGGTTTAATATTTTTGTGAGACCATCGAAGAGAGAAAGAGATAAAACTT
VARV_BSH/1-258593      ------------------------------------------------------------
VARV_IND/1-258593      ------------------------------------------------------------
VARV_GAR/1-258593      ------------------------------------------------------------
RPXV_UTR/1-258593      ------------------------------------------------------------
VACV_COP/1-258593      ------------------------------------------------------------
VACV_TTup/1-258593     ------------------------------------------------------------
VACV_WR/1-258593       ------------------------------------------------------------
MPXV_ZRE/1-258593      ------------------------------------------------------------
MPXV_WR/1-258593       ------------------------------------------------------------
CPXV_BR/1-258593       ------------------------------------------------------------
CPXV_GRI/1-258593      ------------------------------------------------------------
ECTV_MOS/1-258593      ------------------------------------------------------------
ECTV_NAV/1-258593      ------------------------------------------------------------
                                                                                   


CMLV_CMS/1-258593      -----------------------------CTATTTTATTTAGTGTCTAGAAAAAAA----
CMLV_M96/1-258593      TTTTTACGACTCCATCAGAAAGAGGTTTAATATTTTTGTGAGACCATCGAAGAGAGAAAG
VARV_BSH/1-258593      ----------------------------ACTATTTTATTTAGTGTCTAGAAAAAA-----
VARV_IND/1-258593      ------------------------------------------------------------
VARV_GAR/1-258593      ------------------------------------------------------------
RPXV_UTR/1-258593      ------------------------------------------------------------
VACV_COP/1-258593      ------------------------------------------------------------
VACV_TTup/1-258593     ------------------------------------------------------------
VACV_WR/1-258593       ------------------------------------------------------------
MPXV_ZRE/1-258593      ------------------------------------------------------------
MPXV_WR/1-258593       ------------------------------------------------------------
CPXV_BR/1-258593       ------------------------------------------------------------
CPXV_GRI/1-258593      ------------------------------------------------------------
ECTV_MOS/1-258593      ------------------------------------------------------------
ECTV_NAV/1-258593      ------------------------------------------------------------
                                                                                   


CMLV_CMS/1-258593      ------------------------------------------------------------
CMLV_M96/1-258593      AGATAAAACTTTTTTTACGACTCCATCAGAAAGAGGTTTAATATTTTTGTGAGACCATCG
VARV_BSH/1-258593      ------------------------------------------------------------
VARV_IND/1-258593      ------------------------------------------------------------
VARV_GAR/1-258593      ------------------------------------------------------------
RPXV_UTR/1-258593      ------------------------------------------------------------
VACV_COP/1-258593      ------------------------------------------------------------
VACV_TTup/1-258593     ------------------------------------------------------------
VACV_WR/1-258593       ------------------------------------------------------------
MPXV_ZRE/1-258593      ------------------------------------------------------------
MPXV_WR/1-258593       ------------------------------------------------------------
CPXV_BR/1-258593       -----------------------------------GTAAAACTTTTTTATGAGACCATTG
CPXV_GRI/1-258593      ------------------------------------------------------------
ECTV_MOS/1-258593      ------------------------------------------------------------
ECTV_NAV/1-258593      ------------------------------------------------------------
                                                                                   


CMLV_CMS/1-258593      ----------------------------------------------------------TG
CMLV_M96/1-258593      AAGAGAGAAAGAGATAAAACTTTTTTTACGACTCCATCAGAAAGAGGTTTAATATTTTTG
VARV_BSH/1-258593      ---------------------------------------------------------ATG
VARV_IND/1-258593      ------------------------------------------------------------
VARV_GAR/1-258593      ------------------------------------------------------------
RPXV_UTR/1-258593      ------------------------------------------------------------
VACV_COP/1-258593      ------------------------------------------------------------
VACV_TTup/1-258593     ------------------------------------------------------------
VACV_WR/1-258593       ------------------------------------------------------------
MPXV_ZRE/1-258593      ------------------------------------------------------------
MPXV_WR/1-258593       ------------------------------------------------------------
CPXV_BR/1-258593       AAGAGAGAAAGAGAATAAAATATTTTTACGACTCCATCAGAAAGAGGTTTAATATTTTTG
CPXV_GRI/1-258593      --------------ATAAAACTTTTTTACGACTCCATCAGAAAGAGGTTTAATATTTTTG
ECTV_MOS/1-258593      -------------GATAAAACTTTTTTACGACTCCATCAGAAAGAG--------------
ECTV_NAV/1-258593      -------------GATAAAACTTTTTTACGACTCCATCAGAAAGAG--------------
                                                                                   


CMLV_CMS/1-258593      TGTGACCCACGACTGTAGGAAA--------------------------------------
CMLV_M96/1-258593      TGAGACCATCGAAGAGAGAAAGAGATAAAACTTTTTTTACGACTCCATCAGAAAGAGGTT
VARV_BSH/1-258593      TGTGACCCACGACTGTAGGA----------------------------------------
VARV_IND/1-258593      ------------------------------------------------------------
VARV_GAR/1-258593      ------------------------------------------------------------
RPXV_UTR/1-258593      ------------------------------------------------------------
VACV_COP/1-258593      ------------------------------------------------------------
VACV_TTup/1-258593     ------------------------------------------------------------
VACV_WR/1-258593       ------------------------------------------------------------
MPXV_ZRE/1-258593      ------------------------------------------------------------
MPXV_WR/1-258593       ------------------------------------------------------------
CPXV_BR/1-258593       TGAGACCATTGAAGAGAGAAAGAGAATAAAAATATTTTTGTAAAACTTTTTTATGAGACC
CPXV_GRI/1-258593      ------------------------------------------------------------
ECTV_MOS/1-258593      ------------------------------------------------------------
ECTV_NAV/1-258593      ------------------------------------------------------------
                                                                                   


CMLV_CMS/1-258593      -----------------CTCTAGAGGGTAAGAAAAATCAATCGCTTTATAGAGACCATCA
CMLV_M96/1-258593      TAATATTTTTGTGAGACCATCGAAGAGAGAAAGAGATAAAACTTTTTTACGACTCCATCA
VARV_BSH/1-258593      ----------------AACTCTAGAGGGTAAAAAAATCAATCGCTTTATAGAGACCATCA
VARV_IND/1-258593      ------------------------------------------------------------
VARV_GAR/1-258593      ------------------------------------------------------------
RPXV_UTR/1-258593      ------------------------------------------------------------
VACV_COP/1-258593      ------------------------------------------------------------
VACV_TTup/1-258593     ------------------------------------------------------------
VACV_WR/1-258593       ------------------------------------------------------------
MPXV_ZRE/1-258593      ------------------------------------------------------------
MPXV_WR/1-258593       ------------------------------------------------------------
CPXV_BR/1-258593       ATTGAAGAGAGAAAGA--------------------------------------------
CPXV_GRI/1-258593      ------------------------------------------------------------
ECTV_MOS/1-258593      ------------------------------------------------------------
ECTV_NAV/1-258593      ------------------------------------------------------------
                                                                                   


CMLV_CMS/1-258593      GAAAGAGGTTTAATATTTTTGTGAAACCATCGAAGAGAGAAAGAGATAAAACTTTTTTTA
CMLV_M96/1-258593      GAAAGAGGTTTAATATTTTTGTGAGACCATCGAAGAGAGAAAGAGATAAAACTTTTTTTA
VARV_BSH/1-258593      GAAAGAGGTTTAATATTTTTGTGAGACCATCGAAGAGAGAAAGAGATAAAAC--TTTTTA
VARV_IND/1-258593      ------------------------------------------------------------
VARV_GAR/1-258593      ------------------------------------------------------------
RPXV_UTR/1-258593      ------------------------------------------------------------
VACV_COP/1-258593      -----------------------------------------------------TTTTTTA
VACV_TTup/1-258593     ------------------------------------------------------------
VACV_WR/1-258593       ------------------------------------------------------------
MPXV_ZRE/1-258593      ------------------------------------------------------------
MPXV_WR/1-258593       ------------------------------------------------------------
CPXV_BR/1-258593       ------------------------------------------------------------
CPXV_GRI/1-258593      ------------------------------------------------------------
ECTV_MOS/1-258593      ------------------------------------------------------------
ECTV_NAV/1-258593      ------------------------------------------------------------
                                                                                   


CMLV_CMS/1-258593      CGACTCCATCAGAAAGAGGTTTAATATTTTTGTGAGACCATCGAAGAGAGAAAGAGATAA
CMLV_M96/1-258593      CGACTCCATCAGAAAGAGGTTTAATATTTTTGTGAGACCATCGAAGAGAGAAAGAGATAA
VARV_BSH/1-258593      CGACTCCATCAGAAAGAGGTTTAATATTTTTGTGAGACCATCGAAGAGAGAAAGAGATAA
VARV_IND/1-258593      ------------------------------------------------------------
VARV_GAR/1-258593      ------------------------------------------------------------
RPXV_UTR/1-258593      ---------------------------------------------------------TAA
VACV_COP/1-258593      CGACTCCATCAGAAAGAGGTTTAATATTTTTGTGAGACCATCGAAGAGAGAAAGAGATAA
VACV_TTup/1-258593     -------------------------------------------------------GATAA
VACV_WR/1-258593       --------------------------------------------------------ATAA
MPXV_ZRE/1-258593      ------------------------------------------------------------
MPXV_WR/1-258593       ------------------------------------------------------------
CPXV_BR/1-258593       ------------------------------------------------------------
CPXV_GRI/1-258593      ------------------------------------------------------------
ECTV_MOS/1-258593      ------------------------------------------------------------
ECTV_NAV/1-258593      ------------------------------------------------------------
                                                                                   


CMLV_CMS/1-258593      AACTTTTTTTACGACTCCATCAGAAAGAGGTTTAATATTTTTGTGAGACCATCGAAGAGA
CMLV_M96/1-258593      AACTTTTTTTACGACTCCATCAGAAAGAGGTTTAATATTTTTGTGAGACCATCGAAGAGA
VARV_BSH/1-258593      AAC--TTTTTACGACTCCATCAGAAAGAGGTTTAATATTTTTGTGAGACCATCGAAGAGA
VARV_IND/1-258593      ------------------------------------------------------------
VARV_GAR/1-258593      ------------------------------------------------------------
RPXV_UTR/1-258593      AACTTTTTTACGACTCCATCAGAAAGAGGTTTAATATTTTTGTGAG-ACCATCGAAGAGA
VACV_COP/1-258593      AACTTTTTTACGACTCCATCAGAAAGAGGTTTAATATTTTTGTGAG-ACCATCGAAGAGA
VACV_TTup/1-258593     AACTTTTTTACGACTCCATCAGAAAGAGGTTTAATATTTTTGTGAG-ACCATCGAAGAGA
VACV_WR/1-258593       AAATATTTTATGACT---------------------------------CCATTGAAGAGA
MPXV_ZRE/1-258593      ------------------------------------------------------------
MPXV_WR/1-258593       ------------------------------------------------------------
CPXV_BR/1-258593       -------------GAATAAAAATATTTTTGTAAAACTTTTTTATGAGACCATTGAAGAGA
CPXV_GRI/1-258593      -------------------------------------------TGAGACCATCGAAGAGA
ECTV_MOS/1-258593      --------------AATAAAAATATTTTTGTAAAACTTTTTTATGAGACCATCGAAGAGA
ECTV_NAV/1-258593      --------------AATAAAAATATTTTTGTAAAACTTTTTTATGAGACCATCAAAGAGA
                                                                                   


CMLV_CMS/1-258593      GAAAGAGATAAAACTTTTTTTACGACTCCATCAGAAAGA---------------GGTTTA
CMLV_M96/1-258593      GAAAGAGATAAAACTTTTTTTACGACTCCATCAGAAAGA---------------GGTTTA
VARV_BSH/1-258593      GAAAGAGATAAAAC--TTTTTACGACTCCATCAGAAAGA---------------GGTTTA
VARV_IND/1-258593      ------------------------------------------------------------
VARV_GAR/1-258593      ------------------------------------------------------------
RPXV_UTR/1-258593      GAAAGAGATAAAAC-TTTTTTACGACTCCATCAGAAAGA---------------GGTTTA
VACV_COP/1-258593      GAAAGAGATAAAAC-TTTTTTACGACTCCATCAGAAAGA---------------GGTTTA
VACV_TTup/1-258593     GAAAGAGATAAAAC-TTTTTTACGACTCCATCAGAAAGA---------------GGTTTA
VACV_WR/1-258593       GAAAGAGAAA--------------------------------------------------
MPXV_ZRE/1-258593      ------------------------------------------------------------
MPXV_WR/1-258593       ------------------------------------------------------------
CPXV_BR/1-258593       GAAAGAGAATAAAA-TATTTTACGACTCCATCAGAAAGAG---------------GTTTA
CPXV_GRI/1-258593      GAAAGAGATAAAAC-TTTTTTACGACTCCATCAGAAAGAG---------------GTTTA
ECTV_MOS/1-258593      GAAAGAGATAAAAC-TTTTTTACGACTCCATCAGAAAGAGAATAAAAATATTTTTGTAAA
ECTV_NAV/1-258593      GAAAGAGATAAAAC-TTTTTTACGACTCCATCAGAAAGAGAATAAAAATATTTTTGTAAA
                                                                                   


CMLV_CMS/1-258593      ATATTTTTGTGAGACCATCGAAGAGAGAAAG-----------------------------
CMLV_M96/1-258593      ATATTTTTGTGAGACCATCGAAGAGAGAAAGAGATAAAACTTTTTTTACGACTCCATCAG
VARV_BSH/1-258593      ATATTTTTGTGAGACCATCGAAGAGAGAAAGAGAT-------------------------
VARV_IND/1-258593      ------------------------------------------------------------
VARV_GAR/1-258593      ------------------------------------------------------------
RPXV_UTR/1-258593      ATATTTTTGTGAGACCATCGAAGAGAGAAAGAGATAAAACTTTTTTACGACTCCATCAGA
VACV_COP/1-258593      ATATTTTTGTGAGACCATCGAAGAGAGAAAGAGATAAAACTTTTTTACGACTCCATCAGA
VACV_TTup/1-258593     ATATTTTTGTGAGACCATCGAAGAGAGAAAGAGATAAAACTTTTTTACGACTCCATCAGA
VACV_WR/1-258593       --------------------ATGAGAATGAGAATAAAAATATTTTAGTGACACCATCAGA
MPXV_ZRE/1-258593      ------------------------------------------------------------
MPXV_WR/1-258593       ------------------------------------------------------------
CPXV_BR/1-258593       ATATTTTTGTGAGACCATTGAAGAGAGAAAGAGA--------------------------
CPXV_GRI/1-258593      ATATTTTTGTGAGACCATCGAAGAGAGAAAGAGA--------------------------
ECTV_MOS/1-258593      ACTTTTTTATGAGACCATCGAAGAGAGAAAGAGATAAAACTTTTTTACGACTCCATCAGA
ECTV_NAV/1-258593      ACTTTTTTATGAGACCATCAAAGAGAGAAAGAGATAAAACTTTTTTACGACTCCATCAGA
                                                                                   


CMLV_CMS/1-258593      ------------------------------------------------------------
CMLV_M96/1-258593      ---------------AAAGAGGTTTAATATTTTTGTGAGACCATCGAAGAGAGAA-----
VARV_BSH/1-258593      ------------------------------------------------------------
VARV_IND/1-258593      ------------------------------------------------------------
VARV_GAR/1-258593      ------------------------------------------------------------
RPXV_UTR/1-258593      ---------------AAGAGGTTTAATATTTTTGTGAGACCATCGAAGAGAGAAAGAGAT
VACV_COP/1-258593      ---------------AAGAGGTTTAATATTTTTGTGAGACCATCGAAGAGAGAAAGAGAT
VACV_TTup/1-258593     ---------------AAGAGGTTTAATATTTTTGTGAGACCATCGAAGAGAGAAAGAGAT
VACV_WR/1-258593       ---------------AAGAGGTTTAATATTTTTGTGAGACCATCGAAGAGAGAAA-----
MPXV_ZRE/1-258593      ------------------------------------------------------------
MPXV_WR/1-258593       ------------------------------------------------------------
CPXV_BR/1-258593       ------ATAAAAATATTTTTGTAAAACTTTTTTATGAGACCATTGAAGAGAGAAAGAGAA
CPXV_GRI/1-258593      ---------------------TAAAACTT-------------------------------
ECTV_MOS/1-258593      AAGAGAATAAAAATATTTTTGTAAAACTTTTTTATGAGACCATCGAAGAGAGAAAGAGAT
ECTV_NAV/1-258593      AAGAGAATAAAAATATTTTTGTAAAACTTTTTTATGAGACCATCAAAGAGAGAAAGAGAT
                                                                                   


CMLV_CMS/1-258593      ------------------------------------------------------------
CMLV_M96/1-258593      ------------------------------------------------------------
VARV_BSH/1-258593      ------------------------------------------------------------
VARV_IND/1-258593      ------------------------------------------------------------
VARV_GAR/1-258593      ------------------------------------------------------------
RPXV_UTR/1-258593      AAAACTTTTTTA------------------------------------------------
VACV_COP/1-258593      AAAACTTTTT--------------------------------------------------
VACV_TTup/1-258593     AAAACTTTTTTACGACTCCATCAGAAAGA---------------GGTTTAATATTTTTGT
VACV_WR/1-258593       ------------------------------------------------------------
MPXV_ZRE/1-258593      ------------------------------------------------------------
MPXV_WR/1-258593       ------------------------------------------------------------
CPXV_BR/1-258593       TAAAATATTTTACGACTCCATCAGAAAGAG---------------GTTTAATATTTTTGT
CPXV_GRI/1-258593      -------TTTTACGACTCCATCAGAAAGAG---------------GTTTAATATTTTTGT
ECTV_MOS/1-258593      AAAACTTTTTTACGACTCCATCAGAAAGAGAATAAAAATATTTTTGTAAAACTTTTTTAT
ECTV_NAV/1-258593      AAAACTTTTTTACGACTCCATCAGAAAGAGAATAAAAATATTTTTGTAAAACTTTTTTAT
                                                                                   


CMLV_CMS/1-258593      ------------------------------------------------------------
CMLV_M96/1-258593      ------------------------------------------------------------
VARV_BSH/1-258593      ------------------------------------------------------------
VARV_IND/1-258593      ------------------------------------------------------------
VARV_GAR/1-258593      ------------------------------------------------------------
RPXV_UTR/1-258593      ------------------------------------------------------------
VACV_COP/1-258593      ------------------------------------------------------------
VACV_TTup/1-258593     GAGACCATCGAAGAGAGAAAGAGATAAAACTTTTTTACGACTCCATCAGAAAGAGGTTTA
VACV_WR/1-258593       ------------------------------------------------------------
MPXV_ZRE/1-258593      ------------------------------------------------------------
MPXV_WR/1-258593       ------------------------------------------------------------
CPXV_BR/1-258593       GAGACCATTGAAGAGAGAAAGAGAATAAAATATTTTACGACTCCATCAGAAAGAGGTTTA
CPXV_GRI/1-258593      GAGACCATCGAAGAGAGAAAG---------------------------------------
ECTV_MOS/1-258593      GAGACCATCGAAGAGAGAAAGAGATAAAACT-----------------------------
ECTV_NAV/1-258593      GAGACCATCAAAGAGAGAAAGAGATAAAACT-----------------------------
                                                                                   


CMLV_CMS/1-258593      ------------------------------------------------------------
CMLV_M96/1-258593      ------------------------------------------------------------
VARV_BSH/1-258593      ------------------------------------------------------------
VARV_IND/1-258593      ------------------------------------------------------------
VARV_GAR/1-258593      ------------------------------------------------------------
RPXV_UTR/1-258593      ------------------------------------------------------------
VACV_COP/1-258593      ------------------------------------------------------------
VACV_TTup/1-258593     ATATTTTTGTGAGACCATCGAAGAGAGAAAGATAAAACTTTTTTACGACTCCATCAGAAA
VACV_WR/1-258593       ------------------------------------------------------------
MPXV_ZRE/1-258593      ------------------------------------------------------------
MPXV_WR/1-258593       ------------------------------------------------------------
CPXV_BR/1-258593       ATATTTTTGTGAGACCATTGAAGAGAGAAAG-----------------------------
CPXV_GRI/1-258593      ------------------------------------------------------------
ECTV_MOS/1-258593      ------------------------------------------------------------
ECTV_NAV/1-258593      ------------------------------------------------------------
                                                                                   


CMLV_CMS/1-258593      ------------------------------------------------------------
CMLV_M96/1-258593      ------------------------------------------------------------
VARV_BSH/1-258593      ------------------------------------------------------------
VARV_IND/1-258593      ------------------------------------------------------------
VARV_GAR/1-258593      ------------------------------------------------------------
RPXV_UTR/1-258593      ------------------------------------------------------------
VACV_COP/1-258593      ------------------------------------------------------------
VACV_TTup/1-258593     GAGGTTTAATATTTTTGTGAGACCATCGAAGAGAGAAAGAGATAAAACTTTTTTACGACT
VACV_WR/1-258593       ------------------------------------------------------------
MPXV_ZRE/1-258593      ------------------------------------------------------------
MPXV_WR/1-258593       ------------------------------------------------------------
CPXV_BR/1-258593       ------------------------------------------------------------
CPXV_GRI/1-258593      ------------------------------------------------------------
ECTV_MOS/1-258593      ------------------------------------------------------------
ECTV_NAV/1-258593      ------------------------------------------------------------
                                                                                   


CMLV_CMS/1-258593      ------------------------------------------------------------
CMLV_M96/1-258593      ------------------------------------------------------------
VARV_BSH/1-258593      ------------------------------------------------------------
VARV_IND/1-258593      ------------------------------------------------------------
VARV_GAR/1-258593      ------------------------------------------------------------
RPXV_UTR/1-258593      ------------------------------------------------------------
VACV_COP/1-258593      ------------------------------------------------------------
VACV_TTup/1-258593     CCATCAGAAAGAGGTTTAATATTTTTGTGAGACCATCGAAGAGAGAAAGAGATAAAACTT
VACV_WR/1-258593       ------------------------------------------------------------
MPXV_ZRE/1-258593      ------------------------------------------------------------
MPXV_WR/1-258593       ------------------------------------------------------------
CPXV_BR/1-258593       ------------------------------------------------------------
CPXV_GRI/1-258593      ------------------------------------------------------------
ECTV_MOS/1-258593      ------------------------------------------------------------
ECTV_NAV/1-258593      ------------------------------------------------------------
                                                                                   


CMLV_CMS/1-258593      ------------------------------------------------------------
CMLV_M96/1-258593      ------------------------------------------------------------
VARV_BSH/1-258593      ------------------------------------------------------------
VARV_IND/1-258593      ------------------------------------------------------------
VARV_GAR/1-258593      ------------------------------------------------------------
RPXV_UTR/1-258593      ------------------------------------------------------------
VACV_COP/1-258593      ------------------------------------------------------------
VACV_TTup/1-258593     TTTTACGACTCCATCAGAAAGAGGTTTAATATTTTTGTGAGACCATCGAAGAGAGAAAGA
VACV_WR/1-258593       ------------------------------------------------------------
MPXV_ZRE/1-258593      ------------------------------------------------------------
MPXV_WR/1-258593       ------------------------------------------------------------
CPXV_BR/1-258593       -------------------------AGGTTTAATATTTTTGTGAGACCATTGAAGAGAGA
CPXV_GRI/1-258593      ------------------------------------------------------------
ECTV_MOS/1-258593      ------------------------------------------------------------
ECTV_NAV/1-258593      ------------------------------------------------------------
                                                                                   


CMLV_CMS/1-258593      ------------------------------------------------------------
CMLV_M96/1-258593      ------------------------------------------------------------
VARV_BSH/1-258593      ------------------------------------------------------------
VARV_IND/1-258593      ------------------------------------------------------------
VARV_GAR/1-258593      ------------------------------------------------------------
RPXV_UTR/1-258593      ------------------------------------------------------------
VACV_COP/1-258593      ------------------------------------------------------------
VACV_TTup/1-258593     GAAAGAGATAGTTAGTCTAGATATTTTTCTTAGTACAAAAGTCAATGTTTTAAAATATAT
VACV_WR/1-258593       ------------------------------------------------------------
MPXV_ZRE/1-258593      ------------------------------------------------------------
MPXV_WR/1-258593       ------------------------------------------------------------
CPXV_BR/1-258593       AAGAGAAATAGTCTAGATATTTTTCTTAGTACAAAAGTCAATGTTTTAAAATATATGGAC
CPXV_GRI/1-258593      -AGATGGTTAGTCAAGATATTTTTCTTAGTACAAAAGTCAATGTTTTAAAATATATGGAC
ECTV_MOS/1-258593      ------------------------------------------------------------
ECTV_NAV/1-258593      ------------------------------------------------------------
                                                                                   


CMLV_CMS/1-258593      ------------------------------------------------------------
CMLV_M96/1-258593      ------------------------------------------------------------
VARV_BSH/1-258593      ------------------------------------------------------------
VARV_IND/1-258593      ------------------------------------------------------------
VARV_GAR/1-258593      ------------------------------------------------------------
RPXV_UTR/1-258593      ------------------------------------------------------------
VACV_COP/1-258593      ------------------------------------------------------------
VACV_TTup/1-258593     GGACAAGAATTTGTCTGTATAAAAACTTGTGTGAAATTTTGTACCAAAGAAAAAATGTGA
VACV_WR/1-258593       ------------------------------------------------------------
MPXV_ZRE/1-258593      ------------------------------------------------------------
MPXV_WR/1-258593       ------------------------------------------------------------
CPXV_BR/1-258593       AAG----AATTTGTCTGTATAAAAACTTGTGTGAAATTTTGTACCAAAGAAAAAACGTGA
CPXV_GRI/1-258593      GAGAATTAATTTGTCTGTATAAAAACTTGTGTGAAATTTTGTACCAAAGAAAAAACGTGA
ECTV_MOS/1-258593      ------------------------------------------------------------
ECTV_NAV/1-258593      ------------------------------------------------------------
                                                                                   


CMLV_CMS/1-258593      ------------------------------------------------------------
CMLV_M96/1-258593      ------------------------------------------------------------
VARV_BSH/1-258593      ------------------------------------------------------------
VARV_IND/1-258593      ------------------------------------------------------------
VARV_GAR/1-258593      ------------------------------------------------------------
RPXV_UTR/1-258593      ------------------------------------------------------------
VACV_COP/1-258593      ------------------------------------------------------------
VACV_TTup/1-258593     GCAGTATCCCCTACATGGATTTTACTAGATCATTTATATACCAAAAAATATTATACGATC
VACV_WR/1-258593       ------------------------------------------------------------
MPXV_ZRE/1-258593      ------------------------------------------------------------
MPXV_WR/1-258593       ------------------------------------------------------------
CPXV_BR/1-258593       GCAGTATCCCCTACATGGATTTTACTAGATCATTTATATACCAAAAAATATTATACGATC
CPXV_GRI/1-258593      GCAGTATCCCCTACATGGATTTTACTAGATCATTTATATGCCAAAAAATATTATACTATA
ECTV_MOS/1-258593      ------------------------------------------------------------
ECTV_NAV/1-258593      ------------------------------------------------------------
                                                                                   


CMLV_CMS/1-258593      ------------------------------------------------------------
CMLV_M96/1-258593      ------------------------------------------------------------
VARV_BSH/1-258593      ------------------------------------------------------------
VARV_IND/1-258593      ------------------------------------------------------------
VARV_GAR/1-258593      ------------------------------------------------------------
RPXV_UTR/1-258593      ------------------------------------------------------------
VACV_COP/1-258593      ------------------------------------------------------------
VACV_TTup/1-258593     TACGTTTTATTATATGATTTTAACGTGTAAATTATAAACATTATTTTATGATATACAATT
VACV_WR/1-258593       ------------------------------------------------------------
MPXV_ZRE/1-258593      ------------------------------------------------------------
MPXV_WR/1-258593       ------------------------------------------------------------
CPXV_BR/1-258593       TACGTTTTATTATATGATTTTAACGTGTAAATTATAAACATTATTTTAT-----------
CPXV_GRI/1-258593      TACG-TTTATTATATGATGTTAACGTGTAAATTATAAACATTATTTTAT-----------
ECTV_MOS/1-258593      ------------------------------------------------------------
ECTV_NAV/1-258593      ------------------------------------------------------------
                                                                                   


CMLV_CMS/1-258593      ------------------------------------------------------------
CMLV_M96/1-258593      ------------------------------------------------------------
VARV_BSH/1-258593      ------------------------------------------------------------
VARV_IND/1-258593      ------------------------------------------------------------
VARV_GAR/1-258593      ------------------------------------------------------------
RPXV_UTR/1-258593      ------------------------------------------------------------
VACV_COP/1-258593      ------------------------------------------------------------
VACV_TTup/1-258593     GTCTGGTAACCTAGATGGGCATAGGGGATGTTGATAAGCTCGACGAGTATATGTTGTTGG
VACV_WR/1-258593       ------------------------------------------------------------
MPXV_ZRE/1-258593      ------------------------------------------------------------
MPXV_WR/1-258593       ------------------------------------------------------------
CPXV_BR/1-258593       ------------------------------------------------------------
CPXV_GRI/1-258593      ------------------------------------------------------------
ECTV_MOS/1-258593      ------------------------------------------------------------
ECTV_NAV/1-258593      ------------------------------------------------------------
                                                                                   


CMLV_CMS/1-258593      ------------------------------------------------------------
CMLV_M96/1-258593      ------------------------------------------------------------
VARV_BSH/1-258593      ------------------------------------------------------------
VARV_IND/1-258593      ------------------------------------------------------------
VARV_GAR/1-258593      ------------------------------------------------------------
RPXV_UTR/1-258593      ------------------------------------------------------------
VACV_COP/1-258593      ------------------------------------------------------------
VACV_TTup/1-258593     ACGTTATTGTTTAAGAAATAGTTGATGCATCAGAAAGAGAATAAAAAATATTTTAGTGAG
VACV_WR/1-258593       ------------------------------------------------------------
MPXV_ZRE/1-258593      ------------------------------------------------------------
MPXV_WR/1-258593       ------------------------------------------------------------
CPXV_BR/1-258593       ------------------------------------------------------------
CPXV_GRI/1-258593      ------------------------------------------------------------
ECTV_MOS/1-258593      ------------------------------------------------------------
ECTV_NAV/1-258593      ------------------------------------------------------------
                                                                                   


CMLV_CMS/1-258593      ------------------------------------------------------------
CMLV_M96/1-258593      ------------------------------------------------------------
VARV_BSH/1-258593      ------------------------------------------------------------
VARV_IND/1-258593      ------------------------------------------------------------
VARV_GAR/1-258593      ------------------------------------------------------------
RPXV_UTR/1-258593      ------------------------------------------------------------
VACV_COP/1-258593      ------------------------------------------------------------
VACV_TTup/1-258593     ACCATCGAAGAGAGAAAGAGATAAAACTTTTTTACGACTCCATCAGAAAGAGGTTTAATA
VACV_WR/1-258593       ------------------------------------------------------------
MPXV_ZRE/1-258593      ------------------------------------------------------------
MPXV_WR/1-258593       ------------------------------------------------------------
CPXV_BR/1-258593       ------------------------------------------------------------
CPXV_GRI/1-258593      ------------------------------------------------------------
ECTV_MOS/1-258593      ------------------------------------------------------------
ECTV_NAV/1-258593      ------------------------------------------------------------
                                                                                   


CMLV_CMS/1-258593      ------------------------------------------------------------
CMLV_M96/1-258593      ------------------------------------------------------------
VARV_BSH/1-258593      ------------------------------------------------------------
VARV_IND/1-258593      ------------------------------------------------------------
VARV_GAR/1-258593      ------------------------------------------------------------
RPXV_UTR/1-258593      ----------------------------CGACTCCATCAGAAAGAGGTTTAATATTTTTG
VACV_COP/1-258593      --------------------------TACGACTCCATCAGAAAGAGGTTTAATATTTTTG
VACV_TTup/1-258593     TTTTTGTGAGACCATCGAAGAGAGAAA---------------------------------
VACV_WR/1-258593       ------------------------------------------------------------
MPXV_ZRE/1-258593      ------------------------------------------------------------
MPXV_WR/1-258593       ------------------------------------------------------------
CPXV_BR/1-258593       ------------------------------------------------------------
CPXV_GRI/1-258593      ------------------------------------------------------------
ECTV_MOS/1-258593      ------------------------------------------------------------
ECTV_NAV/1-258593      ------------------------------------------------------------
                                                                                   


CMLV_CMS/1-258593      ------------------------------------------------------------
CMLV_M96/1-258593      ------------------------------------------------------------
VARV_BSH/1-258593      ------------------------------------------------------------
VARV_IND/1-258593      ------------------------------------------------------------
VARV_GAR/1-258593      ------------------------------------------------------------
RPXV_UTR/1-258593      TGAGACCATCGAAGAGAGAAAGAGATAAAACTTTTTTACGACTCCATCAGAAAGAGGTTT
VACV_COP/1-258593      TGAGACCATCGAAGAGAGAAAGAGATAAAACTTTTTTACGACTCCATCAGAAAGAGGTTT
VACV_TTup/1-258593     ------------------------------------------------------------
VACV_WR/1-258593       ------------------------------------------------------------
MPXV_ZRE/1-258593      --------------------------------------------------------GTTT
MPXV_WR/1-258593       --------------------------------------------------------GTTT
CPXV_BR/1-258593       ------------------------------------------------------------
CPXV_GRI/1-258593      ------------------------------------------------------------
ECTV_MOS/1-258593      ------------------------------------------------------------
ECTV_NAV/1-258593      ------------------------------------------------------------
                                                                                   


CMLV_CMS/1-258593      ------------------------------------------------------------
CMLV_M96/1-258593      ------------------------------------------------------------
VARV_BSH/1-258593      ------------------------------------------------------------
VARV_IND/1-258593      ------------------------------------------------------------
VARV_GAR/1-258593      ------------------------------------------------------------
RPXV_UTR/1-258593      AATATTTTTGTGAGACCATCGAAGAGAGAAAGAGATAAAACTTTTTTACGACTCCATCAG
VACV_COP/1-258593      AATATTTTTGTGAGACCATCGAAGAGAGAA--AGATAAAACTTTTTTACGACTCCATCAG
VACV_TTup/1-258593     ------------------------------------------------------------
VACV_WR/1-258593       ------------------------------------------------------------
MPXV_ZRE/1-258593      AATATTTTTGTGAGACCCATCGAAGAGAGAAAGGATAAAAACTTTTTACGACTCCATCAG
MPXV_WR/1-258593       AATATTTTTGTGAGACCCATCGAAGAGAGAAAGGATAAAAACTTTTTACGACTCCATCAG
CPXV_BR/1-258593       ------------------------------------------------------------
CPXV_GRI/1-258593      ------------------------------------------------------------
ECTV_MOS/1-258593      ------------------------------------------------------------
ECTV_NAV/1-258593      ------------------------------------------------------------
                                                                                   


CMLV_CMS/1-258593      ------------------------------------------------------------
CMLV_M96/1-258593      ------------------------------------------------------------
VARV_BSH/1-258593      ------------------------------------------------------------
VARV_IND/1-258593      ------------------------------------------------------------
VARV_GAR/1-258593      ------------------------------------------------------------
RPXV_UTR/1-258593      AAAGAGGTTTAATATTTTTGTGAGACCATCGAAGAGAGAAAGAGATAAAACTTTTTTACG
VACV_COP/1-258593      AAAGAGGTTTAATATTTTTGTGAGACCATCGAAGAGAGAAAGAGATAAAACTTTTTTACG
VACV_TTup/1-258593     ------------------------------------------------------------
VACV_WR/1-258593       ------------------------------------------------------------
MPXV_ZRE/1-258593      AAAGAGGTTTAATATTTTTGTGAGACCCATCGA---------------------------
MPXV_WR/1-258593       AAAGAGGTTTAATATTTTTGTGAGACCCATCGA---------------------------
CPXV_BR/1-258593       ------------------------------------------------------------
CPXV_GRI/1-258593      ------------------------------------------------------------
ECTV_MOS/1-258593      ------------------------------------------------------------
ECTV_NAV/1-258593      ------------------------------------------------------------
                                                                                   


CMLV_CMS/1-258593      ------------------------------------------------------------
CMLV_M96/1-258593      ------------------------------------------------------------
VARV_BSH/1-258593      ------------------------------------------------------------
VARV_IND/1-258593      ------------------------------------------------------------
VARV_GAR/1-258593      ------------------------------------------------------------
RPXV_UTR/1-258593      ACTCCATCAGAAAGAGGTTTAATATTTTTGTGAGACCATCGAAGAGAGAAAGAGATAAAA
VACV_COP/1-258593      ACTCCATCAGAAAGAGGTTTAATATTTTTGTGAGACCATCGAAGAGAGAAAGAGATAAAA
VACV_TTup/1-258593     ------------------------------------------------------------
VACV_WR/1-258593       ------------------------------------------------------------
MPXV_ZRE/1-258593      ------------------------------------------------------------
MPXV_WR/1-258593       ------------------------------------------------------------
CPXV_BR/1-258593       ------------------------------------------------------------
CPXV_GRI/1-258593      ------------------------------------------------------------
ECTV_MOS/1-258593      ------------------------------------------------------------
ECTV_NAV/1-258593      ------------------------------------------------------------
                                                                                   


CMLV_CMS/1-258593      ------------------------------------------------------------
CMLV_M96/1-258593      ------------------------------------------------------------
VARV_BSH/1-258593      ------------------------------------------------------------
VARV_IND/1-258593      ------------------------------------------------------------
VARV_GAR/1-258593      ------------------------------------------------------------
RPXV_UTR/1-258593      CTTTTTTACGACTCCATCAGAAAGAGGTTTAATATTTTTGTGAGACCATCGAAGAGAGAA
VACV_COP/1-258593      CTTTTTTACGACTCCATCAGAAAGAGGTTTAATATTTTTGTGAGACCATCGAAGAGAGAA
VACV_TTup/1-258593     ------------------------------------------------------------
VACV_WR/1-258593       ------------------------------------------------------------
MPXV_ZRE/1-258593      ----------------------------------------------------------CG
MPXV_WR/1-258593       ----------------------------------------------------------AG
CPXV_BR/1-258593       ------------------------------------------------------------
CPXV_GRI/1-258593      ------------------------------------------------------------
ECTV_MOS/1-258593      ------------------------------------------------------------
ECTV_NAV/1-258593      ------------------------------------------------------------
                                                                                   


CMLV_CMS/1-258593      ------------------------------------------------------------
CMLV_M96/1-258593      ------------------------------------------------------------
VARV_BSH/1-258593      ------------------------------------------------------------
VARV_IND/1-258593      ------------------------------------------------------------
VARV_GAR/1-258593      ------------------------------------------------------------
RPXV_UTR/1-258593      AGAGAAAGAGATAGTTAGTCTAGATATTTTTCTTAGTACAAAAGTCAATGTTTTAAAATA
VACV_COP/1-258593      AGAGAAAGAGATAGTTAGTCTAGATATTTTTCTTAGTACAAAAGTCAATGTTTTAAAATA
VACV_TTup/1-258593     ------------------------------------------------------------
VACV_WR/1-258593       ------------------------------------------------------------
MPXV_ZRE/1-258593      AGAGAAAGAGATGGTTAGTCAAGATATTTTTCTTAGTACAAAAGTCAATGTTTTAAAATA
MPXV_WR/1-258593       AGAGAAAGAGATGGTTAGTCAAGATATTTTTCTTAGTACAAAAGTCAATGTTTTAAAATA
CPXV_BR/1-258593       ------------------------------------------------------------
CPXV_GRI/1-258593      ------------------------------------------------------------
ECTV_MOS/1-258593      ------------------------------------------------------------
ECTV_NAV/1-258593      ------------------------------------------------------------
                                                                                   


CMLV_CMS/1-258593      ------------------------------------------------------------
CMLV_M96/1-258593      ------------------------------------------------------------
VARV_BSH/1-258593      ------------------------------------------------------------
VARV_IND/1-258593      ------------------------------------------------------------
VARV_GAR/1-258593      ------------------------------------------------------------
RPXV_UTR/1-258593      TATGGACAAG----AATTTGTCTGTATAAAAACTTGTGTGAAATTTTGTACCAAAGAAAA
VACV_COP/1-258593      TATGGACAAG----AATTTGTCTGTATAAAAACTTGTGTGAAATTTTGTACCAAAGAAAA
VACV_TTup/1-258593     ------------------------------------------------------------
VACV_WR/1-258593       ------------------------------------------------------------
MPXV_ZRE/1-258593      TATGGACGAGAATTAATTTGTCTGTATAAAAACTTGTGTGAAATTATGTACTAGAGAAAA
MPXV_WR/1-258593       TATGGACGAGAATTAATTTGTCTGTATAAAAACTTGTGTGAAATTATGTACTAGAGAAAA
CPXV_BR/1-258593       ------------------------------------------------------------
CPXV_GRI/1-258593      ------------------------------------------------------------
ECTV_MOS/1-258593      ------------------------------------------------------------
ECTV_NAV/1-258593      ------------------------------------------------------------
                                                                                   


CMLV_CMS/1-258593      ------------------------------------------------------------
CMLV_M96/1-258593      ------------------------------------------------------------
VARV_BSH/1-258593      ------------------------------------------------------------
VARV_IND/1-258593      ------------------------------------------------------------
VARV_GAR/1-258593      ------------------------------------------------------------
RPXV_UTR/1-258593      AATGTGAGCAGTATCCCCTACATGGATTTTACTAGATCATTTATATACCAAAAAATATTA
VACV_COP/1-258593      AATGTGAGCAGTATCCCCTACATGGATTTTACTAGATCATTTATATACCAAAAAATATTA
VACV_TTup/1-258593     ------------------------------------------------------------
VACV_WR/1-258593       ------------------------------------------------------------
MPXV_ZRE/1-258593      AACGTGAGCAGTGTCCCCTACATGGATTTTAC-AGATCATTTATATTCCAAAA---ATAT
MPXV_WR/1-258593       AACGTGAGCAGTGTCCCCTACATGGATTTTAC-AGATCATTTATATTCCAAAA---ATAT
CPXV_BR/1-258593       ------------------------------------------------------------
CPXV_GRI/1-258593      ------------------------------------------------------------
ECTV_MOS/1-258593      ------------------------------------------------------------
ECTV_NAV/1-258593      ------------------------------------------------------------
                                                                                   


CMLV_CMS/1-258593      ------------------------------------------------------------
CMLV_M96/1-258593      ------------------------------------------------------------
VARV_BSH/1-258593      ------------------------------------------------------------
VARV_IND/1-258593      ------------------------------------------------------------
VARV_GAR/1-258593      ------------------------------------------------------------
RPXV_UTR/1-258593      TACGATCTACGTTTTATTATATGATTTTAACGTGTAAATTATAAACATTATTTTATGATA
VACV_COP/1-258593      TACGATCTACGTTTTATTATATGATTTTAACGTGTAAATTATAAACATTATTTTATGATA
VACV_TTup/1-258593     ------------------------------------------------------------
VACV_WR/1-258593       ------------------------------------------------------------
MPXV_ZRE/1-258593      TAACTATATACGTTTATTATATGATGTTAACGTGTAAATTATAAACATTATTTTATGATG
MPXV_WR/1-258593       TAACTATATACGTTTATTATATGATGTTAACGTGTAAATTATAAACATTATTTTATGATG
CPXV_BR/1-258593       --------------------------------------------------------G--A
CPXV_GRI/1-258593      --------------------------------------------------------GATA
ECTV_MOS/1-258593      ------------------------------------------------------------
ECTV_NAV/1-258593      ------------------------------------------------------------
                                                                                   


CMLV_CMS/1-258593      ------------------------------------------------------------
CMLV_M96/1-258593      ------------------------------------------------------------
VARV_BSH/1-258593      ------------------------------------------------------------
VARV_IND/1-258593      ------------------------------------------------------------
VARV_GAR/1-258593      ------------------------------------------------------------
RPXV_UTR/1-258593      TACAATTGTCTGGTAACCTAGATGGGCATAGGGGATGTTGATAAGCTCGACGAGTATATG
VACV_COP/1-258593      TACAATTGTCTGGTAACCTAGATGGGCATAGGGGATGTTGATAAGCTCGACGAGTATATG
VACV_TTup/1-258593     ------------------------------------------------------------
VACV_WR/1-258593       ------------------------------------------------------------
MPXV_ZRE/1-258593      C--AATTGTCTGACAACCTAGATTGGCATA-AGGATATTGATAAGCTCTACGAGAATATA
MPXV_WR/1-258593       C--AATTGTCTGACAACCTAGATTGGTATA-AGGATGTTGATAAGCTCTACGAGAATATA
CPXV_BR/1-258593       TGCAATTGTCTGGTAACCTAGATGGGCATA-GGGATGTTGATAAGCTCTACGAGTATATG
CPXV_GRI/1-258593      TACAATTGTCTGGTAACCTAGATGGGCATAGGGGATGTTGATAAGCTCGACGAGTATATG
ECTV_MOS/1-258593      ------------------------------------------------------------
ECTV_NAV/1-258593      ------------------------------------------------------------
                                                                                   


CMLV_CMS/1-258593      ------------------------------------------------------------
CMLV_M96/1-258593      ------------------------------------------------------------
VARV_BSH/1-258593      ------------------------------------------------------------
VARV_IND/1-258593      ------------------------------------------------------------
VARV_GAR/1-258593      ------------------------------------------------------------
RPXV_UTR/1-258593      TTGTTGGACGTTATTGTTTAAGAAATAGTTGATGCATCAGAAAGAGAATAAAAAATATTT
VACV_COP/1-258593      TTGTTGGACGTTATTGTTTAAGAAATAGTTGATGCATCAGAAAGAGAATAAAAAATATTT
VACV_TTup/1-258593     ------------------------------------------------------------
VACV_WR/1-258593       ------------------------------------------------------------
MPXV_ZRE/1-258593      TTGTTGGACGTTATCGTTTACGAAATAGTTGAGA--------------------------
MPXV_WR/1-258593       TTGTTGGACGTTATCGTTTACGAAATAGTTGAGA--------------------------
CPXV_BR/1-258593       TTGTTGGACGTTATCGTTTACGAAATAGTTGAGACATC----------------------
CPXV_GRI/1-258593      TTGTTGGACGTTATTGTTTAAGAAATAGTTGATGCATC----------------------
ECTV_MOS/1-258593      ------------------------------------------------------------
ECTV_NAV/1-258593      ------------------------------------------------------------
                                                                                   


CMLV_CMS/1-258593      ------------------------------------------------------------
CMLV_M96/1-258593      ------------------------------------------------------------
VARV_BSH/1-258593      ------------------------------------------------------------
VARV_IND/1-258593      ------------------------------------------------------------
VARV_GAR/1-258593      ------------------------------------------------------------
RPXV_UTR/1-258593      TAGTGAGACCATCGAAGAGAGAAAGAGATAAAACTTTTTTACGACTCCATCAGAAAGAGG
VACV_COP/1-258593      TAGTGAGACCATCGAAGAGAGAAAGAGATAAAACTTTTTTACGACTCCATCAGAAAGAGG
VACV_TTup/1-258593     ------------------------------------------------------------
VACV_WR/1-258593       ------------------------------------------------------------
MPXV_ZRE/1-258593      ------------------------------------------------------------
MPXV_WR/1-258593       ------------------------------------------------------------
CPXV_BR/1-258593       ------------------------------------------------------------
CPXV_GRI/1-258593      ------------------------------------------------------------
ECTV_MOS/1-258593      ------------------------------------------------------------
ECTV_NAV/1-258593      ------------------------------------------------------------
                                                                                   


CMLV_CMS/1-258593      ------------------------------------------------------------
CMLV_M96/1-258593      -----------------------------------AGAGATAAAACTTTTTTTACGACTC
VARV_BSH/1-258593      ------------------------------------------------------------
VARV_IND/1-258593      ------------------------------------------------------------
VARV_GAR/1-258593      ------------------------------------------------------------
RPXV_UTR/1-258593      TTTAATATTTTTGTGAGACCATCGAAGAGAGAAAGAGAATAAAAATATTTTATGACTCCA
VACV_COP/1-258593      TTTAATATTTTTGTGAGACCATCGAAGAGAGAAAGAGAATAAAAATATTTTATGACTCCA
VACV_TTup/1-258593     ----------------------------------GAGAATAAAAATATTTTATGACTCCA
VACV_WR/1-258593       ----------------------------------GAGAATAAAAATATTTTATGACTCCA
MPXV_ZRE/1-258593      ------------------------------------------------------------
MPXV_WR/1-258593       ------------------------------------------------------------
CPXV_BR/1-258593       ------------------------------------------------------------
CPXV_GRI/1-258593      ------------------------------------------------------------
ECTV_MOS/1-258593      ------------------------------------------------------------
ECTV_NAV/1-258593      ------------------------------------------------------------
                                                                                   


CMLV_CMS/1-258593      ------------------------------------------------------------
CMLV_M96/1-258593      CATCAGAAAGAGGTTTAATATTTTTGTGAGACCATCGAAGAGAGAAAGAGATAAAACTTT
VARV_BSH/1-258593      ------------------------------------------------------------
VARV_IND/1-258593      ------------------------------------------------------------
VARV_GAR/1-258593      ------------------------------------------------------------
RPXV_UTR/1-258593      TTGAAGAGA---------------------------------------------------
VACV_COP/1-258593      TTGAAGAGA---------------------------------------------------
VACV_TTup/1-258593     TTGAAGAGA---------------------------------------------------
VACV_WR/1-258593       TTGAAGAGA---------------------------------------------------
MPXV_ZRE/1-258593      ------------------------------------------------------------
MPXV_WR/1-258593       ------------------------------------------------------------
CPXV_BR/1-258593       ------------------------------------------------------------
CPXV_GRI/1-258593      ------------------------------------------------------------
ECTV_MOS/1-258593      ------------------------------------------------------------
ECTV_NAV/1-258593      ------------------------------------------------------------
                                                                                   


CMLV_CMS/1-258593      ------------------------------------------------------------
CMLV_M96/1-258593      TTTTACGACTCCATCAGAAAGAGGTTTAATATTTTTGTGAGACCATCGAAGAGAGAAAGA
VARV_BSH/1-258593      ------------------------------------------------------------
VARV_IND/1-258593      ------------------------------------------------------------
VARV_GAR/1-258593      ------------------------------------------------------------
RPXV_UTR/1-258593      ------------------------------------------------------------
VACV_COP/1-258593      ------------------------------------------------------------
VACV_TTup/1-258593     ------------------------------------------------------------
VACV_WR/1-258593       ------------------------------------------------------------
MPXV_ZRE/1-258593      ------------------------------------------------------------
MPXV_WR/1-258593       ------------------------------------------------------------
CPXV_BR/1-258593       ------------------------------------------------------------
CPXV_GRI/1-258593      ------------------------------------------------------------
ECTV_MOS/1-258593      ------------------------------------------------------------
ECTV_NAV/1-258593      ------------------------------------------------------------
                                                                                   


CMLV_CMS/1-258593      ------------------------------------------------------------
CMLV_M96/1-258593      GATAAAACTTTTTTTACGACTCCATCAGAAAGAGGTTTAATATTTTTGTGAGACCATCGA
VARV_BSH/1-258593      ------------------------------------------------------------
VARV_IND/1-258593      ------------------------------------------------------------
VARV_GAR/1-258593      ------------------------------------------------------------
RPXV_UTR/1-258593      ------------------------------------------------------------
VACV_COP/1-258593      ------------------------------------------------------------
VACV_TTup/1-258593     ------------------------------------------------------------
VACV_WR/1-258593       ------------------------------------------------------------
MPXV_ZRE/1-258593      ------------------------------------------------------------
MPXV_WR/1-258593       ------------------------------------------------------------
CPXV_BR/1-258593       ------------------------------------------------------------
CPXV_GRI/1-258593      ------------------------------------------------------------
ECTV_MOS/1-258593      ------------------------------------------------------------
ECTV_NAV/1-258593      ------------------------------------------------------------
                                                                                   


CMLV_CMS/1-258593      ------------------------------------------------------------
CMLV_M96/1-258593      AGAGAGAAAGAGATAAAACTTTTTTTACGACTCCATCAGAAAGAGGTTTAATATTTTTGT
VARV_BSH/1-258593      ------------------------------------------------------------
VARV_IND/1-258593      ------------------------------------------------------------
VARV_GAR/1-258593      ------------------------------------------------------------
RPXV_UTR/1-258593      ------------------------------------------------------------
VACV_COP/1-258593      ------------------------------------------------------------
VACV_TTup/1-258593     ------------------------------------------------------------
VACV_WR/1-258593       ------------------------------------------------------------
MPXV_ZRE/1-258593      ------------------------------------------------------------
MPXV_WR/1-258593       ------------------------------------------------------------
CPXV_BR/1-258593       ------------------------------------------------------------
CPXV_GRI/1-258593      ------------------------------------------------------------
ECTV_MOS/1-258593      ------------------------------------------------------------
ECTV_NAV/1-258593      ------------------------------------------------------------
                                                                                   


CMLV_CMS/1-258593      ------------------------------------------------------------
CMLV_M96/1-258593      GAGACCATCGAAGAGAGAAAGAGATAAAACTTTTTTTACGACTCCATCAGAAAGAGGTTT
VARV_BSH/1-258593      ------------------------------------------------------------
VARV_IND/1-258593      ------------------------------------------------------------
VARV_GAR/1-258593      ------------------------------------------------------------
RPXV_UTR/1-258593      ------------------------------------------------------------
VACV_COP/1-258593      ------------------------------------------------------------
VACV_TTup/1-258593     ------------------------------------------------------------
VACV_WR/1-258593       ------------------------------------------------------------
MPXV_ZRE/1-258593      ------------------------------------------------------------
MPXV_WR/1-258593       ------------------------------------------------------------
CPXV_BR/1-258593       ------------------------------------------------------------
CPXV_GRI/1-258593      ------------------------------------------------------------
ECTV_MOS/1-258593      ------------------------------------------------------------
ECTV_NAV/1-258593      ------------------------------------------------------------
                                                                                   


CMLV_CMS/1-258593      ------------------------------------------------------------
CMLV_M96/1-258593      AATATTTTTGTGAGACCATCGAAGAGAGAAAGAGATAAAACTTTTTTTACGACTCCATCA
VARV_BSH/1-258593      ------------------------------------------------------------
VARV_IND/1-258593      ------------------------------------------------------------
VARV_GAR/1-258593      ------------------------------------------------------------
RPXV_UTR/1-258593      ------------GAAAGAGAAAATGAGAATGAGAATAAAAATATTTTAGTGACACCATCA
VACV_COP/1-258593      ------------GAAAGAGAAAATGAGAATGAGAATAAAAATATTTTAGTGACACCATCA
VACV_TTup/1-258593     ------------GAAAGAGAAAATGAGAATGAGAATAAAAATATTTTAGTGACACCATCA
VACV_WR/1-258593       ------------GAAAGAGAAAATGAGAATGAGAATAAAAATATTTTAGTGACACCATCA
MPXV_ZRE/1-258593      -------------------------------------------------------CATCA
MPXV_WR/1-258593       -------------------------------------------------------CATCA
CPXV_BR/1-258593       -------------------------AGAAAGAGAATAAAAATATTTTTACGACTCCATCA
CPXV_GRI/1-258593      -------------------------AGAATGAGAATAAAAATATTTTAGTGACTCCATCA
ECTV_MOS/1-258593      -------------------------------------------TTTTTACGACTCCATCA
ECTV_NAV/1-258593      -------------------------------------------TTTTTACGACTCCATCA
                                                                                   


CMLV_CMS/1-258593      ------------------------------------------------------------
CMLV_M96/1-258593      GAAAGAGGTTTAATATTTTTGTGAGACCATCGAAGAGAGAAAGAGATAAAACTTTTTTTA
VARV_BSH/1-258593      ------------------------------------------------------------
VARV_IND/1-258593      ------------------------------------------------------------
VARV_GAR/1-258593      ------------------------------------------------------------
RPXV_UTR/1-258593      GAAAGAGGTTTAATATTTTTGTGAGACCATCGAAGAGAGAAAGAGAATAAAAATATTTTA
VACV_COP/1-258593      GAAAGAGGTTTAATATTTTTGTGAGACCATCGAAGAGAGAAAGAGAATAAAAATATTTTA
VACV_TTup/1-258593     GAAAGAGGTTTAATATTTTTGTGAGACCATCGAAGAGAGAAAGAGAATAAAAATATTTTA
VACV_WR/1-258593       GAAAGAGGTTTAATA---------------------------------------------
MPXV_ZRE/1-258593      GAAAGAGGTTTAATATTTTTGTGAGACCATCGAAGAGAGAAAGAGAATAAAAATA-----
MPXV_WR/1-258593       GAAAGAGGTTTAATATTTTTGTGAGACCATCGAAGAGAGAAATAGAATAAAAATATTTTT
CPXV_BR/1-258593       GAAAGAGGTTTAATATTTTTGTGAGACC--------------------------------
CPXV_GRI/1-258593      GAAAGAGGTTTAATATTTTTGTGAGACC--------------------------------
ECTV_MOS/1-258593      ------------------------------------------------------------
ECTV_NAV/1-258593      ------------------------------------------------------------
                                                                                   


CMLV_CMS/1-258593      ------------------------------------------------------------
CMLV_M96/1-258593      CGACTCCATCAGAAAGA-------------------------------------------
VARV_BSH/1-258593      ------------------------------------------------------------
VARV_IND/1-258593      ------------------------------------------------------------
VARV_GAR/1-258593      ------------------------------------------------------------
RPXV_UTR/1-258593      TGACTCCATTGAAGAGAGAAAGAGAAAATGAGAATGAGAATAAAAATATTTTAGTGACAC
VACV_COP/1-258593      TGACTCCATTGAAGAGAGAAAGAGAAAATGAGAATGAGAATAAAAATATTTTAGTGACAC
VACV_TTup/1-258593     TGACTCCATTGAAGAGAGAAAGAGAAAATGAGAATGAGAATAAAAATATTTTAGTGACAC
VACV_WR/1-258593       ------------------------------------------------------------
MPXV_ZRE/1-258593      ------------------------------------------------------------
MPXV_WR/1-258593       TT----------------------------------------------------------
CPXV_BR/1-258593       ------------------------------------------------------------
CPXV_GRI/1-258593      ------------------------------------------------------------
ECTV_MOS/1-258593      ------------------------------------------------------------
ECTV_NAV/1-258593      ------------------------------------------------------------
                                                                                   


CMLV_CMS/1-258593      ------------------------------------------------------------
CMLV_M96/1-258593      ------------------------------------------------------------
VARV_BSH/1-258593      ------------------------------------------------------------
VARV_IND/1-258593      ------------------------------------------------------------
VARV_GAR/1-258593      ------------------------------------------------------------
RPXV_UTR/1-258593      CATCAGAAAGAGGTTTAATATTTTTTATGAGACCATCAAAGAGAGAAAGAGAATAAAAAT
VACV_COP/1-258593      CATCAGAAAGAGGTTTAATATTTTTTATGAGACCATCAAAGAGAGAAAGAGAATAAAAAT
VACV_TTup/1-258593     CATCAGAAAGAGGTTTAATATTTTTTATGAGACCATCAAAGAGAGAAAGAGAATAAAAAT
VACV_WR/1-258593       ------------------------------------------------------------
MPXV_ZRE/1-258593      ------------------------------------------------------------
MPXV_WR/1-258593       ------------------------------------------------------------
CPXV_BR/1-258593       ------------------------------------------------------------
CPXV_GRI/1-258593      ------------------------------------------------------------
ECTV_MOS/1-258593      ------------------------------------------------------------
ECTV_NAV/1-258593      ------------------------------------------------------------
                                                                                   


CMLV_CMS/1-258593      ------------------------------------------------------------
CMLV_M96/1-258593      ------------------------------------------------------------
VARV_BSH/1-258593      ------------------------------------------------------------
VARV_IND/1-258593      ------------------------------------------------------------
VARV_GAR/1-258593      ------------------------------------------------------------
RPXV_UTR/1-258593      ATTTTTGTAAAACTTTTTTTATGAGACCATCAAAGAGAGAAAGAGAATAAAAATATTTTT
VACV_COP/1-258593      ATTTTTGTAAAACTTTTTTTATGAGACCATCAAAGAGAGAAAGAGAATAAAAATATTTTT
VACV_TTup/1-258593     ATTTTTGTAAAACTTTTTTTATGAGACCATCAAAGAGAGAAAGAGAATAAAAATATTTTT
VACV_WR/1-258593       --------------TTTTTTATGAGACCATCAAAGAGAGAAAGAGAATAAAAATATTTTT
MPXV_ZRE/1-258593      ------------------------------------------------------------
MPXV_WR/1-258593       ------------------------------------------------------------
CPXV_BR/1-258593       ----------------------------ATTGAAGAGAGAAAGAGAATAAAAATATTTTT
CPXV_GRI/1-258593      ----------------------------ATCGAAGAGAGAAAGAGAATAAAAATATTTTT
ECTV_MOS/1-258593      --------------------------------------GAAAGAGAATAAAAATATTTTT
ECTV_NAV/1-258593      --------------------------------------GAAAGAGAATAAAAATATTTTT
                                                                                   


CMLV_CMS/1-258593      ------------------------------------------------------------
CMLV_M96/1-258593      ------------------------------------------------------------
VARV_BSH/1-258593      ------------------------------------------------------------
VARV_IND/1-258593      ------------------------------------------------------------
VARV_GAR/1-258593      ------------------------------------------------------------
RPXV_UTR/1-258593      GTAAAACTTTTTTTATGAGACCATCAAAGAGAGAAAGAGAATAAA---------------
VACV_COP/1-258593      GTAAAACTTTTTTTGTGAGACCATCGAAGAGAGAAAGAGAATAAA---------------
VACV_TTup/1-258593     GTAAAACTTTTTTTGTGAGACCATCGAAGAGAGAAAGAGAATAAA---------------
VACV_WR/1-258593       GTAAAACTTTTTTTATGAGACCATCAAAGAGAGAAAGAGAATAAA---------------
MPXV_ZRE/1-258593      ------------------------------------------------------------
MPXV_WR/1-258593       ------------------------------------------------------------
CPXV_BR/1-258593       GTAAAACTTTTTTTATGAGACCATTGAAGAGAGAAAGAGAATAAAATATT----------
CPXV_GRI/1-258593      GTAAAACTTTTTTTATGAGA----------------------------------------
ECTV_MOS/1-258593      GTAAAAC-TTTTTTATGAGACCATCGAAGAGAGAAAGAGATAAAACTTTTTTACGACTCC
ECTV_NAV/1-258593      GTAAAAC-TTTTTTATGAGACCATCAAAGAGAGAAAGAGATAAAACTTTTTTACGACTCC
                                                                                   


CMLV_CMS/1-258593      ------------------------------------------------------------
CMLV_M96/1-258593      ------------------------------------------------------------
VARV_BSH/1-258593      ------------------------------------------------------------
VARV_IND/1-258593      ------------------------------------------------------------
VARV_GAR/1-258593      ------------------------------------------------------------
RPXV_UTR/1-258593      -----------------AATATTTTTGTAAAACTTTTTTTAT------------------
VACV_COP/1-258593      -----------------AATATTTTTGTAAAACTTTTTTTAT------------------
VACV_TTup/1-258593     -----------------AATATTTTTGTAAAACTTTTTTTAT------------------
VACV_WR/1-258593       -----------------AATATTTTTGTAAAACTTTTTTTAT------------------
MPXV_ZRE/1-258593      ------------------------------------------------------------
MPXV_WR/1-258593       ------------------------------------------------------------
CPXV_BR/1-258593       ------------------------------------------------------------
CPXV_GRI/1-258593      ------------------------------------------------------------
ECTV_MOS/1-258593      ATCAGAAAGAGAATAAAAATATTTTTGTAAAACTTTTTTATGAGACCATCGAAGAGAGAA
ECTV_NAV/1-258593      ATCAGAAAGAGAATAAAAATATTTTTGTAAAACTTTTTTATGAGACCATCAAAGAGAGAA
                                                                                   


CMLV_CMS/1-258593      ------------------------------------------------------------
CMLV_M96/1-258593      ------------------------------------------------------------
VARV_BSH/1-258593      ------------------------------------------------------------
VARV_IND/1-258593      ------------------------------------------------------------
VARV_GAR/1-258593      ------------------------------------------------------------
RPXV_UTR/1-258593      ------------------------------------------------------------
VACV_COP/1-258593      ------------------------------------------------------------
VACV_TTup/1-258593     ------------------------------------------------------------
VACV_WR/1-258593       ------------------------------------------------------------
MPXV_ZRE/1-258593      ------------------------------------------------------------
MPXV_WR/1-258593       ------------------------------------------------------------
CPXV_BR/1-258593       --------------TTTACGACTCCATCAGAAAGAGG---------------------TT
CPXV_GRI/1-258593      -----------------------CCATCAGAAAGAGG---------------------TT
ECTV_MOS/1-258593      AGAAATAAAACTTTTTTACGACTCCATCAGAAAGAGAATAAAAATATTTTTGTAAAACTT
ECTV_NAV/1-258593      AGAGATAAAACTTTTTTACGACTCCATCAGAAAGAGAATAAAAATATTTTTGTAAAACTT
                                                                                   


CMLV_CMS/1-258593      ------------------------------------------------------------
CMLV_M96/1-258593      ------------------------------------------------------------
VARV_BSH/1-258593      ------------------------------------------------------------
VARV_IND/1-258593      ------------------------------------------------------------
VARV_GAR/1-258593      ------------------------------------------------------------
RPXV_UTR/1-258593      ------------GAGACCATCAAAGAGAGAAAGAGAATAAAAATATTTTTGTAAAACTTT
VACV_COP/1-258593      ------------GAGACCATCAAAGAGAGAAAGAGAATAAAAATATTTTTGTAAAACTTT
VACV_TTup/1-258593     ------------GAGACCATCAAAGAGAGAAAGAGAATAAAAATATTTTTGTAAAACTTT
VACV_WR/1-258593       ------------GAGACCATCAAAGAGAGAAAGAGAATAAAAATATTTTTGTAAAACTTT
MPXV_ZRE/1-258593      ------------------------------------------------------------
MPXV_WR/1-258593       ------------------------------------------------------------
CPXV_BR/1-258593       TAATATTTTTGTGAGACCATTGAAGAGAGAAAGAGAATAAAAATATTTTTGTAAAACTTT
CPXV_GRI/1-258593      TAATATTTTTGTGAGACCATCGAAGAGAGAAAGAGAATAAAAATA---------------
ECTV_MOS/1-258593      TTTTATG------AGACCATCGAAGAGAGAAAGAGATAAAACTTT---------------
ECTV_NAV/1-258593      TTTTATG------AGACCATCAAAGAGAGAAAGAGATAAAACTTT---------------
                                                                                   


CMLV_CMS/1-258593      ------------------------------------------------------------
CMLV_M96/1-258593      ------------------------------------------------------------
VARV_BSH/1-258593      ------------------------------------------------------------
VARV_IND/1-258593      ------------------------------------------------------------
VARV_GAR/1-258593      ------------------------------------------------------------
RPXV_UTR/1-258593      TTTTATGAGACCATCAAAGAGAGAAAGAGAATAA-----------------AAATATTTT
VACV_COP/1-258593      TTTTATGAGACCATCAAAGAGAGAAAGAGAATAA-----------------AAATATTTT
VACV_TTup/1-258593     TTTTATGAGACCATCAAAGAGAGAAAGAGAATAA-----------------AAATATTTT
VACV_WR/1-258593       TTTTATGAGACCATCAAAGAGAGAAAGAGAATAA-----------------AAATATTTT
MPXV_ZRE/1-258593      ------------------------------------------------------------
MPXV_WR/1-258593       ------------------------------------------------------------
CPXV_BR/1-258593       TTTTATGAGACCATTGAAGAGAGAAAGAGAATAAAATATTTTTACGACTCCATCAGAAAG
CPXV_GRI/1-258593      ------------------------------------------------------------
ECTV_MOS/1-258593      ------------------------------------------------------------
ECTV_NAV/1-258593      ------------------------------------------------------------
                                                                                   


CMLV_CMS/1-258593      ------------------------------------------------------------
CMLV_M96/1-258593      ------------------------------------------------------------
VARV_BSH/1-258593      ------------------------------------------------------------
VARV_IND/1-258593      ------------------------------------------------------------
VARV_GAR/1-258593      ------------------------------------------------------------
RPXV_UTR/1-258593      TGTAAAACTTTTTTTATGAGACCATCAAAGAGAGAAAGAGAATAAAAATATTTTTGTAAA
VACV_COP/1-258593      TGTAAAACTTTTTTTATGAGACCATCAAAGAGAGAAAGAGAATAAAAATATTTTTGTAAA
VACV_TTup/1-258593     TGTAAAACTTTTTTTATGAGACCATCAAAGAGAGAAAGAGAATAAAAATATTTTTGTAAA
VACV_WR/1-258593       TGTAAAACTTTTTTTATGAGACCATCAAAGAGAGAAAGAGAATAAAAATATTTTTGTAAA
MPXV_ZRE/1-258593      ------------------------------------------------------------
MPXV_WR/1-258593       ------------------------------------------------------------
CPXV_BR/1-258593       AGGTTTAATATTTTTGTGAGACCATTGAAGAGAGAAAGAGAATAAAAATATTTTTGTAAA
CPXV_GRI/1-258593      ------------------------------------------------------------
ECTV_MOS/1-258593      ------------------------------------------------------------
ECTV_NAV/1-258593      ------------------------------------------------------------
                                                                                   


CMLV_CMS/1-258593      ------------------------------------------------------------
CMLV_M96/1-258593      ------------------------------------------------------------
VARV_BSH/1-258593      ------------------------------------------------------------
VARV_IND/1-258593      ------------------------------------------------------------
VARV_GAR/1-258593      ------------------------------------------------------------
RPXV_UTR/1-258593      ACTTTTTTTATGAGACCATCAAAGAGAGAAAGAGAATAAAAAAATATTTTTGTAAAACTT
VACV_COP/1-258593      ACTTTTTTTATGAGACCATCAAAGAGAGAAAGAGAAT--AAAAATATTTTTGTAAAACTT
VACV_TTup/1-258593     ACTTTTTTTATGAGACCATCAAAGAGAGAAAGAGAAT--AAAAATATTTTTGTAAAACTT
VACV_WR/1-258593       ACTTTTTTTATGAGACCATCAAAGAGAGAAAGAGAAT--AAAAATATTTTTGTAAAACTT
MPXV_ZRE/1-258593      ------------------------------------T-----------------------
MPXV_WR/1-258593       -----------------------------------TT-----------------------
CPXV_BR/1-258593       ACTTTTTTTATGAGACCATTGAAGA-----------------------------------
CPXV_GRI/1-258593      -----TTTTATGAGACCATCGAAGA-----------------------------------
ECTV_MOS/1-258593      ------TTTACGACTCCATC----------------------------------------
ECTV_NAV/1-258593      ------TTTACGACTCCATC----------------------------------------
                                                                                   


CMLV_CMS/1-258593      ------------------------------------------------------------
CMLV_M96/1-258593      -----------------------------------------------GGTTTAATATTTT
VARV_BSH/1-258593      ------------------------------------------------------------
VARV_IND/1-258593      ------------------------------------------------------------
VARV_GAR/1-258593      ------------------------------------------------------------
RPXV_UTR/1-258593      TTTTTATGA---------------------------------------------------
VACV_COP/1-258593      TTTTTATGAGACCATCAAAGAGAGAAAGAGAATAAAAATATTTTTGTAAAACTTTTTTTA
VACV_TTup/1-258593     TTTTTATGAGACCATCAAAGAGAGAAAGAGAATAAAAATATTTTTGTAAAACTTTTTTTA
VACV_WR/1-258593       TTTTTATGAGACCATCAAAGAGAGAAAGAGAATAAAAATATTTTTGTAAAACTTTTTTTA
MPXV_ZRE/1-258593      ------------------------------------------------------------
MPXV_WR/1-258593       ------------------------------------------------------------
CPXV_BR/1-258593       ---------------------GAGAAAGAGAATAAAAATATTTTTGTAAAACTTTTTTTA
CPXV_GRI/1-258593      ---------------------GAGAAAGAGAATAAAAATATTTTTGTAAAACTTTTTTTA
ECTV_MOS/1-258593      ----------------------AGAAAGAGAATAAAAATATTTTTGTAAAAC-TTTTTTA
ECTV_NAV/1-258593      ----------------------AGAAAGAGAATAAAAATATTTTTGTAAAAC-TTTTTTA
                                                                                   


CMLV_CMS/1-258593      ------------------------AGAATAAAAATATTTTTGTAAAACTTTTTGTGAGAC
CMLV_M96/1-258593      TGTGAGACCATCGAAGAGAGAAAGAGAATAAAAATATTTTTGTAAAACTTTTTGTGAGAC
VARV_BSH/1-258593      ------------------------------------------------------------
VARV_IND/1-258593      ------------------------------------------------------------
VARV_GAR/1-258593      ------------------------------------------------------------
RPXV_UTR/1-258593      ---------------------------------------------------------GAC
VACV_COP/1-258593      TGAGACCATCAAAGAGAGAAAGAGAATAAAAATATTTTTGTAAAACTTTTTTTATGAGAC
VACV_TTup/1-258593     TGAGACCATCAAAGAGAGAAAGAGAATAAAAATATTTTTGTAAAACTTTTTTTATGAGAC
VACV_WR/1-258593       TGAGACCATCAAAGAGAGAAAGAGAATAAAAATATTTTTGTAAAACTTTTTTTATGAGAC
MPXV_ZRE/1-258593      ---------------------------------TTTTTTGTAAAACTTTTTATGAG----
MPXV_WR/1-258593       ---------------------------------TTTTTTGTAAAACTTTTT---------
CPXV_BR/1-258593       TGAGACCATTGAAGAGAGAAAGAGAATAAAAATATTTTTGTAAAACTTTTTTTATGAGAC
CPXV_GRI/1-258593      TGAGACCATCAGAAAGAGGTTT--------AATATTTTTGTGATACCCT-----------
ECTV_MOS/1-258593      TGAGACCATCGAAGAGAGAAAGAGAATAAAAATATTTTTGTGATACCCT-----------
ECTV_NAV/1-258593      TGAGACCATCAAAGAGAGAAAGAGAATAAAAATATTTTTGTGATACCCT-----------
                                                                                   


CMLV_CMS/1-258593      CATCGAAGAGAGAATAGGAATAGGAATAGGAATAGGAATAGGAATAGGAATAGGAATAGG
CMLV_M96/1-258593      CATCGAAGA------GAGAATAGGAATAGGAATAGGAATAGGAATAGGAATAGGAATAGG
VARV_BSH/1-258593      ------------------------------------------------------------
VARV_IND/1-258593      ------------------------------------------------------------
VARV_GAR/1-258593      ------------------------------------------------------------
RPXV_UTR/1-258593      CATCAGAAAGAGGTTTAATATTTTTGTGATACCCTGAAAGGAAATA------GGAATAGG
VACV_COP/1-258593      CATCAGAAAGAGGTTTAATATTTTTGTGATACCCTGAAAGGAAATAGGAATAGGAATAGG
VACV_TTup/1-258593     CATCAGAAAGAGGTTTAATATTTTTGTGATACCCTGAAAGGAAATAGGAATAGGAATAGG
VACV_WR/1-258593       CATCAGAAAGAGGTTTAATATTTTTGTGATACCCTGAAAGGAAATAGGAATAGGAATAGG
MPXV_ZRE/1-258593      ---------------------------------------ACAAGAGAGAAAGAGAATACG
MPXV_WR/1-258593       ----------------------------------------TATGAGACCAAGAGAATACG
CPXV_BR/1-258593       CATTGAAGAG-------------------------AGAAAGAGAATAAAAATATTTTTGT
CPXV_GRI/1-258593      ------------------------------------GAAAGGAAATAGGAA---------
ECTV_MOS/1-258593      -----------------------------------GAAAGGAAATAGGAAA---------
ECTV_NAV/1-258593      -----------------------------------GAAAGGAAATAGGAAA---------
                                                                                   


CMLV_CMS/1-258593      A-----------------------------ATAGGAATAGTGATCATAATCGTATCACAC
CMLV_M96/1-258593      A-----------------------------ATAGGAATAGTGATCATAATCGTATCACAC
VARV_BSH/1-258593      ------------------------------------------------------------
VARV_IND/1-258593      ------------------------------------------------------------
VARV_GAR/1-258593      ------------------------------------------------------------
RPXV_UTR/1-258593      A-----------------------------ATAG-------TGTCATAATCGTATCACAC
VACV_COP/1-258593      A-----------------------------ATAG-------TGTCATAATCGTATCACAC
VACV_TTup/1-258593     A-----------------------------ATAG-------TGTCATAATCGTATCACAC
VACV_WR/1-258593       A-----------------------------ATAG-------TGTCATAATCGTATCACAC
MPXV_ZRE/1-258593      A-----------------------------ATAG-------TGATCATATCGTATCACA-
MPXV_WR/1-258593       A-----------------------------ATAG-------TGATCATATCGTATCACA-
CPXV_BR/1-258593       TACTCCATCAGAAAGAGGTTTAATATTTTAGTGA---------TCATAATCGTATCACA-
CPXV_GRI/1-258593      ----------------------------TAGTGA---------TCATAATCGTATCACAC
ECTV_MOS/1-258593      -----------------------------AGTGC---------TCATAATCGTATCACA-
ECTV_NAV/1-258593      -----------------------------AGTGC---------TCATAATCGTATCACA-
                                                                                   


CMLV_CMS/1-258593      TATTGAGATAGAAAAAGAAGAAGTCGCGAGAGGTAACTTTTTGTGAATGTAGTTAAGAGC
CMLV_M96/1-258593      TATTGAGATAGAAAAAGAAGAAGTCGCGAGAGGTAACTTTTTGTGAATGTAGTTAAGAGC
VARV_BSH/1-258593      ------------------------------------------------------------
VARV_IND/1-258593      ------------------------------------------------------------
VARV_GAR/1-258593      ------------------------------------------------------------
RPXV_UTR/1-258593      TATTGAGACAGAAAAAGAAGAAGTCGCGAGAGGTAACTTTTTGTGAATGTAGTTAAGAAC
VACV_COP/1-258593      TATTGAGACAGAAAAAGAAGAAGTAACGAGAGGTAACTTTTTGTGAATGTAGTTAAGAAC
VACV_TTup/1-258593     TATTGAGACAGAAAAAGAAGAAGTAACGAGAGGTAACTTTTTGTGAATGTAGTTAAGAAC
VACV_WR/1-258593       TATTGAGACAGAAAAAGAAGAAGTCGCGAGAGGTAACTTTTTGTGAATGTAGTTAAGAAC
MPXV_ZRE/1-258593      TATTGAAACAGAAA--GAAGAAGTAACGAGAGGTAACTTTTTGTGAATGTAGTTA--AAC
MPXV_WR/1-258593       TATTGAAACAGAAA--GAAGAAGTAACGAGAGGTAACTTTTTGTAAATGTAGTTA--AAT
CPXV_BR/1-258593       TATTGAGACAGAAAAAGAAGAAGTCGCGAGAGGTAACTTTTTGTGAATGTAGTTAAGAAC
CPXV_GRI/1-258593      TATTGAGACAGAAAAAGAAGAAGTCGCGAGAGGTAACTTTTTGTGAATGTAGTTAAGAAC
ECTV_MOS/1-258593      -CTTGAGACAGAAAAAGAAGAAGTAACGAGAGGTAACTTTTTGTGAATGTAGTTAAGAAC
ECTV_NAV/1-258593      -CTTGAGACAGAAAAAGAAGAAGTAACGAGAGGTAACTTTTTGTGAATGTAGTTAAGAAC
                                                                                   


CMLV_CMS/1-258593      ATTTTTGTTTTGCAAACCGGAGTATAGGGTCCGGTACAC--TTTTTAATTCGTGGTG-TG
CMLV_M96/1-258593      ATTTTTGTTTTGCAAACCGGAGTATAGTGTCCGGTACAC-TTTTTTAATTCGTGGTG-TG
VARV_BSH/1-258593      ------------------------------------------------------------
VARV_IND/1-258593      ------------------------------------------------------------
VARV_GAR/1-258593      ------------------------------------------------------------
RPXV_UTR/1-258593      ATTTTTGTTTTGCAAACCGGAATATAGTGTCCGGTACAC-TTTTTTAATTCGTGGT---G
VACV_COP/1-258593      ATTTTTGTTTTGCAAACCGGAATATAGTGTCCGGTACAC-TTTTTTAATTCGTGGT---G
VACV_TTup/1-258593     ATTTTTGTTTTGCAAACCGGAATATAGTGTCCGGTACAC-TTTTTTAATTCGTGGT---G
VACV_WR/1-258593       ATTTTTGTTTTGCAAACCGGAATATAGTGTCCGGTACAC-TTTTTTAATTCGTGGT---G
MPXV_ZRE/1-258593      ATTTTTGTTTTGCAAACCGGAATATAGTACCCGGTACAC-TTTTTTAATTCGTGGTGCGG
MPXV_WR/1-258593       ATTTTTGTTTTGCAAACCGGAATATAGTGCCCGGT---C-TTTTTTAATTCGTGGTGCAG
CPXV_BR/1-258593       ATTTTTGTTTTGCAAACCGGAATATAGTGTCCGGTACACTTTTTTTAGTTTGTGGTG---
CPXV_GRI/1-258593      ATTTTTGTTTTGCAAACCGGAATATAGTGTCCGGTACAC-TTTTTTAATTCGTGGTG---
ECTV_MOS/1-258593      ATTTTTGTTTTGCAAACCGGAGTA--GTGTCCGGTACAC-TTTTTTAATTCGTGGTG---
ECTV_NAV/1-258593      ATTTTTGTTTTGCAAACCAGAGTA--GTGTCCGGTACAC-TTTTTTAATTCGTGGTG---
                                                                                   


CMLV_CMS/1-258593      CATGAATCGTATAGATTAACCCTACTCACCCGAATCTCGGATGAATAGAGTTATCGATTC
CMLV_M96/1-258593      CCTGAATCGT-TCGATTAACCCTACTCACCCGAATCTCGGATGAATAGAGTTATCGATTC
VARV_BSH/1-258593      ------------------------------------------------------------
VARV_IND/1-258593      ------------------------------------------------------------
VARV_GAR/1-258593      ------------------------------------------------------------
RPXV_UTR/1-258593      TGCCTGAATCGTTCGATTAACCCTACTCATCCAATTTCAGATGAATAGAGTTATCGATTC
VACV_COP/1-258593      TGCCTGAATCGTTCGATTAACCCTACTCATCCAATTTCAGATGAATAGAGTTATCGATTC
VACV_TTup/1-258593     TGCCTGAATCGTTCGATTAACCCTACTCATCCAATTTCAGATGAATAGAGTTATCGATTC
VACV_WR/1-258593       TGCCTGAATCGTTCGATTAACCCTACTCATCCAATTTCAGATGAATAGAGTTATCGATTC
MPXV_ZRE/1-258593      TGTCTGAATCGTTCGATTAACCCAACTCATCCATTTTCAGATGAATAGAGTTATCGATTC
MPXV_WR/1-258593       TGTCTGAATCGTTCGATTAACCCAACTCATCCATTTTCAGATGAATAGAGTTATCGATTC
CPXV_BR/1-258593       TGCCTGAATCGCTCGATTAACCCTACTCATCCAATTTCAGATGAATAGGGTTATCGATTC
CPXV_GRI/1-258593      TGCCTGAATCGTTCGATTAACCCTACTCATCCAATTTCAGATGAATAGAGTTATCGATTC
ECTV_MOS/1-258593      TGCCTGAATCGTTCGATTAACCCCACTCATCCAATTTCAGATGAATAGAGTTATCGATTC
ECTV_NAV/1-258593      TGCCTGAATCGTTCGATTAACCCCACTCATCCAATTTCAGATGAATAGAGTTATCGATTC
                                                                                   


CMLV_CMS/1-258593      AGACACACGCTTTGAGTTTTGTTGAATCGATGAGTGAAGTATCATCGGTTGCACCTTCAG
CMLV_M96/1-258593      AGACACACGCTTTGAGTTTTGTTGAATCGATGAGTGAAGTATCATCGGTTGCACCTTCAG
VARV_BSH/1-258593      ------------------------------------------------------------
VARV_IND/1-258593      ------------------------------------------------------------
VARV_GAR/1-258593      ------------------------------------------------------------
RPXV_UTR/1-258593      AGACACACGCTTTGAGTTTTGTTGAATCGATGAGTGAAGTATCATCGGTTGCACCTTTAG
VACV_COP/1-258593      AGACACACGCTTTGAGTTTTGTTGAATCGATGAGTGAAGTATCATCGGTTGCACCTTCAG
VACV_TTup/1-258593     AGACACACGCTTTGAGTTTTGTTGAATCGATGAGTGAAGTATCATCGGTTGCACCTTCAG
VACV_WR/1-258593       AGACACACGCTTTGAGTTTTGTTGAATCGATGAGTGAAGTATCATCGGTTGCACCTTCAG
MPXV_ZRE/1-258593      AGACACATGCTTTGAGTTTTGTTGAATCGATGAGTGAAGTATCATCGGTTGCACCTTCAG
MPXV_WR/1-258593       AGACACATGCTTTGAGTTTTGTTGAATCGATGAGTGAAGTATCATCGGTTGCACCTTCAG
CPXV_BR/1-258593       AGACACACGCTATAAGTTTTGCTGAATTGATGAGTGAAGTATCATCGGCTGCATCTTCCG
CPXV_GRI/1-258593      AGACACACGCTTTGAGTTTTGTTGAATCGATGAGAGAAGTATCATCGGTTGCACCTTCAG
ECTV_MOS/1-258593      AGACACACGCTTTGAGTTTTGTTGAATCGATGAGTGAAGTATCATCGGTTGCACCTTCAG
ECTV_NAV/1-258593      AGACACACGCTTTGAGTTTTGTTGAATCGATGAGTGAAGTATCATCGGTTGCACCTTCAG
                                                                                   


CMLV_CMS/1-258593      ATGCCGATCCGTCGACATACTTGAATCCATCCTTGACCTCAAGATCAGATGATTCCTTGC
CMLV_M96/1-258593      ATGCCGATCCGTCGACATACTTGAATCCATCCTTGACCTCAAGATCAGATGATTCCTTGC
VARV_BSH/1-258593      ------------------------------------------------------------
VARV_IND/1-258593      ------------------------------------------------------------
VARV_GAR/1-258593      ------------------------------------------------------------
RPXV_UTR/1-258593      ATGCCGATCCGTCGACATACTTGAATCCATCCTTGACCTCAAGTTCAGATGATTCCTTGC
VACV_COP/1-258593      ATGCCGATCCGTCGACATACTTGAATCCATCCTTGACCTCAAGTTCAGATGATTCCTTGC
VACV_TTup/1-258593     ATGCCGATCCGTCGACATACTTGAATCCATCCTTGACCTCAAGTTCAGATGATTCCTTGC
VACV_WR/1-258593       ATGCCGATCCGTCGACATACTTAAATCCATCCTTGACCTCAAGTTCAGATGATTCCTTGC
MPXV_ZRE/1-258593      ATGCCGATCCGTCGACATACTTGAATCCATCCTTGACTTCAAGTTCAGATGATTCCTCAC
MPXV_WR/1-258593       ATGCCGATCCGTCGACATACTTGAATCCATCCTTGACTTCAAGTTCAGATGATTCCTCAC
CPXV_BR/1-258593       ATGCCGATCCGTCGACATACTTGAATCCATCCTTGACCTCAAGTTCAGATGATTCCTTGC
CPXV_GRI/1-258593      ATGCCGATCCGTCGACATACTTGAATCCATCCTTGACCTCAAGTTCAGATGATTCCTTGC
ECTV_MOS/1-258593      ATACCGATCCGTCGATATACTTGAATCCATCCTTGACTTCAAGTTCAGATGCTTCCTTGC
ECTV_NAV/1-258593      ATACCGATCCGTCGATATACTTGAATCCATCCTTGACTTCAAGTTCAGATGCTTCCTTGC
                                                                                   


CMLV_CMS/1-258593      ACATGTCTCCGATACGAACACTAAACTCTAGATTCTTGACGCATTTTGTATCGACGATCG
CMLV_M96/1-258593      ACATGTCTCCGATACGAACACTAAACTCTAGATTCTTGACGCATTTTGTATCGACGATCG
VARV_BSH/1-258593      ------------------------------------------------------------
VARV_IND/1-258593      ------------------------------------------------------------
VARV_GAR/1-258593      ------------------------------------------------------------
RPXV_UTR/1-258593      ACATGTCTCCGATACGAACGCTAAACTCTAGATTCTTGACACATTTTGTATCGACGATCG
VACV_COP/1-258593      ACATGTCTCCGATACGAACGCTAAACTCTAGATTCTTGACACATTTTGTATCGACGATCG
VACV_TTup/1-258593     ACATGTCTCCGATACGAACGCTAAACTCTAGATTCTTGACACATTTTGTATCGACGATCG
VACV_WR/1-258593       ACATGTCTCCGATACGAACGCTAAACTCTAGATTCTTGACACATTTTGTATCGACGATCG
MPXV_ZRE/1-258593      ACATGTCTCCGATACGTACGCTAAACTCTAGGTTCTTAACACATTTTGTATCAACGATCG
MPXV_WR/1-258593       ACATGTCTCCGATACGTACGCTAAACTCTAGGTTCTTGACACATTTTGTATCAACGATCG
CPXV_BR/1-258593       ACATGTCTCCTATACGAACGCTAATCTCTAGATTCTTGACGCATTTCGTATCGACGATCG
CPXV_GRI/1-258593      ACATGTCTCCGATACGAACGCTAAACTCTAGATTCTTGACACATTTTGTATCGACGATCG
ECTV_MOS/1-258593      ACATGTCTCCGATACGAACGCTAAACTCTAGATCCTTGACACATTTTATATCGACGATCG
ECTV_NAV/1-258593      ACATGTCTCCGATACGAACGCTAAACTCTAGATCCTTGACACATTTTATATCGACGATCG
                                                                                   


CMLV_CMS/1-258593      TTGAACCGATGATATCTTCGTAACTCACTTTCTTATGAGAGATGTTAGACTCGAGTACTG
CMLV_M96/1-258593      TTGAACCGATGATATCTTCGTAACTCACTTTCTTATGAGAGATGTTAGACTCGAGTACTG
VARV_BSH/1-258593      ------------------------------------------------------------
VARV_IND/1-258593      ------------------------------------------------------------
VARV_GAR/1-258593      ------------------------------------------------------------
RPXV_UTR/1-258593      TTGAACCGATGATATCTTCGTAACTCACTTTCTTATGAGAGATGTTAGACCCGAGTACTG
VACV_COP/1-258593      TTGAACCGATGATATCTTCGTAACTCACTTTCTTATGAGAGATGTTAGACCCGAGTACTG
VACV_TTup/1-258593     TTGAACCGATGATATCTTCGTAACTCACTTTCTTATGAGAGATGTTAGACCCGAGTACTG
VACV_WR/1-258593       TTGAACCGATGATATCTTCGTAACTCACTTTCTTATGAGAGATGTTAGACCCGAGTACTG
MPXV_ZRE/1-258593      TTGAACCGATGATATCTTTGTAACTCACTTTCTTATGTGAGATGTTAGACCCAAGTACTG
MPXV_WR/1-258593       TTGAACCGATGATATCTTTGTAACTCACTTTCTTATGTGAGATGTTAGACCCAAGTACTG
CPXV_BR/1-258593       TTGATCCGATGATATCTTCGTAACTCACTTTCTTATGGGAGATGTTAGACCCGAGTACTG
CPXV_GRI/1-258593      TTGAACCGATGATATCTTCGTAACTCACTTTCTTATGAGAGATGTTAGACCCGAGTACTG
ECTV_MOS/1-258593      TTGAACCGATGATATCTTCGTACCTCACTTTCTTATGAGAGATGTTAGACCCGAGTACTG
ECTV_NAV/1-258593      TTGAACCGATGATATCTTCGTACCTCACTTTCTTATGAGAGATGTTAGACCCGATTACTG
                                                                                   


CMLV_CMS/1-258593      GGTGAGTCTTGATGTCGCTGTCTTTCTCTTCTTCGCTACATCTGATGTCGATAGACACCT
CMLV_M96/1-258593      GGTGAGTCTTGATGTCGCTGTCTTTCTCTTCTTCGCTACATCTGATGTCGATAGACACCT
VARV_BSH/1-258593      ------------------------------------------------------------
VARV_IND/1-258593      ------------------------------------------------------------
VARV_GAR/1-258593      ------------------------------------------------------------
RPXV_UTR/1-258593      GATGGGTCTTGATGTCGCTGTCTTTCTCTTCTTCGCTACATCTGATGTCGATAGACACCT
VACV_COP/1-258593      GATGGGTCTTGATGTCGCTGTCTTTCTCTTCTTCGCTACATCTGATGTCGATAGACACCT
VACV_TTup/1-258593     GATGGGTCTTGATGTCGCTGTCTTTCTCTTCTTCGCTACATCTGATGTCGATAGACACCT
VACV_WR/1-258593       GATGGGTCTTGATGTCGCTGTCTTTCTCTTCTTCGCTACATCTGATGTCGATAGACACCT
MPXV_ZRE/1-258593      GATGGGTCTTGATGTCGCTGTCTTTCTCTTCTTCGCTACATCTGATGTCGATAGACATCT
MPXV_WR/1-258593       GATGGGTCTTGATGTCACTGTCTTTCTCTTCTTCGCTACATCTGATGTCGATAGACATCT
CPXV_BR/1-258593       GATGGGTCTTGATGTTGCTGTCTTTCTCTTCTTCGCTACATTTGATGTTGATAGACATTT
CPXV_GRI/1-258593      GATGTGTCTTGATGTCGCTGTCTTTCTCTTCTTCGCTACATCTGATGTCGATAGACACCT
ECTV_MOS/1-258593      GATGGGTCTTGATGTTGCTGTCTTTCTCTTCTTCACTACATTTGATATTGATAGACACCG
ECTV_NAV/1-258593      GATGGGTCTTGATGTTGCTGTCTTTCTCTTCTTCACTACATTTGATATTGATAGACACCG
                                                                                   


CMLV_CMS/1-258593      CGCAGTCTTTGATCATAGCCAGAGCTTCTTCACGAGTGATCGCGGGAGAGTCCTTACCTT
CMLV_M96/1-258593      CGCAGTCTTTGATCATAGCCAGAGCTTCTTCACGAGTGATCGCGGGAGAGTCCTTACCTT
VARV_BSH/1-258593      ------------------------------------------------------------
VARV_IND/1-258593      ------------------------------------------------------------
VARV_GAR/1-258593      ------------------------------------------------------------
RPXV_UTR/1-258593      CACAGTCTTTGATCATAGCAAGAGCTTCTTCATGAGTGATCGCGGGAGAGTCCTTACCTT
VACV_COP/1-258593      CACAGTCTTTGATCATAGCCAGAGCTTCTTCACGAGTGATCGCGGGAGAGTCCTTACCTT
VACV_TTup/1-258593     CACAGTCTTTGATCATAGCAAGAGCTTCTTCATGAGTGATCGCGGGAGAGTCCTTACCTT
VACV_WR/1-258593       CACAGTCTTTGATCATAGCCAGAGCTTCTTCATGAGTGATCGCGGGAGAGTCCTTACCTT
MPXV_ZRE/1-258593      CACAGTCTTTGATCATAGCCAGAGCTTCTTCACGCGTGATCGCGGGAGAGTCCTTACCTT
MPXV_WR/1-258593       CACAGTCTTTGATCATAGCCAGAGCTTCTTCACGCGTGATCGCGGGAGAGTCCTTACCTT
CPXV_BR/1-258593       CACAGTCTTTGATCATAGACAGAGCTTCTTCACGAGTGATAGCGGGAGAGTCCTTACCTT
CPXV_GRI/1-258593      CGCAGTCTTTGATCATAGCAAGAGCTTCTTCATGAGTGATCGCTGGAGAGTCCTTACCTT
ECTV_MOS/1-258593      CACAGTCGTTGATCATAGCAAGAGCTTCTTCATGAGTGATGGCTGGAGATTCAATGCCGT
ECTV_NAV/1-258593      CACAGTCGTTGATCATAGCAAGAGCTTCTTCATGAGTGATGGCTGGAGATTCAATGCCGT
                                                                                   


CMLV_CMS/1-258593      GTCCTGGTGACACACTGGACAATCTAGCATTCACTGCGTTTCCATCAGCGGATTCTGAGA
CMLV_M96/1-258593      GTCCTGGTGACACACTGGACAATCTAGCATTCACTGCGTTTCCATCAGCGGATTCTGAGA
VARV_BSH/1-258593      ------------------------------------------------------------
VARV_IND/1-258593      ------------------------------------------------------------
VARV_GAR/1-258593      ------------------------------------------------------------
RPXV_UTR/1-258593      GTCCTGGGGACACGCTGGACAATCTAGCATTCACTGTGTTTCCATCAGCGGATTCTGAGA
VACV_COP/1-258593      GTCCTGGGGACACGCTGGACAATCTAGCATTCACTGTGTTTCCATCAGCGGATTCTGAGA
VACV_TTup/1-258593     GTCCTGGGGACACGCTGGACAATCTAGCATTCACTGTGTTTCCATCAGCGGATTCTGAGA
VACV_WR/1-258593       GTCCTGGGGACACGCTGGACAATCTAGCATTCACTGTGTTTCCATCAGCGGATTCTGAGA
MPXV_ZRE/1-258593      GTCCTGGTGACACGCTGGACAATCTAGTATTCACAGTGTTTCCATCAGAGGATTCGGAGA
MPXV_WR/1-258593       GTCCCGGTGACACGCTGGACAATCTAGTATTCACAGTGTTTCCATCAGAGGATTCGGAGA
CPXV_BR/1-258593       GTCCTGGGGACACGCTAGACAATCTAGCATTCACAGTGTTTCCGTCAGAGTATTCAGAGA
CPXV_GRI/1-258593      GTCCTGGGGACACGCTGGACAATCTAGCATTCACTGTGTTTCCATCAGCGGATTCTGAGA
ECTV_MOS/1-258593      ACATTGGAGAGACGCTAGACAACCGAGCATTCACTGTGTTTCCATCAGCGGATTCTGAGA
ECTV_NAV/1-258593      ACATTGGAGAGACGCTAGACAACCGAGCATTCACTGTGTTTCCATCAGCGGATTCTGAGA
                                                                                   


CMLV_CMS/1-258593      TGGATTTAATCTGAGGACATTTGGTGAATCCAAAGTTCATTCTCAGACCTCCGCCGATAA
CMLV_M96/1-258593      TGGATTTAATCTGAGGACATTTGGTGAATCCAAAGTTCATTCTCAGACCTCCGCCGATAA
VARV_BSH/1-258593      ------------------------------------------------------------
VARV_IND/1-258593      ------------------------------------------------------------
VARV_GAR/1-258593      ------------------------------------------------------------
RPXV_UTR/1-258593      TGGATTTAATCTGAGGACATTTGGTGAATCCAAAGTTCATTCTCAGACCTCCACCGATGA
VACV_COP/1-258593      TGGATTTAATCTGAGGACATTTGGTGAATCCAAAGTTCATTCTCAGACCTCCACCGATGA
VACV_TTup/1-258593     TGGATTTAATCTGAGGACATTTGGTGAATCCAAAGTTCATTCTCAGACCTCCACCGATGA
VACV_WR/1-258593       TGGATTTAATCTGAGGACATTTGGTGAATCCAAAGTTCATTCTCAGACCTCCACCGATGA
MPXV_ZRE/1-258593      TGGATGAAATCTTTGGGCATTTGGTGAATCCAAAGTTCATGTTAAGACCCGCGCCGACGA
MPXV_WR/1-258593       TGGATGAAATCTTTGGGCATTTGGTGAATCCAAAGTTCATGTTAAGACCCGCACCGACGA
CPXV_BR/1-258593       TGGATGAAATCTTTGGGCATTTGGTGAATCCAAAGTCCATCGTAAGACCTCCACCGACGA
CPXV_GRI/1-258593      TGGATTTAATCTGAGGACATTTGGTGAATCCAAAGTTCATTCTCAGACCTCCACCGATGA
ECTV_MOS/1-258593      TGGATTTAATCTGAGGACATTTGGTGAATCCAAAGTTCATTCTCAGACCTCCACCGACGA
ECTV_NAV/1-258593      TGGATTTAATCTGAGGACATTTGGTGAATCCAAAGTTCATTCTCAGACCTCCACCGACGA
                                                                                   


CMLV_CMS/1-258593      TGGAGTAATAAGTGGTAGGAGGATCTACATCCTCGACTGATGTGAAATCATCTTCTGATT
CMLV_M96/1-258593      TGGAGTAATAAGTGGTAGGAGGATCTACATCCTCGACTGATGTGAAATCATCTTCTGATT
VARV_BSH/1-258593      ------------------------------------------------------------
VARV_IND/1-258593      ------------------------------------------------------------
VARV_GAR/1-258593      ------------------------------------------------------------
RPXV_UTR/1-258593      TGGAGTAATAAGTGGTAGGAGGATCTACATCCTCGACTGATGTGGAATCATCTTCTGATT
VACV_COP/1-258593      TGGAGTAATAAGTGGTAGGAGGATCTACATCCTCGACTGATGTGGAATCATCTTCTGATT
VACV_TTup/1-258593     TGGAGTAATAAGTGGTAGGAGGATCTACATCCTCGACTGATGTGGAATCATCTTCTGATT
VACV_WR/1-258593       TGGAGTAATAAGTGGTAGGAGGATCTACATCCTCGACTGATGTGGAATCATCTTCTGATT
MPXV_ZRE/1-258593      TAGTGTAATAAGTG---------------------------GTGGGATCTCCTTTTACAA
MPXV_WR/1-258593       TAGTGTAATAAGTG---------------------------GTGGGATCTCCTTTTACAA
CPXV_BR/1-258593       CAGTGTAATAAGTGGT---GGGATCTCCCTTTACGACTTCT-------------------
CPXV_GRI/1-258593      TGGAGTAATAAGTGGTAGGAGGATCTACATCCTCGACTGATGTGGAATCAGAAGATGATT
ECTV_MOS/1-258593      CAGTGTAATAAGTGGTGGG---ATCTCCTTTTACGACTTCT-------------------
ECTV_NAV/1-258593      CAGTGTAATAAGTGGTGGG---ATCTCCTTTTACGACTTCT-------------------
                                                                                   


CMLV_CMS/1-258593      CCACCTCGGGATCTGGATCTGACTCGGACTCTGTATTTTCCGTTACGGATTGGCAAATCT
CMLV_M96/1-258593      CCACCTCGGGATCTGGATCTGACTCGGACTCTGTATTTTCCGTTACGGATTGGCAAATCT
VARV_BSH/1-258593      ------------------------------------------------------------
VARV_IND/1-258593      ------------------------------------------------------------
VARV_GAR/1-258593      ------------------------------------------------------------
RPXV_UTR/1-258593      CCACCTCGGGATCTGGATCTGACTCGGACTCTGTAATTTCCGTTACGGATTGGCAAATCT
VACV_COP/1-258593      CCACCTCGGGATCTGGATCTGACTCGGACTCTGTAATTTCCGTTACGGATTGGCAAATCT
VACV_TTup/1-258593     CCACCTCGGGATCTGGATCTGACTCGGACTCTGTAATTTCCGTTACGGATTGGCAAATCT
VACV_WR/1-258593       CCACCTCGGGATCTGGATCTGACTCGGACTCTGTAATTTCCGTTACGGATTGGCAAATCT
MPXV_ZRE/1-258593      CTTCTTCGGATACCTCATCATCTTCGGTCTCTGTAACTTCCGTTACGGATTGACAAATCT
MPXV_WR/1-258593       CTTCTTCGGATACCTCATCATCTTCGGTCTCTGTAACTTCCGTTACGGATTGACAAATCT
CPXV_BR/1-258593       -----------TCTGACTCGTCTTCAGACTCTGTAACTTCGGTTACTGATTGACAAATCT
CPXV_GRI/1-258593      CCACCTCGGGATCTGGATCTGACTCGGACTCTGTAATTTCCGTTACAGATTGACAAATCT
ECTV_MOS/1-258593      -----TCGGATACCCCATCGTCTTCAGACTCTGTAACTTCGGTTACTGATTGACAAATCT
ECTV_NAV/1-258593      -----TCGGATACCCCATCGTCTTCAGACTCTGTAACTTCGGTTACTGATTGACAAATCT
                                                                                   


CMLV_CMS/1-258593      TATCATTGGTCGGTGTTTTGTCTTGCTTTGTGACTTTGATAATAACATCGATTCCCATAT
CMLV_M96/1-258593      TATCATTGGTCGGTGTTTTGTCTTGCTTTGTGACTTTGATAATAACATCGATTCCCATAT
VARV_BSH/1-258593      ------------------------------------------------------------
VARV_IND/1-258593      ------------------------------------------------------------
VARV_GAR/1-258593      ------------------------------------------------------------
RPXV_UTR/1-258593      TATCATTGGTCGGTGTTTGGTCTTGCTTTGTGACTTTGATAATAACATCGATTCCCATAT
VACV_COP/1-258593      TATCATTGGTCGGTGTTTGGTCTTGCTTTGTGACTTTGATAATAACATCGATTCCCATAT
VACV_TTup/1-258593     TATCATTGGTCGGTGTTTGGTCTTGCTTTGTGACTTTGATAATAACATCGATTCCCATAT
VACV_WR/1-258593       TATCATTGGTCGGTGTTTGGTCTTGCTTTGTGACTTTGATAATAACATCGATTCCCATAT
MPXV_ZRE/1-258593      TATCATTGGTCGGTGTTTGGTCTTGCTTTGTGACTTTGATAATAACATCGATTCCCATAT
MPXV_WR/1-258593       TATCATTGGTCGGTGTTTGGTCTTGCTTTGTGACTTTGATAATAACATCGATTCCCATAT
CPXV_BR/1-258593       TATCATTGGTCGGTGTTTGGTCTTGCTTGGTGACTTTGATAATAACATCGATTCCCATAT
CPXV_GRI/1-258593      TATCATTGGTCGGTGTTTGGTCTTGCTTTGTGACTTTGATAATAACATCGATTCCCATAT
ECTV_MOS/1-258593      TATCATTAGTCGGTGTTTGGTCTTGCTTGGTGACTTTGATAATAACATCGATTCCCATAT
ECTV_NAV/1-258593      TATCATTAGTCGGTGTTTGGTCTTGCTTGGTGACTTTGATAATAACATCGATTCCCATAT
                                                                                   


CMLV_CMS/1-258593      GATGTTTGTTTTCTTCTTCAGTACACGAGGATGA---------GGATTGCTGAAGACTGG
CMLV_M96/1-258593      GATGTTTGTTTTCTTCTTCAGTACACGAGGATGA---------GGATTGCTGAAGACTGG
VARV_BSH/1-258593      ------------------------------------------------------------
VARV_IND/1-258593      ------------------------------------------------------------
VARV_GAR/1-258593      ------------------------------------------------------------
RPXV_UTR/1-258593      GATGTTTGTTTTCTTCTTCCGTACACGAGGATGAGGATGAGGATGATTGCTGAAGACTGG
VACV_COP/1-258593      GATGTTTGTTTTCTTCTTCCGTACACGAGGAGGAGGATGAGGATGATTGCTGAAGACTGG
VACV_TTup/1-258593     GATGTTTGTTTTCTTCTTCCGTACACGAGGAGGAGGATGAGGATGATTGCTGAAGACTGG
VACV_WR/1-258593       GATGTTTGTTTTCTTCTTCCGTACACGAGGAGGAGGATGAGGATGATTGCTGAAGACTGG
MPXV_ZRE/1-258593      GATGTTTGTTTTCTTCTTCAGTACACGAGGATGAG---------GATTGTTGAAGACTAG
MPXV_WR/1-258593       GATGTTTGTTTTCTTCTTCAGTACACGAGGATGAA---------GATTGTTGAAGACTAG
CPXV_BR/1-258593       GATGTTTGTTTTCTTCTTCCGTACACGAGGATGAGGATGAGAATGATTGCTGAAGACTGG
CPXV_GRI/1-258593      GATGTTTGTTTTCTTCTTCGGTACACGAGGATGAG---------GATTGCTGAAGACTGG
ECTV_MOS/1-258593      GATGGTTGTTTTCTTCTTCCGTACACGAGGATGCG------AATGATTGCTGAAGACTGG
ECTV_NAV/1-258593      GATGGTTGTTTTCTTCTTCCGTACACGAGGATGCG------AATGATTGCTGAAGACTGG
                                                                                   


CMLV_CMS/1-258593      CAGGCATAGCAGCTGCCGCCAGACACATGCATGCCAGGACGATATATTGTTTCATGATTG
CMLV_M96/1-258593      CAGGCATAGCAGCTGCCGCCAGACACATGCATGCCAGGACGATATATTGTTTCATGATTG
VARV_BSH/1-258593      ------------------------------------------------------------
VARV_IND/1-258593      ------------------------------------------------------------
VARV_GAR/1-258593      ------------------------------------------------------------
RPXV_UTR/1-258593      CAGGCATAGCAGCTGCCGCCAGGCACATGCATGCCAGGACGATATATTGTTTCATGATTG
VACV_COP/1-258593      -------------------CAGGCACATGCATGCCAGGACGATATATTGTTTCATAATTG
VACV_TTup/1-258593     -------------------CAGGCACATGCATGCCAGGACGATATATTGTTTCATGATTG
VACV_WR/1-258593       -------------------CAGGCACATGCATGCCAGGACGATATATTGTTTCATGATTG
MPXV_ZRE/1-258593      TAGGCATAGCAGCTGCCACTAGGCACATGCATGCCAGGACAATATATTGTTTCATGATTG
MPXV_WR/1-258593       TAGGCATAGCAGCTGCCACTAGGCACATGCATGCCAGGACAATATATTGTTTCATGATTG
CPXV_BR/1-258593       TAGGGATAGCAACTGCCGCCAGGCATATGCATGCCAGGACGAT---TTGTTTCATGATTG
CPXV_GRI/1-258593      CAGGCATAGCAGCTGCCGCCAGGCACATGCATGCCAGAACGATATATTGTTTCATGATTG
ECTV_MOS/1-258593      TAGGGATAGCAGCTGCCGCCAGGCATATGCATGCCAGGACGATATATTGTTTCATGATTG
ECTV_NAV/1-258593      TAGGGATAGCAGCTGCCGCCAGGCATATGCATGCCAGGACGATATATTGTTTCATGATTG
                                                                                   


CMLV_CMS/1-258593      CTATTGATTGAGTACTGTTCTTTATGATTCTACTTCCTTACCGTGAAATAAATTAGAATA
CMLV_M96/1-258593      CTATTGATTGAGTACTGTTCTTTATGATTCTACTTCCTTACCGTGAAATAAATTAGAATA
VARV_BSH/1-258593      ------------------------------------------------------------
VARV_IND/1-258593      ------------------------------------------------------------
VARV_GAR/1-258593      ------------------------------------------------------------
RPXV_UTR/1-258593      CTATTGATTGATTACTGTTCTTTATGATTCTACTTCCTTACCATGCAATAAATTAGAATA
VACV_COP/1-258593      CTATTGATTGAGTACTGTTCTTTATGATTCTACTTCCTTACCATGCAATAAATTAGAATA
VACV_TTup/1-258593     CTATTGATTGAGTACTGTTCTTTATGATTCTACTTCCTTACCGTGCAATAAATTAGAATA
VACV_WR/1-258593       CTATTGATTGAGTACTGTTCTTTATGATTCTACTTCCTTACCGTGCAATAAATTAGAATA
MPXV_ZRE/1-258593      CTATTGATTGATTACTGTTCTAGATGATTCTACTTTCTTACCATATAATAAATTAGAATA
MPXV_WR/1-258593       CTATTGATTGATTACTGTTCTAGATGATTCTACTTTCTTACCATATAATAAATTAGAATA
CPXV_BR/1-258593       --------------CTGTTCTAGATGATTCTATTTCCTCACCATACAATAAATTAGAATA
CPXV_GRI/1-258593      CTATTGATTGATTACTGTTCTTTATGATTCTACTTCCTTACCATGCAATAAATTAGAATA
ECTV_MOS/1-258593      --------------CTGTTCTAGATGATTCTATTTCCTTACCATACAATAAATTAGAATA
ECTV_NAV/1-258593      --------------CTGTTCTAGATGATTCTATTTCCTTACCATACAATAAATTAGAATA
                                                                                   


CMLV_CMS/1-258593      TATTTTCTACTTTTACGAGAAATTAATTATTGTATTTATTATTTATGGGT--GAAAAAAC
CMLV_M96/1-258593      TATTTTCTACTTTTACGAGAAATTAATTATTGTATTTATTATTTATGGGT--GAAAAAAC
VARV_BSH/1-258593      ------------------------------------------------------------
VARV_IND/1-258593      ------------------------------------------------------------
VARV_GAR/1-258593      ------------------------------------------------------------
RPXV_UTR/1-258593      TATTTTCTACTTTTACGAGAAATTAATTATTGTATTTATTATTTATGGGT---GAAAAAC
VACV_COP/1-258593      TATTTTCTACTTTTACGAGAAATTAATTATTGTATTTATTATTTATGGGT---GAAAAAC
VACV_TTup/1-258593     TATTTTCTACTTTTACGAGAAATTAATTATTG-------TATTTATGGGT---GAAAAAC
VACV_WR/1-258593       TATTTTCTACTTTTACGAGAAATTAATTATTGTATTTATTATTTATGGGT---GAAAAAC
MPXV_ZRE/1-258593      TATTTTCTACTTTTACGAGAAATTAATTATTGTATTTATTATTTATGGGTAAAAAAAAAC
MPXV_WR/1-258593       TATTTTCTACTTTTACGAGAAATTAATTATTGTATTTATTATTTATGGGT--AAAAAAAC
CPXV_BR/1-258593       TATTTTCTACTTTTACGAAAAATTAATTATTGTAT---TTATTTATGGGT---TAAAAAC
CPXV_GRI/1-258593      TATTTTCTACTTTTACGAAAAATTAATTATTGTATTTATTATTTATGGGT---GAAAAAC
ECTV_MOS/1-258593      TATTTTCTACTTTTACGAGAAATTAATTATTGTATTTATTATTTATGGGT---AAAAAAC
ECTV_NAV/1-258593      TATTTTCTACTTTTACGAGAAATTAATTATTGTATTTATTATTTATGGGT---AAAAAAC
                                                                                   


CMLV_CMS/1-258593      TTACTATAAAAAGTGGGTGGG---------TTTGGAATTAGTGATCAGTTTATGTATATC
CMLV_M96/1-258593      TTACTATAAAAAGTGGGTGGG---------TTTGGAATTAGTGATCAGTTTATGTATATC
VARV_BSH/1-258593      ------------------------------------------------------------
VARV_IND/1-258593      ------------------------------------------------------------
VARV_GAR/1-258593      ------------------------------------------------------------
RPXV_UTR/1-258593      TTACTATAAAAAGCGGGTGGG---------TTTGGAATTAGTGATCAGTTTATGTATATC
VACV_COP/1-258593      TTACTATAAAAAGCGGGTGGG---------TTTGGAATTAGTGATCAGTTTATGTATATC
VACV_TTup/1-258593     TTACTATAAAAAGCGGGTGGG---------TTTGGAATTAGTGATCAGTTTATGTATATC
VACV_WR/1-258593       TTACTATAAAAAGCGGGTGGG---------TTTGGAATTAGTGATCAGTTTATGTATATC
MPXV_ZRE/1-258593      TTACTATAAGTGGGTGGGATT---------CTGGGAATTAGTGATCAGTTTATGTATATC
MPXV_WR/1-258593       TTACTATAAGTGGGTGGGATT---------CTGGGAATTAGTGATCAGTTTATGTATATC
CPXV_BR/1-258593       TTACTATAAAAAGTGGGTGGGATACTGGGAATTGGAATTAGTAATCAGTTTATGTGTATC
CPXV_GRI/1-258593      TTACTATAAAAAGCGGGTGGG---------TTTGGAATTAGTGATCAGTTTATGTATATC
ECTV_MOS/1-258593      TTACTATAAAAAGTGGGTGGG---------------------------------------
ECTV_NAV/1-258593      TTACTATAAAAAGTGGGTGGG---------------------------------------
                                                                                   


CMLV_CMS/1-258593      GCAACTACCGGGCATATGGCTATCGACATCGAGAACATTACCCGCATGATAAGAGATTGT
CMLV_M96/1-258593      GCAACTACCGGGCATATGGCTATCGACATCGAGAACATTACCCGCATGATAAGAGATTGT
VARV_BSH/1-258593      ------------------------------------------------------------
VARV_IND/1-258593      ------------------------------------------------------------
VARV_GAR/1-258593      ------------------------------------------------------------
RPXV_UTR/1-258593      GCAACTACCGGGCATATGGCTATCGACATCGAGAACATTACCCACATGATAAGAGATTGT
VACV_COP/1-258593      GCAACTACCGGGCATATGGCTATCGACATCGAGAACATTACCCACATGATAAGAGATTGT
VACV_TTup/1-258593     GCAACTACCGGGCATATGGCTATCGACATCGAGAACATTACCCACATGATAAGAGATTGT
VACV_WR/1-258593       GCAACTACCGGGCATATGGCTATCGACATCGAGAACATTACCCACATGATAAGAGATTGT
MPXV_ZRE/1-258593      GCAACTAGCGGGCATATGGCTATTGACATCGAGAACATTACCCATATGATAAGAGATTGT
MPXV_WR/1-258593       GCAACTAGCGGGCATATGGCTATTGACATCGAGAACATTACCCATATGATAAGAGATTGT
CPXV_BR/1-258593       GCACCTACCGGGCATATGGCTATCGACATCGAGAACATTACCCACATGATAAGAGATTGT
CPXV_GRI/1-258593      GCAACTACCGGGCATATGGCTATCGACATCGAGAACATTACCCACATGATAAGAGATTGT
ECTV_MOS/1-258593      ------------------------------------------------------------
ECTV_NAV/1-258593      ------------------------------------------------------------
                                                                                   


CMLV_CMS/1-258593      ATCAGTTTCGTAGTCTTGAGTATTGGTATTACTATATAGTATATAGATGTCGACACTAGA
CMLV_M96/1-258593      ATCAGTTTCGTAGTCTTGAGTATTGGTATTACTATATAGTATATAGATGTCGACACTAGA
VARV_BSH/1-258593      ------------------------------------------------------------
VARV_IND/1-258593      ------------------------------------------------------------
VARV_GAR/1-258593      ------------------------------------------------------------
RPXV_UTR/1-258593      ATCAGTTTCGTAGTCTTGAGTATTGGTATTACTATATAGTATATAGATGTCG--------
VACV_COP/1-258593      ATCAGTTTCGTAGTCTTGAGTATTGGTATTACTATATAGTATATAGATGTCG--------
VACV_TTup/1-258593     ATCAGTTTCGTAGTCTTGAGTATTGGTATTACTATATAGTATATAGATGTCG--------
VACV_WR/1-258593       ATCAGTTTCGTAGTCTTGAGTATTGGTATTACTATATAGTATATAGATGTCG--------
MPXV_ZRE/1-258593      ATCCGTTTCGTAGTCTTGAGTATTGGTATTACTATATAGTATGTAGATGTCGACGCTAGA
MPXV_WR/1-258593       ATCCGTTTCGTAGTCTTGAGTATTGGTATTACTATATAGTATGTAGATGTCGACGCTAGA
CPXV_BR/1-258593       ATCAGTTTCGTAGTCTTGAGTATTGGTATTACTATATAGTATATAGATGTCGACGCTGGA
CPXV_GRI/1-258593      ATCAGTTTCGTAGTCTTGAGTATTGGTATTACTATATAGTATATAGATGTCGACGCTAGA
ECTV_MOS/1-258593      ------------------------------------------------------------
ECTV_NAV/1-258593      ------------------------------------------------------------
                                                                                   


CMLV_CMS/1-258593      TAGACAGTCGCC-CACTAGAGTTACCGTCTCCGAATGCGGCATGATACCATCATCATTCT
CMLV_M96/1-258593      TAGACAGTCGCC-CACTAGAGTTACCGTCTCCGAATGCGGCATGATACCATCATCATTCT
VARV_BSH/1-258593      ------------------------------------------------------------
VARV_IND/1-258593      ------------------------------------------------------------
VARV_GAR/1-258593      ------------------------------------------------------------
RPXV_UTR/1-258593      -----------CCCACTAGAGTTACAGTCTCCGAATGCGGCATGATAG---TATCATTCT
VACV_COP/1-258593      ----------AC--GCTAGATATACAGTCTCCGAATGCGGCATGATACCGTCATCATTCT
VACV_TTup/1-258593     ---------CCC--ACTAGAGTTACTGTCTCCGAATGCGGCATGATA--AGTATCATTCT
VACV_WR/1-258593       ----------AC--GCTAGATAGACAGTCTCCGAATGCGGCATGATACCGTCATCATTCT
MPXV_ZRE/1-258593      TAGACAGTCGCC-CACTAGAGTTACCGTCTCTGAATGCGGCATGATAGT---ATCATTCT
MPXV_WR/1-258593       TAGACAGTCGCC-CACTAGAGTTACCGTCTCTGAATGCGGCATGATAGT---ATCATTCT
CPXV_BR/1-258593       TAGACAGTCGCC-CACTAGAGTTACCGATTCCGAATGCGGCATGATGG------------
CPXV_GRI/1-258593      TAGACAGTCGCC-CACTAGAGTTACCGTCTCCGAATGCGGCATGAT--------------
ECTV_MOS/1-258593      ------------------------------------------------------------
ECTV_NAV/1-258593      ------------------------------------------------------------
                                                                                   


CMLV_CMS/1-258593      TTGCTTTCGTTAGCTGTTT-----------------------------------------
CMLV_M96/1-258593      TTGCTTTCGTTAGCTGTTT-----------------------------------------
VARV_BSH/1-258593      ------------------------------------------------------------
VARV_IND/1-258593      ------------------------------------------------------------
VARV_GAR/1-258593      ------------------------------------------------------------
RPXV_UTR/1-258593      TTGCTTTCGTTAACTGTTTGGA--------------------------------------
VACV_COP/1-258593      TTGCTTTCGTTAACTGTTT-GG--------------------------------------
VACV_TTup/1-258593     TTGCTTTCGTTAACTGTTT-AGTTTATACTATTACTATTTGTAATATTTAGACATAGATA
VACV_WR/1-258593       TTGCTTTCGTTAACTGTTT-G---------------------------------------
MPXV_ZRE/1-258593      TTGTTTTCGTTAACTGTTT-----------------------------------------
MPXV_WR/1-258593       TTGTTTTCGTTAACTGTTT-----------------------------------------
CPXV_BR/1-258593       ---------AGTCGTCATC-----------------------------------------
CPXV_GRI/1-258593      ----------GCCGTCATC-----------------------------------------
ECTV_MOS/1-258593      ------------------------------------------------------------
ECTV_NAV/1-258593      ------------------------------------------------------------
                                                                                   


CMLV_CMS/1-258593      -------------------------------------------------------GGAGG
CMLV_M96/1-258593      -------------------------------------------------------GGAGG
VARV_BSH/1-258593      ------------------------------------------------------------
VARV_IND/1-258593      ------------------------------------------------------------
VARV_GAR/1-258593      ------------------------------------------------------------
RPXV_UTR/1-258593      ----------------------------------------------------------GG
VACV_COP/1-258593      ---------------------------------------------------------AGG
VACV_TTup/1-258593     AACGTGATAAAAGTCTATTTGTTTATATTTATTGCGGATAGCAGTATTTCCCTATAAAAA
VACV_WR/1-258593       --------------------------------------------------------GAGG
MPXV_ZRE/1-258593      -------------------------------------------------------GGAAG
MPXV_WR/1-258593       -------------------------------------------------------GGAAG
CPXV_BR/1-258593       -------------ATTCTTTGTTTTCGTTAACTGTTTGGAGGAAGAA------------T
CPXV_GRI/1-258593      -------------ATTCTTTGTTTTCGTTAACTGTTTGGAGG------------------
ECTV_MOS/1-258593      ------------------------------------------------------------
ECTV_NAV/1-258593      ------------------------------------------------------------
                                                                                   


CMLV_CMS/1-258593      AAGAACCTTTGTTATTACATTTAATCTCGAAATTCAGAG-----------TACACACCTT
CMLV_M96/1-258593      AAGAACCTTTGTTATTACATTTAATCTCGAAATTCAGAG-----------TACACACCTT
VARV_BSH/1-258593      ------------------------------------------------------------
VARV_IND/1-258593      ------------------------------------------------------------
VARV_GAR/1-258593      ------------------------------------------------------------
RPXV_UTR/1-258593      AAGAATCTTTGTTATTGCATTTAATCTCGAAATTCAGAG---------TGCACAC-----
VACV_COP/1-258593      AAGAATCTTTGTTATTGCATTTAATCTCGAAATTCAGAG---------TGCACAC-----
VACV_TTup/1-258593     GTATACGTCCTGTGTTGTCTTTAATCATGTACATGAATGGATGGTTTATGTAGAC-----
VACV_WR/1-258593       AAAAATTTTTGTTATTGCATTTAATCTCGAAATTCAGAG---------TGCACAC-----
MPXV_ZRE/1-258593      ATGAATCTTTGTTGTTACATTTAATCTCGAAATTCAGAG-----------TACATATCTT
MPXV_WR/1-258593       ATGAATCTTTGTTGTTACATTTAATCTCGAAATTCAGAG-----------TACATATCTT
CPXV_BR/1-258593       AAGAATCTTTGTTATTACATTTAATCTCGAAATTCAGAGT-----------GCATACCTT
CPXV_GRI/1-258593      AAGAATCTTTGTTATTACATTTAATCTCGAAATTCAGAGT-----------GCACACCTT
ECTV_MOS/1-258593      ------------------------------------------------------------
ECTV_NAV/1-258593      ------------------------------------------------------------
                                                                                   


CMLV_CMS/1-258593      TGAAATATTTTGATATCTATTTTCTCCTGTAAAGAATCCTGAAGTTGCTA----------
CMLV_M96/1-258593      TGAAATATTTTGATATCTATTTTCTCCTGTAAAGAATCCTGAAGTTGCTA----------
VARV_BSH/1-258593      ------------------------------------------------------------
VARV_IND/1-258593      ------------------------------------------------------------
VARV_GAR/1-258593      ------------------------------------------------------------
RPXV_UTR/1-258593      -------------------CTTTCTCCTGTAAAGAAACCTGAAGTTGCTA----------
VACV_COP/1-258593      -------------------CTTTCTCCTGTAAAGAATCCTGAAGTCGCTA----------
VACV_TTup/1-258593     -------------------CTTCGTACGATATACCATCGAAAAGTTAGTCATAAATACTC
VACV_WR/1-258593       -------------------CTTTCTCCTGTAAAGAAACCTGAAGTTGCTA----------
MPXV_ZRE/1-258593      TGAAGTATTCTGATATCTATTTTCTCCTGTAAAGAATCCTGAAGTTGCTA----------
MPXV_WR/1-258593       TGAAGTATTCTGATATCTATTTTCTCCTGTAAAGAATCCTGAAGTTGCTA----------
CPXV_BR/1-258593       TGAAATATTCTGATATCTATTTTGTCCTGTAAAGAACCCTGAAGTTGCTACCTCATTAAG
CPXV_GRI/1-258593      TGAAATATTTTGATATCTATTTTCTCCTGTAAAGAATCCTGAAGTTGCTACCTTATTAAG
ECTV_MOS/1-258593      ------------------------------------------------------------
ECTV_NAV/1-258593      ------------------------------------------------------------
                                                                                   


CMLV_CMS/1-258593      ---------------------------CCTTATTAA------------GGACAGAGAAGT
CMLV_M96/1-258593      ---------------------------CCTTATTAA------------GGACAGAGAAGT
VARV_BSH/1-258593      ------------------------------------------------------------
VARV_IND/1-258593      ------------------------------------------------------------
VARV_GAR/1-258593      ------------------------------------------------------------
RPXV_UTR/1-258593      ----------------------------CCTTATTA-------------AGGACAGAGAA
VACV_COP/1-258593      ---------------------------CCTTATTAA--------------GAACGGAGAA
VACV_TTup/1-258593     CTGTAACGGCCGATGCTTCTGTATACTCCTCATTAACATCTATAAACGTCGTATGTAGAA
VACV_WR/1-258593       ---------------------------CCTTATTAA--------------GGACGGAGAA
MPXV_ZRE/1-258593      ----------------------------CATTATTA-------------AGGACAGAGAA
MPXV_WR/1-258593       ----------------------------CATTATTA-------------AGGACAGAGAA
CPXV_BR/1-258593       A---------------------------------------------------ACGGAGAA
CPXV_GRI/1-258593      G---------------------------------------------------ACGGAGAA
ECTV_MOS/1-258593      ------------------------------------------------------------
ECTV_NAV/1-258593      ------------------------------------------------------------
                                                                                   


CMLV_CMS/1-258593      ATTCCTC---------------ACGAAATACGGGATCGCAATCTTTATGATT---CATAG
CMLV_M96/1-258593      ATTCCTC---------------ACGAAATACGGGATCACAATCTTTATGATT---CATAG
VARV_BSH/1-258593      ------------------------------------------------------------
VARV_IND/1-258593      ------------------------------------------------------------
VARV_GAR/1-258593      ------------------------------------------------------------
RPXV_UTR/1-258593      GTATTCC-------------TCACGAAATACGGGATTACAGTCTTTATGATTC---ATAG
VACV_COP/1-258593      GTATCCA-------------TCACGAAATACGGGATTACAGTCTTTATGATTC---ATAG
VACV_TTup/1-258593     ATTTTTCTACAGTGATAGTTTCATTACACATCTTGCTAAAATCTGCATAATATCCGAATA
VACV_WR/1-258593       GTATTCC-------------TCACGAAATACGGGATTACAGTCTTTATGATTC---ATAG
MPXV_ZRE/1-258593      GTATTCT------------G-CACGAAAGACGGGATCACAATCTTTATGATTC---ATGG
MPXV_WR/1-258593       GTATTCT------------G-CACGAAAGACTGGATCACAATCTTTATGATTC---ATGG
CPXV_BR/1-258593       GTATCCATTA-------------CGAAAGACGGGATCGCAGTCTTTATGATTCA---TAG
CPXV_GRI/1-258593      GTATCCATCA-------------CGAAAGACGGGATCGCAGTCTTTATGATTCA---TAG
ECTV_MOS/1-258593      ------------------------------------------------------------
ECTV_NAV/1-258593      ------------------------------------------------------------
                                                                                   


CMLV_CMS/1-258593      TAATAGTTAGTTCCGACGTCGAGATGGATTCGCTGATACCGGTAGTGGTCGTCCTAGTAC
CMLV_M96/1-258593      TAATAGTTAGTTCCGACGTCGAGATGGATTCGCTGATACCGGTAGTGGTCGTCCTAGTAC
VARV_BSH/1-258593      ------------------------------------------------------------
VARV_IND/1-258593      ------------------------------------------------------------
VARV_GAR/1-258593      ------------------------------------------------------------
RPXV_UTR/1-258593      TAATAGTTAGTTCCGACGTTGAGATGGATTCACTGAGACCGGTAGTGGTCGTCCGAGTAC
VACV_COP/1-258593      TAATAGTTAGTTCCGACGTTGAGATGGATTCACTGAGACCGGTAGTGGTCGTCCGAGTAC
VACV_TTup/1-258593     TATTAGTAAGTCC-----------TAAATTTTCTAAAATCGGTACCAGATTATACGGTTC
VACV_WR/1-258593       TAATAGTTAGTTCCGACGTTGAGATGGATTCGCTGAGACCGGTAGTGGTCGTTA------
MPXV_ZRE/1-258593      TAATAGTTAGTTCCGACGTTGAGATGGATTCGCTGAGACCGGTAGTGGTCGTCCGAGTAC
MPXV_WR/1-258593       TAATAGTTAGTTCCGACGTTGAGATGGATTCGCTGAGACCGGTAGTGGTCGTCCGAGTAC
CPXV_BR/1-258593       TAATCGTTAGTTCCGAAGTTGAGATGGATTCACTGAGACCGGTAGTGGTCGTCCGAGTAC
CPXV_GRI/1-258593      TAATAGTTAGTTCCGACGTTGAGATGGATTCACTGAGACCGGTAGTGGTCGTCCGAGTAC
ECTV_MOS/1-258593      ------------------------------------------------------------
ECTV_NAV/1-258593      ------------------------------------------------------------
                                                                                   


CMLV_CMS/1-258593      ACGATGTGTCGTTG-------------------------ACTGGATACAGGTTAATTTCC
CMLV_M96/1-258593      ACGATGTGTCGTTG-------------------------ACTGGATACAGGTTAATTTCC
VARV_BSH/1-258593      -----------------------------------------AGTTAGTCTATATATTTTT
VARV_IND/1-258593      ------------------------------------------------------------
VARV_GAR/1-258593      ------------------------------------------------------------
RPXV_UTR/1-258593      ACGACGTGTCGTTGA-------------------------CGGGATACAGATTAATTTCC
VACV_COP/1-258593      ACGACGTGTCGTT-------------------------GACGGGATACAGATTAATTTCC
VACV_TTup/1-258593     TGTCATTTCCACTTTAAACTTTGGCATATACAAGTCTATACTTTTAGTAGATAACATACC
VACV_WR/1-258593       ---------------------------------------ACTGGATACAGATTAATTTCC
MPXV_ZRE/1-258593      ACGATGTGTCGTTGA-------------------------CTGGATACAGGTTAATTTCC
MPXV_WR/1-258593       ACGATGTGTCGTTGA-------------------------CTGGATACAGGTTAATTTCC
CPXV_BR/1-258593       ACGATGTGTCGTTGACG-------------------------GGATACAGATTAATTTCC
CPXV_GRI/1-258593      ACGATGTGTCGTTGACT-------------------------GGATACAGATTAATTTCC
ECTV_MOS/1-258593      ------------------------------------------------------------
ECTV_NAV/1-258593      ------------------------------------------------------------
                                                                                   


CMLV_CMS/1-258593      ACATCGATATAGTTAAATGTATTGCTGGG---TACGGGTTCGCATTTA------------
CMLV_M96/1-258593      ACATCGATATAGTTAAATGTATTGCTGGG---TACGGGTTCGCATTTA------------
VARV_BSH/1-258593      CTTAGTGCAAAAGTCAATGTTTTAAAATA---TATGGACAAGAATTTG------------
VARV_IND/1-258593      ------------------------------------------------------------
VARV_GAR/1-258593      ------------------------------------------------------------
RPXV_UTR/1-258593      ACATCGATATAGTTAAAGGTATTACTGGGT---ACGGGTTCGCATTTA------------
VACV_COP/1-258593      ACATCGATATAGTTAAAGGTATTTCTGGGT---ACGGGTTCGCATTTAT-----------
VACV_TTup/1-258593     ACACCATTTT--TTAAATTTTTCATCTGTT---ATATTTTTTTCTATGTTATATATACCT
VACV_WR/1-258593       ACATCGATATAGTTAAAGGTATTACTGGGT---ACGGGTTCGCATTTAT-----------
MPXV_ZRE/1-258593      ACATCGATATAGTTAAATGTATTGCTGGTT---ACGGGTTCGCATTTAT-----------
MPXV_WR/1-258593       ACATCGATATAGTTAAATGTATTGCTGGTTACGACGGGTTCGCATTTAT-----------
CPXV_BR/1-258593       ACATCGATATAGTTAAAGGTATTACTGGGTA---CGGGTTCGCATTTATC----------
CPXV_GRI/1-258593      ACATCGATATAGTTAAAGGTATTGCTGGGTA---CGGGTTCGCATTTATC----------
ECTV_MOS/1-258593      ------------------------------------------------------------
ECTV_NAV/1-258593      ------------------------------------------------------------
                                                                                   


CMLV_CMS/1-258593      ----------TCTGCGGAAGAGACGGTGCGAGAATATGTTCCGAGACCACACGGAGAACA
CMLV_M96/1-258593      ----------TCTGCGGAAGAGACGGTGCGAGAATATGTTCCGAGACCACACGGAGAACA
VARV_BSH/1-258593      ----------TCTGTATAAAAACTTGTGAGAAATTTTGTACCAAAAAAACGTGAACAGTA
VARV_IND/1-258593      ------------------------------------------------------------
VARV_GAR/1-258593      ------------------------------------------------------------
RPXV_UTR/1-258593      ----------TCTGCGGAAGAGACGGTGTGAGAATATGTTCCGAGACCACACGGAGAACA
VACV_COP/1-258593      -----------CTGCGGAAGAGACGGTGTGAGAATATGTTCCGAGACCACACGGAGAACA
VACV_TTup/1-258593     TCTATGTCGTCCGGTAGTATAATCACCATACTAGAGTTTCCC----TCGTATGGAATATC
VACV_WR/1-258593       -----------CTGCGGAAGAGACGGTGTGAGAATATGTTCCGAGACCACACGGAGAACA
MPXV_ZRE/1-258593      -----------CTGTGGAAGAGACGGTGTGAGAATATGTTCCGGGACCACACGGAGAACA
MPXV_WR/1-258593       -----------CTGTGGAAGAGACGGTGTGAGAATATGTTCCGGGACCACACGGAGAACA
CPXV_BR/1-258593       ------------TACGGAAGAGACGGTGTGAGAATATGTTCCGAGACCACACGGAGAACA
CPXV_GRI/1-258593      ------------TGCGGAAGAGACGGTGTGAGAATATGTTCCGAGACCGCACGGAGAACA
ECTV_MOS/1-258593      ------------------------------------------------------------
ECTV_NAV/1-258593      ------------------------------------------------------------
                                                                                   


CMLV_CMS/1-258593      GATGACGTCTCCGGCAG--------------ACG-------------------TGTGTCC
CMLV_M96/1-258593      GATGACGTCTCCGGCAG--------------ACG-------------------TGTGTCC
VARV_BSH/1-258593      TCCCCTACATGGATTTT--------------ACT-------------------AGATCAT
VARV_IND/1-258593      ------------------------------------------------------------
VARV_GAR/1-258593      ------------------------------------------------------------
RPXV_UTR/1-258593      GATGA---------------------------CG---------------------TCTCC
VACV_COP/1-258593      GATGA---------------------------CG--------------------TCTCCG
VACV_TTup/1-258593     GATAA---------------------------TAGAGAAT--------------CCTCCG
VACV_WR/1-258593       GATGA---------------------------CG--------------------TCTCCG
MPXV_ZRE/1-258593      GATGA---------------------------CG-----TCTCCGGTAGACGTGTATCCG
MPXV_WR/1-258593       GATGA---------------------------CG-----TCTCCGGTAGACGTGTATCCG
CPXV_BR/1-258593       GACGACGTCTCCGGTAGGCGTGTGTCCGGATACT--------------------------
CPXV_GRI/1-258593      CACGACGTCTCCGGTAGACGTGTGTCCGGATACT--------------------------
ECTV_MOS/1-258593      ------------------------------------------------------------
ECTV_NAV/1-258593      ------------------------------------------------------------
                                                                                   


CMLV_CMS/1-258593      GGAT------------------------------ACTCCGTATCCTATTCCACATTTTGT
CMLV_M96/1-258593      GGAT------------------------------ACTCCGTATCCTATTCCACATTTTGT
VARV_BSH/1-258593      TTAT------------------------------ATACCAAAAAATATTATACGATCTAC
VARV_IND/1-258593      ------------------------------------------------------------
VARV_GAR/1-258593      ------------------------------------------------------------
RPXV_UTR/1-258593      GGAT------------------------------ACTCCGTATCCTATTCCACATTTTGT
VACV_COP/1-258593      GATA-------------------------------CTCCGTATCCTATTCCACATTTTGT
VACV_TTup/1-258593     AATAATTCATTAATATGTACATATTGCAAGTTATTCTCGGTACCCACCATCATATCAACA
VACV_WR/1-258593       GATA-------------------------------CTCCGTATCCTATTCCACATTTTGT
MPXV_ZRE/1-258593      GATA-------------------------------CTCCGTATCCTATTCCACACTTTGT
MPXV_WR/1-258593       GATA-------------------------------CTCCGTATCCTATTCCACACTTTGT
CPXV_BR/1-258593       -------------------------------------CCGTATCCTATTCCACACTTTGT
CPXV_GRI/1-258593      -------------------------------------CCGTATCCTATTCCGCATTTTGT
ECTV_MOS/1-258593      ------------------------------------------------------------
ECTV_NAV/1-258593      ------------------------------------------------------------
                                                                                   


CMLV_CMS/1-258593      TTGGGAAACACATGCC------------------TTGCATCCGGATGATCCTTTGAGA--
CMLV_M96/1-258593      TTGGGAAACACATGCC------------------TTGCATCCGGATGATCCTTTGAGA--
VARV_BSH/1-258593      ------------------------------------------------------------
VARV_IND/1-258593      ------------------------------------------------------------
VARV_GAR/1-258593      ------------------------------------------------------------
RPXV_UTR/1-258593      TTGGGAAACACATGCCT------------------TGCATCCGGATGATCCTTTGAGAA-
VACV_COP/1-258593      TTGGGAAACACATGCCT------------------TGCATCCGGATGATCCTTTGAGAA-
VACV_TTup/1-258593     CTGGTAACTATATTCTTAGAAATATAAAACTTGTCTGTATATGTAAGATGTTTAGAAAAT
VACV_WR/1-258593       TTGGGAAACACATGCCT------------------TGCATCCGGATGATCCTTTGAGAA-
MPXV_ZRE/1-258593      TTTAGAAATACATGT-T-----------------CTACACCCTGATGATCCTTTGAGAA-
MPXV_WR/1-258593       TTTAGAAATACATGT-T-----------------CTACACCCTGATGCTCCTTTGAGAA-
CPXV_BR/1-258593       TTGGGAAACACATGCCTT------------------GCATCCGGATGATCCTTTGAGAAA
CPXV_GRI/1-258593      TTGGGAAACACATGCCTT------------------GCATCCGGATGATCCTTTGAGAAG
ECTV_MOS/1-258593      ------------------------------------------------------------
ECTV_NAV/1-258593      ------------------------------------------------------------
                                                                                   


CMLV_CMS/1-258593      -------------------------------ATACAATAATATCCGGGAGAGCATTCACA
CMLV_M96/1-258593      -------------------------------ATACAATAATATCCGGGAGAGCATTCACA
VARV_BSH/1-258593      ------------------------------------------------------------
VARV_IND/1-258593      ------------------------------------------------------------
VARV_GAR/1-258593      ------------------------------------------------------------
RPXV_UTR/1-258593      --------------------------------GACAATAATATCCGGGAGAGCATTCACA
VACV_COP/1-258593      --------------------------------GACAATAATATCCGGGAGAGCATTCACA
VACV_TTup/1-258593     GGATATTTCCACATTGCTTTAAAATGGACGGCGCTAACAACTGTCATACGAGTATTAATG
VACV_WR/1-258593       --------------------------------GACAATAATATCCGGGAGAGCATTCACA
MPXV_ZRE/1-258593      --------------------------------GACAATAATATCCTGGAGAGCATTCACA
MPXV_WR/1-258593       --------------------------------GACAATAATATCCTGGAGAGCATTCACA
CPXV_BR/1-258593       ---------------------------------ACAATAATATCCGGGAGCACAATCACA
CPXV_GRI/1-258593      ---------------------------------ACAATAATATCCGGGAGCACATTCACA
ECTV_MOS/1-258593      ------------------------------------------------------------
ECTV_NAV/1-258593      ------------------------------------------------------------
                                                                                   


CMLV_CMS/1-258593      --------------------------GATTCTATTGTGAGTCG-----------------
CMLV_M96/1-258593      --------------------------GATTCTATTGTGAGTCG-----------------
VARV_BSH/1-258593      ------------------------------------------------------------
VARV_IND/1-258593      ------------------------------------------------------------
VARV_GAR/1-258593      ------------------------------------------------------------
RPXV_UTR/1-258593      G--------------------------ATTCTATTGTGAGTCGT----------------
VACV_COP/1-258593      G--------------------------ATTCTATTGTGAGTAGT----------------
VACV_TTup/1-258593     GATAGCGGACTAGTCAATAAGGAATTAATTTTACCATTTGTCATTGTCTTAACCCATTCG
VACV_WR/1-258593       G--------------------------ATTCTATTGTGAGTCGT----------------
MPXV_ZRE/1-258593      G--------------------------ATTCTATTGTGAGTCGT----------------
MPXV_WR/1-258593       G--------------------------ATTCTATTGTGAGTCGT----------------
CPXV_BR/1-258593       GA--------------------------TTCTATTGTGAGTCGTG---------------
CPXV_GRI/1-258593      GA--------------------------TTCTATTGTGAGTCGTG---------------
ECTV_MOS/1-258593      ------------------------------------------------------------
ECTV_NAV/1-258593      ------------------------------------------------------------
                                                                                   


CMLV_CMS/1-258593      ------TGTTACACGATCGCGTCTCTACCTGATTACTATCGCATCTTCCGTTACAACTTA
CMLV_M96/1-258593      ------TGTTACACGATCGCGTCTCTACCTGATTACTATCGCATCTTCCGTTACAACTTA
VARV_BSH/1-258593      ------------------------------------------------------------
VARV_IND/1-258593      ------------------------------------------------------------
VARV_GAR/1-258593      ------------------------------------------------------------
RPXV_UTR/1-258593      -------GTTACACGATCGCGT----------------------CTTCCGTTACAACTTA
VACV_COP/1-258593      -------GTTACACGATCGCGT----------------------CTTCCGTTACAACTTA
VACV_TTup/1-258593     TTGATTAGTTCCTTTGTTTGGT----------------------TAGCATTATTAAAGTT
VACV_WR/1-258593       -------GTTACACGGTCGCGT----------------------CTTCCGTTACAACTTA
MPXV_ZRE/1-258593      -------GTTACACGATCGCGTCTCTACCTGATTACTATCACATCTTCCGTTACAACTTA
MPXV_WR/1-258593       -------GTTACACGATCGCGTCTCTACCTGATTACTATCACATCTTCCGTTACAACTTA
CPXV_BR/1-258593       --------TTACACGATCGCGTCTCTACCTGATTACTATCGCATCTTCCGTTACAACTTA
CPXV_GRI/1-258593      --------TTACACGATCGCGTCTCTACCTGATTACTATCGCATCTTCCGTTACAACTTA
ECTV_MOS/1-258593      ------------------------------------------------------------
ECTV_NAV/1-258593      ------------------------------------------------------------
                                                                                   


CMLV_CMS/1-258593      GACAAGCGGGTAAATGATTATTGC---------------GAGATGTGAAGGTACCCGAAC
CMLV_M96/1-258593      GACAAGCGGGTAAATGATTATTGC---------------GAGATGTGAAGGTACCCGAAC
VARV_BSH/1-258593      ------------------------------------------------------------
VARV_IND/1-258593      ------------------------------------------------------------
VARV_GAR/1-258593      ------------------------------------------------------------
RPXV_UTR/1-258593      GACAAGCGGGTAAATGATTATTGC-------------GAGATGTGAAGGT--ACCCGAAC
VACV_COP/1-258593      GACAAGCGGGTAAATGATTATTGC-------------GAGATGTGAAGGT--ACCCGAAC
VACV_TTup/1-258593     TACAGTTTGAAAATCGTCTTTTATTTTTTGTAGGAAGGAGGCGTGGAACTCGATACTATC
VACV_WR/1-258593       GACAAGCGGGTAAATGATTATTGC-------------GAGATGTGAAGGT--ACCCGAAC
MPXV_ZRE/1-258593      GACAAGCCTGTAAATGATTATTGT--------------GAGATGTAAAGG-TATCCGAAC
MPXV_WR/1-258593       GACAAGCCTGTAAATGATTATTGT--------------GAGATGTAAAGG-TATCCGAAC
CPXV_BR/1-258593       GACAAGCGGGTAAATGATTATTGC---------------GAGACGTAAAGGTGTCCGACG
CPXV_GRI/1-258593      GACAAGCGGGTAAATGATTATTGC---------------GAGACGTAAAGGTACCCGAAC
ECTV_MOS/1-258593      ------------------------------------------------------------
ECTV_NAV/1-258593      ------------------------------------------------------------
                                                                                   


CMLV_CMS/1-258593      CACACGGCGTACATTGTGTGTTAGTCTTGCTATC------GCATAATCTGGAAGCGTATG
CMLV_M96/1-258593      CACACGGCGTACATTGTGTGTTAGTCTTGCTATC------GCATAATCTGGAAGCGTATG
VARV_BSH/1-258593      ------------------------------------------------------------
VARV_IND/1-258593      ------------------------------------------------------------
VARV_GAR/1-258593      ------------------------------------------------------------
RPXV_UTR/1-258593      CACAGGGTGTACATCGTGTGTTAGTCTTGCTATC------GCATAATCTGGAAGCGTATG
VACV_COP/1-258593      CACACGGCGTACATTGTGTGTTAGTCTTGCTATC------GCATAATCTGGAAGCGTATG
VACV_TTup/1-258593     GCTACCGTATATTTTATTTGCGGTAGCTAGTGTC------GCACAATACGGAATATCTAC
VACV_WR/1-258593       CACACGGCGTACATTGTGTGTTAGTCTTGCTATC------GCATAATCTGGAAGCGTATG
MPXV_ZRE/1-258593      CACACGGCGTACATTGTGTATTAGTCTTGCTATC------ACATAATCTGGAAGCGTAAG
MPXV_WR/1-258593       CACACGGTGTACATTGTGTATTAGTCTTGCTATC------ACATAATCTGGAAGCGTAAG
CPXV_BR/1-258593       CACACGGCGTACATTGTGTGTTTGTGTTAGTCTTGCTATCGCATAATCTGGAAGCGTATG
CPXV_GRI/1-258593      CACACGGCGTACATTGTGTGTTTGTGTTAGTCTTGCTATCGCATAATCTGGAAGCGTATG
ECTV_MOS/1-258593      ------------------------------------------------------------
ECTV_NAV/1-258593      ------------------------------------------------------------
                                                                                   


CMLV_CMS/1-258593      TTCCCGGAGGACACGATAAACAACACAGATTATGGCGTTTGTATTCGTTGTCTTTACACT
CMLV_M96/1-258593      TTCCCGGAGGACACGATAAACAACACAGATTATGGCGTTTGTATTCGTTGTCTTTACACT
VARV_BSH/1-258593      ------------------------------------------------------------
VARV_IND/1-258593      ------------------------------------------------------------
VARV_GAR/1-258593      ------------------------------------------------------------
RPXV_UTR/1-258593      TTCCCGGA---------------CACAAATTATGGCGTTTGTATTCGTTGTCTTTACACT
VACV_COP/1-258593      TTCCCGGA---------------CACAAATTATGGCGTTTGTATTCGTTGTCTTTACACT
VACV_TTup/1-258593     GTCCATGT---------------CATTATTGTCATCGGGTGTATTC-TCATTCATATTCT
VACV_WR/1-258593       TTCCCGGA---------------CACAAATTATGGCGTTTGTATTCGTTGTCTTTACACT
MPXV_ZRE/1-258593      TTCCCGGAGGACACGATAGACAACATAGATTACGGCTTCTGTATTCGTTGTCTTTACATT
MPXV_WR/1-258593       TTCCCGGAGGACACGATAGACAACATAGATTACGGCTTCTGTATTCGTTGTCTTTACACT
CPXV_BR/1-258593       TTCCCGGAGGACACGATAAACAACATAGATGATGGCGTTTGTATTCGTTGTCTTTACACT
CPXV_GRI/1-258593      TTCCCGGAGGACACGATAAACAACACAGATTATGGCGGTTGTATTCGTTGTCTTTACACT
ECTV_MOS/1-258593      -------------------------------ACGGCGTCTGTATTCGTTGTCTTTACACT
ECTV_NAV/1-258593      -------------------------------ACGGCGTCTGTATTCGTTGTCTTTACACT
                                                                                   


CMLV_CMS/1-258593      TTCCATTGGATGGTGCATACGGTGTTA------CATCTCTTCCGTTTATTATTATACATG
CMLV_M96/1-258593      TTCCATTGGATGGTGCATACGGTGTTA------CATCTCTTCCGTTTATTATTATACATG
VARV_BSH/1-258593      ------------------------------------------------------------
VARV_IND/1-258593      ------------------------------------------------------------
VARV_GAR/1-258593      ------------------------------------------------------------
RPXV_UTR/1-258593      TTCCATCGGATGGTGCATGCGGTGCTAT------ATCTCTTCCGTTTATTATTATACATG
VACV_COP/1-258593      TTCCATCGGATGGTGCATGCGGTGCTAT------ATCTCTTCCGTTTATTATTATACATG
VACV_TTup/1-258593     CTATATATTTTGATAGTTGTTCAGCTGTAGAACCAGCTGCTCCATGATTTAGAATAGATA
VACV_WR/1-258593       TTCCATCGGATGGTGCATGCGGTGCTAT------ATCTCTTCCGTTTATTATTATACATG
MPXV_ZRE/1-258593      TTCCATTGGATGGTGCATGTGGTGCTAA------ATCTCTTCCGTTTATTATTATACATG
MPXV_WR/1-258593       TTCCATTGGATGGTGCATGTGGTGCTAT------ATCTCTTCCGTTTATTATTATACATG
CPXV_BR/1-258593       TTCCGTTGGATGGTTCATGCGGTGTTATA------TCGCTGTTTATTATGATTATACATG
CPXV_GRI/1-258593      TTCCATTGGATGGTGCATGCGGTGCTATA------TCTCTTCCGTTTATTATTATACATG
ECTV_MOS/1-258593      TTCCATTGGATGGAGCATGCGGTGCTATA------TCTTTTCCGTTT---ATTATACATG
ECTV_NAV/1-258593      TTCCATTGGATGGCGCATGCGGTGCTATA------TCTTTTCCGTTT---ATTATACATG
                                                                                   


CMLV_CMS/1-258593      AGAGAAACAATAT-----------------------------ATACGAGTATAATAC---
CMLV_M96/1-258593      AGAGAAACAATAT-----------------------------ATACGAGTATAATAC---
VARV_BSH/1-258593      ------------------------------------------------------------
VARV_IND/1-258593      ------------------------------------------------------------
VARV_GAR/1-258593      ------------------------------------------------------------
RPXV_UTR/1-258593      AGAGAAACAATAT---------------------------ATACGAGTATAATACGG---
VACV_COP/1-258593      AGAGAAACAATAT---------------------------ATACGAGTATAATACGG---
VACV_TTup/1-258593     AAGTAGATAAAATGGAAACTGGAGAAATCAAAACATTTTCATCAGGGTGTTTTACGATTA
VACV_WR/1-258593       AGAGAAACAATAT---------------------------ATACGAGTATAATACGG---
MPXV_ZRE/1-258593      AGAGAAACAATAT---------------------------ATACGAGTATAATACGG---
MPXV_WR/1-258593       AGAGAAACAATAT---------------------------ATACGAGTATAATACGG---
CPXV_BR/1-258593       AAAGCAGCAATAG------------------------------CAATATATAT-------
CPXV_GRI/1-258593      AGAGAAACAATAT------------------------------ATACGAGTATAATA---
ECTV_MOS/1-258593      AGAG-AACAATAT------------------------------ATACGAGTATAATA---
ECTV_NAV/1-258593      AGAGAAACAATAT------------------------------ATACGAGTATAATA---
                                                                                   


CMLV_CMS/1-258593      -------------------------------------------------GGACTTCATGA
CMLV_M96/1-258593      -------------------------------------------------GGACTTCATGA
VARV_BSH/1-258593      ------------------------------------------------------------
VARV_IND/1-258593      ------------------------------------------------------------
VARV_GAR/1-258593      ------------------------------------------------------------
RPXV_UTR/1-258593      --------------------------------------------------ACTTCATGAT
VACV_COP/1-258593      --------------------------------------------------ACTTCATAAT
VACV_TTup/1-258593     GTTCTTTAAAGATATCCATGGTATAGACCAAACAATAACGATAACGATATATATCATAAA
VACV_WR/1-258593       --------------------------------------------------ACTTCATGAT
MPXV_ZRE/1-258593      --------------------------------------------------ACCTCATGAT
MPXV_WR/1-258593       --------------------------------------------------ACCTCATGAT
CPXV_BR/1-258593       ---------------------------------------------------------GAC
CPXV_GRI/1-258593      -------------------------------------------------------CGGAC
ECTV_MOS/1-258593      -------------------------------------------------------CGGAC
ECTV_NAV/1-258593      -------------------------------------------------------CGGAC
                                                                                   


CMLV_CMS/1-258593      TTTAATAA----------TATAGTAATCGTCGTCGTGTTCCTGTTT--------CTTCCT
CMLV_M96/1-258593      TTTAATAA----------TATAGTAATCGTCGTCGTGTTCCTGTTT--------CTTCCT
VARV_BSH/1-258593      ------------------------------------------------------------
VARV_IND/1-258593      ------------------------------------------------------------
VARV_GAR/1-258593      ------------------------------------------------------------
RPXV_UTR/1-258593      TTAATAA-----------TGTAGTAATCGTTGTCTTGTTCCTGT-----------TTCCT
VACV_COP/1-258593      TTAATAA-----------TGTAGTAATCGTTGTCGTGTTCCTGT-----------TTCCT
VACV_TTup/1-258593     TAAATAA-----------TGT--TAAATTTCAGTTTATGTTTGTACCCCGTA---TTCAT
VACV_WR/1-258593       TTAATAA-----------TGTAGTAATCGTCGTCTTGTTCCTGT-----------TTCCT
MPXV_ZRE/1-258593      TTAATAAT----------AGTAGTAATCGTCGTCTTGTTACTGT-------TTGTTTCCT
MPXV_WR/1-258593       T---TAAT----------TGTAGTAATCGTCGTCTTGTTACTGT-------TTGTTTCCT
CPXV_BR/1-258593       TTCATGATTTAATAATGTAGTAGTAATTATCACCTCGTTCCCGC----------------
CPXV_GRI/1-258593      TTCATGATTTAATAAT---GTAGTAATTATCGCCCTGTTCCCGC----------------
ECTV_MOS/1-258593      TTCATGATTTAATAAT---GTAGTAATTATCGTCTTGTTCCTGT----------------
ECTV_NAV/1-258593      TTCATGATTTAATAAT---GTAGTAATTATCGTCTTGTTCCTGT----------------
                                                                                   


CMLV_CMS/1-258593      ACTTCTCCAATCATATAG------------------------------------------
CMLV_M96/1-258593      ACTTCTCCAATCATATAG------------------------------------------
VARV_BSH/1-258593      ------------------------------------------------------------
VARV_IND/1-258593      ------------------------------------------------------------
VARV_GAR/1-258593      ------------------------------------------------------------
RPXV_UTR/1-258593      ACTTCTCCAATCATATAG------------------------------------------
VACV_COP/1-258593      ACTTCTCCAATCATATAG------------------------------------------
VACV_TTup/1-258593     ACTTAACAAATTGGTATT------------------------------------------
VACV_WR/1-258593       ACTTCTCCAATCATATAG------------------------------------------
MPXV_ZRE/1-258593      ACTTCTCCAATCATATAG------------------------------------------
MPXV_WR/1-258593       ACTTCTCCAATCATATAG------------------------------------------
CPXV_BR/1-258593       ---TCTCCAATCATTATA------GATATTTTTTAAATATTTTCATTTCATTTCATTTCA
CPXV_GRI/1-258593      ---TCTCCAGTCATATAG------ATATTTTTTTAAATAT--------------------
ECTV_MOS/1-258593      ---TTCCTACTTCTCAAATCATATAGATATTTTTAAATAT--------------------
ECTV_NAV/1-258593      ---TTCCTACTTCTCAAATCATATAGATATTTTTAAATAT--------------------
                                                                                   


CMLV_CMS/1-258593      ---------------------------------------ATATTTTTTA-AATATTTTCT
CMLV_M96/1-258593      ---------------------------------------ATATTTTTTA-AATATTTTCT
VARV_BSH/1-258593      ------------------------------------------------------------
VARV_IND/1-258593      ------------------------------------------------------------
VARV_GAR/1-258593      ------------------------------------------------------------
RPXV_UTR/1-258593      ---------------------------------------------------ATATTTTCT
VACV_COP/1-258593      ---------------------------------------------------ATATTTTCT
VACV_TTup/1-258593     ---------------------------------------------------GCGTACACA
VACV_WR/1-258593       ---------------------------------------------------ATATTTTCT
MPXV_ZRE/1-258593      ---------------------------------------ATTATTTTTTAAATATTTTCT
MPXV_WR/1-258593       ---------------------------------------ATTATTTTTTAAATATTTTCT
CPXV_BR/1-258593       TTTCATTTCATTTCATTTCATTTCATTTCATTTCATTTCA--------------TTTCAT
CPXV_GRI/1-258593      ------------------------------------------------------TTTTCT
ECTV_MOS/1-258593      -------------------------------------------------------TTTCT
ECTV_NAV/1-258593      -------------------------------------------------------TTTCT
                                                                                   


CMLV_CMS/1-258593      TTCTATCATGGATAATATTTGTAATGGTTCTTTCCGTACAACATACTGTTTAGATGATAG
CMLV_M96/1-258593      TTCTATCATGGATAATATTTGTAATGGTTCTTTCCGTACAACATACTGTTTAGATGATAG
VARV_BSH/1-258593      ------------------------------------------------------------
VARV_IND/1-258593      ------------------------------------------------------------
VARV_GAR/1-258593      ------------------------------------------------------------
RPXV_UTR/1-258593      TTCTATCATGGATAATATTTGTAATGGTTCTTTCCGTACAACATACTGTTTAGAT-----
VACV_COP/1-258593      TTCTATCATGGATAATATTTGTAATGGTTCTTTCCGTACAACATACTGTTTAGAT-----
VACV_TTup/1-258593     ATCAATCATATTACATACCATTAATAATGC-AAGCATAAAAAATCGTTAGTAGAT-----
VACV_WR/1-258593       TTCTATCATGGATAATATTTGTAATGGTTCTTTTCGTACAACATACTGTTTAGAT-----
MPXV_ZRE/1-258593      TTCTATCATGGATAATATTTGTAATGGTTCTTTCCGTACAACATACTGTTTAGATGGTAG
MPXV_WR/1-258593       TTCTATCATGGATAATATTTGTAATGGTTCTTTCCGTACAACATACTGTTTAGATGGTAG
CPXV_BR/1-258593       TTCTAGTATGGATAATGTTTGTAATGGTTCTTTCCGTACAACATACTTTTTAGATGATAG
CPXV_GRI/1-258593      TTCTATCATGGATAATATTTGTAATGGTTCTTTCCGTACAACATACTGTTTAGATGATAG
ECTV_MOS/1-258593      TTCTATTATGAATAATATTTGTAATGGTTCTTTCCGTACAACATACTGTTTAGATGATAG
ECTV_NAV/1-258593      TTCTATTATGAATAATATTTGTAATGGTTCTTTCCGTACAACATACTGTTTAGATGATAG
                                                                                   


CMLV_CMS/1-258593      TCGCTTAGCTTGGTTATGATGTTGCGTATAATTTCTGGAGGCAAATACGATAGTCTACAT
CMLV_M96/1-258593      TCGCTTAGCTTGGTTATGATGTTGCGTATAATTTCTGGAGGCAAATACGATAGTCTACAT
VARV_BSH/1-258593      ------------------------------------------------------------
VARV_IND/1-258593      ------------------------------------------------------------
VARV_GAR/1-258593      ------------------------------------------------------------
RPXV_UTR/1-258593      -----------------GATATTGCGCATAATTTCCGGAGGCAAATACGATAGTCTAGAT
VACV_COP/1-258593      -----------------GATATTGCGCATAATTTCCGGAGGCAAATACGATAGTCTAGAT
VACV_TTup/1-258593     -----------------GTTTCTAAATATAGGTTCCGTAAGCAAA---------------
VACV_WR/1-258593       -----------------GATATTGCGCATAATTTCCGGAGGCAAATACGATAGTCTAGAT
MPXV_ZRE/1-258593      TCGCTTAGCTTGGTTATGATATTGCGCATAATTTCCGGAGGCAAATACGATAGTCTAGAT
MPXV_WR/1-258593       TCGCTTAGCTTGGTTATGATATTGCGCATAATTTCCGGAGGCAAATACGATAGTCTAGAT
CPXV_BR/1-258593       TCGCTTAACTTGGATATGATGCTGCGTATAATTTCTGGAGGCAAATAATATAGTCTAGAT
CPXV_GRI/1-258593      TCGCTTAGCTTGGTTATGATATTGCGCATAATTTCCGGAGGCAAATACGATAGTCTAGAT
ECTV_MOS/1-258593      TCGCTTAGCTTGGTTATGATATTGCGCATAATTTCCGGAGGCAAATACGATAGTCTAGAT
ECTV_NAV/1-258593      TCGCTTAGCTTGGTTATGATATTGCGCATAATTTCCGGAGGCAAATACGATAGTCTAGAT
                                                                                   


CMLV_CMS/1-258593      TGACCATCGATGGTAGACTCTAATTTATTGAGTGCTTTGTCAACGAGTTTACTTTTACGC
CMLV_M96/1-258593      TGACCATCGATGGTAGACTCTAATTTATTGAGTGCTTTGTCAACGAGTTTACTTTTACGC
VARV_BSH/1-258593      ------------------------------------------------------------
VARV_IND/1-258593      ------------------------------------------------------------
VARV_GAR/1-258593      ------------------------------------------------------------
RPXV_UTR/1-258593      TGAC---CGATGGTAGACTCTAATTTATTGAGTGCTTTGTCGACGAGTTTACTTTTATGC
VACV_COP/1-258593      TGAC---CGATGGTAGACTCTAATTTATTGAGTGCTTTGTCGACGAGTTTACTTTTACGC
VACV_TTup/1-258593     ------------------------------------------------------------
VACV_WR/1-258593       TGAC---CGATGGTAGACTCTAATTTATTGAGTGCTTTGTCGACGAGTTTACTTTTACGC
MPXV_ZRE/1-258593      TGACTATCGATGGTAGACTCTAATTTATTGAGTGCTTTGTCGACGAGTTTACTTTTATGC
MPXV_WR/1-258593       TGATTATCGATGGTAGACTCTAATTTATTGAGTGCTTTGTCGACGAGTTTACTTTTATGC
CPXV_BR/1-258593       TGACCATCGATGGTAGACTCTAATTTATCGAGTGCTTTGTCGATGAGTTTACTTTTATAC
CPXV_GRI/1-258593      TGAC---CGATGGTAGACTCTAATTTATTGAGTGCTTTGTCGACGAGTTTACTTTTATGC
ECTV_MOS/1-258593      TGACCATCGATGATAGACTCTAATTTATTGAGTGCTTTGTCTACGAGTTTACTTTTACGC
ECTV_NAV/1-258593      TGACCATCGATGATAGACTCTAATTTATTGAGTGCTTTGTCTACGAGTTTACTTTTACGC
                                                                                   


CMLV_CMS/1-258593      TCCATCGATAGATGGCACTGTTCTATGAGATCGTCGTACATGGGAAATGAAATGTGACTG
CMLV_M96/1-258593      TCCATCGATAGATGGCACTGTTCTATGAGATCGTCGTACATGGGAAATGAAATGTGACTG
VARV_BSH/1-258593      ------------------------------------------------------------
VARV_IND/1-258593      ------------------------------------------------------------
VARV_GAR/1-258593      ------------------------------------------------------------
RPXV_UTR/1-258593      TCCATCGATAGATGGCACTGTTCTATGAGATCGTCGTACATGGGAAATGAAATGTGTCTG
VACV_COP/1-258593      TCCATCGATAGATGGCACTGTTCTATGAGATCGTCGTACATGGGAAATGAAATGTGTCTG
VACV_TTup/1-258593     ------------------------------------------------------------
VACV_WR/1-258593       TCCATCGATAGATGGCACTGTTCTATGAGATCGTCGTACATGGGAAATGAAATGTGACTG
MPXV_ZRE/1-258593      TCCATCGATAGATGACACTGTTCTATGAGATCGTCGTACATGGGAAATGAAATGCGTTTG
MPXV_WR/1-258593       TCCATCGATAGATGACACTGTTCTATGAGATCGTCATACATGGGAAATGAAATGCGTTTG
CPXV_BR/1-258593       TTCATCGATAGATGGCACTGTTCTATGAGATCGTCGTACATGGGAAATGAAATGTGTTTG
CPXV_GRI/1-258593      TCCATCGATAGATGGCACTGTTCTATGAGATCGTCGTACATGGGAAATGAAATGTGTCTG
ECTV_MOS/1-258593      TCCATCGATAGATGGCACTGTTCTATGAGATCGTCGTACATGGGAAATGAGATATGTTTG
ECTV_NAV/1-258593      TCCATCGATAGATGGCACTGTTCTATGAGATCGTCGTACATGGGAAATGAGATGTGTTTG
                                                                                   


CMLV_CMS/1-258593      TCTAAATGTATGGCTTCAAGATAGGAACGATACCGGATGTCTTCTGTTCTTAATACAGTA
CMLV_M96/1-258593      TCTAAATGTATGGCTTCAAGATAGGAACGATACCGGATGTCTTCTGTTCTTAATACAGTA
VARV_BSH/1-258593      ------------------------------------------------------------
VARV_IND/1-258593      ------------------------------------------------------------
VARV_GAR/1-258593      ------------------------------------------------------------
RPXV_UTR/1-258593      TCCGAATGTATGGCTTTAAGATAGCTGTGATA-----------------------CCGTA
VACV_COP/1-258593      TCCGAATGTATGGCTTCAAGATAGCTGTGATA-----------------------CCGTA
VACV_TTup/1-258593     ------------------------------------------------------------
VACV_WR/1-258593       TCTGAATGTATGGCTTTAAGATAGCTGTGATA-----------------------CCGTA
MPXV_ZRE/1-258593      TCTGAATGTATGGCTTCGAGATAGGTGTGATACCGGATGTCTTCTGTTCTCAATACCGTA
MPXV_WR/1-258593       TCTGAATGTATGGCTTCGAGATAGGTGTGATACCGGATGTCTTCTGTTCTCAATACCGTA
CPXV_BR/1-258593       TCCGAATGTATGGCTTCGAGATAGGTGTGATACCGGATGTCTTCTGTTCTTAATACCGTA
CPXV_GRI/1-258593      TCCGAATGTATGGCTTCAAGATAGGTACGATACCGGATGTCTTCTGTTCTTAATACAGTA
ECTV_MOS/1-258593      TCCGAATGTATGACTTCAAGATAGCTGTGATACCGTATGTCTTCTGTTCTTAATACCGTA
ECTV_NAV/1-258593      TCCGAATGTATGACTTCAAGATAGCTGTGATACCGTATGTCTTCTGTTCTTAATACCGTA
                                                                                   


CMLV_CMS/1-258593      TACAGGTCGGTGTCAGAGATTCGAATATCTTTGAGGCGACTTATGTCCCAACTGCATTTT
CMLV_M96/1-258593      TACAGGTCGGTGTCAGAGATTCGAATATCTTTGAGGCGACTTATGTCCCAACTGCATTTT
VARV_BSH/1-258593      ------------------------------------------------------------
VARV_IND/1-258593      ------------------------------------------------------------
VARV_GAR/1-258593      ------------------------------------------------------------
RPXV_UTR/1-258593      TACAGGTCGGTGTCGGAGATTCGAATCTCTTTAAGGCGACTTATGTCA------------
VACV_COP/1-258593      TACAGGTCGGTGTCGGAGATTCGAATCTCTTTGAGGCGACTTATGTCA------------
VACV_TTup/1-258593     ------------------------------------------------------------
VACV_WR/1-258593       TACAGGTCGGTGTCGGAGATTCGAATCTCTTTAAGGCGACTTATGTCA------------
MPXV_ZRE/1-258593      TACAAGTTGGTGTCTGAGATTCGAATCTCTTTGAGGAGACTTATGTCACGACTACATTTT
MPXV_WR/1-258593       TACAAGTCGGTGTCTGAGATTCGAATCTCTTTGAGGAGACTTATGTCACGACTACATTTT
CPXV_BR/1-258593       TACAGGTCGGTGTCGGAGATTCGAATCTCTTTGAGACGACTTATGTCATGACTGCATCTT
CPXV_GRI/1-258593      TACAGGTCGGTGTCGGAGATTCGAATCTCTTTGAGGCGACTTATGTCACGACTGCATTTT
ECTV_MOS/1-258593      TACAGGTCGGTGTCGGAGATTCGAATCTCTTTGAGGCGACCTATGTCACGACTACATTTT
ECTV_NAV/1-258593      TACAGGTCGGTGTCGGAGATTCGAATCTCTTTGAGGCGACCTATGTCACGACTACATTTT
                                                                                   


CMLV_CMS/1-258593      TCGATGATGGAATCTATCTTATCGAATGATATATTTTTCATAAATACACTTTTATAGTCC
CMLV_M96/1-258593      TCGATGATGGAATCTATCTTATCGAATGATATATTTTTCATAAATACACTTTTATAGTCC
VARV_BSH/1-258593      ------------------------------------------------------------
VARV_IND/1-258593      ------------------------------------------------------------
VARV_GAR/1-258593      ------------------------------------------------------------
RPXV_UTR/1-258593      -CGATGATGGAATCTATCTTATCGAATGATATATTTTTCATAAATACACTTTTATAGTCC
VACV_COP/1-258593      -CGATGATGGAATCTATCTTATCGAATGATATATTTTTCATAAATACACTTTTATAGTCC
VACV_TTup/1-258593     ------------------------------------------------------------
VACV_WR/1-258593       -CGATGATGGAATCTATCTTATCGAATGATATATTTTTCATAAATACACTTTTATAGTCC
MPXV_ZRE/1-258593      TCGATGATGGAATCTATCTTATCGAATGATATATTTTTCATAAATACACTTTTATAGTCC
MPXV_WR/1-258593       TCGATGATGGAATCTATCTTATCGAATGATATATTTTTCATAAATACACTTTTATAGTCC
CPXV_BR/1-258593       TCGATGATGGAATCTATTTCATCGAATGATATATTTTTCATAAATACACTTTTATAGTCA
CPXV_GRI/1-258593      TCGATGATGGAATCTATCTTATCGAATGATATATTTTTCATAAATACACTTTTATAGTCC
ECTV_MOS/1-258593      TCGATGATGGAATCTATCTTATCGAATGATATATTTTTCATAAATACACTTTTATAGTCC
ECTV_NAV/1-258593      TCGATGATGGAATCTATCTTATCGAATGATATATTTTTCATAAATACACTTTTATAGTCC
                                                                                   


CMLV_CMS/1-258593      TCGTTTAAACAGAATTTACTATGTAGTTCCGCGAATGACTCGTCCCTTAATATGCAGTAG
CMLV_M96/1-258593      TCGTTTAAACAGAATTTACTATGTAGTTCCGCGAATGACTCGTCCCTTAATATGCAGTAG
VARV_BSH/1-258593      ------------------------------------------------------------
VARV_IND/1-258593      ------------------------------------------------------------
VARV_GAR/1-258593      ------------------------------------------------------------
RPXV_UTR/1-258593      TCGTTTAAACAGAATTTACTATGTAGTTCCGCGAATGACTCGTCCCTTAATAGGCAGTAG
VACV_COP/1-258593      TCGTTTAAACAGAATTTACTATGTAGTTCCGCGAATGACTCGTCCCTTAATAGGCAGTAG
VACV_TTup/1-258593     ------------------------------------------------------------
VACV_WR/1-258593       TCGTTTAAACAGAATTTACTATGTAGTTCCGCGAATGACTCGTCCCTTAATAGGCAGTAG
MPXV_ZRE/1-258593      TCGTTTAAACAGAATTTAGTATGTAGTTCCGCAAATGACTCGTCCCTTAATAGGCAGTAG
MPXV_WR/1-258593       TCGTTTAAACAGAATTTAGTATGTAGTTCCGCAAATGACTCGTCCCTTAATAGGCAGTAG
CPXV_BR/1-258593       TCGTTTAAACAGAATTTACGATGCAGTTCCGCGAATGACTCGTCCCTTAATACGCAGTAG
CPXV_GRI/1-258593      TCGTTTAAACAGAATTTACTATGTAGTTCCGCAAATGACTCGTCCCTTAATAAGCAGTAG
ECTV_MOS/1-258593      TTGTTTAAACAGGATTTACTATGTAGTTCCGCGAATGATTCGTCCCTTAATAGGCAGTAG
ECTV_NAV/1-258593      TTGTTTAAACAGAATTTACTATGTAGTTCCGCGAATGATTCGTCCCTTAATAGGCAGTAG
                                                                                   


CMLV_CMS/1-258593      GCTATTATCTTCTTTACGTAGTAATCGTCGTAGGGAGAGAATTCTGACATCTTGTAGAAC
CMLV_M96/1-258593      GCTATTATCTTCTTTACGTAGTAATCGTCGTAGGGAGAGAATTCTGACATCTTGTAGAAC
VARV_BSH/1-258593      ------------------------------------------------------------
VARV_IND/1-258593      ------------------------------------------------------------
VARV_GAR/1-258593      ------------------------------------------------------------
RPXV_UTR/1-258593      GCTAGTATCTTTTTTACGTAGTAATCGTCGTAGGGAGAGAACTCCGACATCTTGTAGAAC
VACV_COP/1-258593      GCTAGTATCTTTTTTACGTAGTAATCGTCGTAGGGAGAGAATTCTGACATCTTGTAGAAC
VACV_TTup/1-258593     ------------------------------------------------------------
VACV_WR/1-258593       GCTATTATCTTCTTTACGTAGTAATCGTCGTAGGGAGA-------GACATCTTGTAGAAC
MPXV_ZRE/1-258593      GCTATTATCTTCTTTACGTAGTGATCGTCGTAGGGAGAGAACTCCGACATCTTGTAGAAC
MPXV_WR/1-258593       GCTATTATCTTCTTTACGTAGTGATCGTCGTAGGGAGAGAACTCCGACATCTTGTAGAAC
CPXV_BR/1-258593       GCTATTATCTTCTTTACGTAGTAATCGTTGTAGGGAGAGAACTCGGACATCCTATAGAAC
CPXV_GRI/1-258593      GCTATTATCTTCTTTACGTAGTAATCGTCGTAGGGAGAGAACTCCGACATCTTGTAGAAC
ECTV_MOS/1-258593      GCTATTATCTTCTTTACGTAGTAATCGTCGTAAGGAGAGAACTCGGACATCCTGTAGAAC
ECTV_NAV/1-258593      GCTATTATCTTCTTTACGTAGTAATCGTCGTAAGGAGAGAACTCGGACATCCTGTAGAAC
                                                                                   


CMLV_CMS/1-258593      AACGATTTAATCATAGGTAGAGATACTTTCAGTCTGTGGTGGATGATGTCGTGAATGACA
CMLV_M96/1-258593      AACGATTTAATCATAGGTAGAGATACTTTCAGTCTGTGGTGGATGATGTCATGAATGACA
VARV_BSH/1-258593      ------------------------------------------------------------
VARV_IND/1-258593      ------------------------------------------------------------
VARV_GAR/1-258593      ------------------------------------------------------------
RPXV_UTR/1-258593      AACGATTTAATCATAGGTAGAGATACTTTCAGTCTGTGGTGGATGATGTCATTCACAACA
VACV_COP/1-258593      AACGATTTAATCATAGGTAGAGATACTTTCAGTCTGTGGTGGATGATGTCATTCACAACA
VACV_TTup/1-258593     ------------------------------------------------------------
VACV_WR/1-258593       AACGATTTAATCATAGGTAGAGATACTTTCAGTCTGTGGTGGATGATGTCATTCACAACA
MPXV_ZRE/1-258593      AACGATTTAATCATAGGTAGAGATACTTTCAGTCTGTGGTGGATGATGTCATTAACGACA
MPXV_WR/1-258593       AACGATTTAATCATAGGTAGAGATACTTTCAGTCTGTGGTGGATGATGTCATTAACGACA
CPXV_BR/1-258593       AACGATTTGATCATAGGTAGAGATACTTTCAGTCTGTGTCTGATGATGTCGTGAATGACA
CPXV_GRI/1-258593      AACGATTTAATCATAGGTAGAGATACTTTCAGTCTGTGGTGGATGATGTCATTCACGACA
ECTV_MOS/1-258593      AACGATTTGATCATAGGTAGAGATACTTTCAGTCTGTGGTGGATGATGTCGTGAAT---A
ECTV_NAV/1-258593      AACGATTTGATCATAGGTAGAGATACTTTCAGTCTGTGGTGGATGATGTCGTGAAT---A
                                                                                   


CMLV_CMS/1-258593      TCCGCATTGTATAAGATGTTTCTGTTTTCAAACACCAAGTCGAATACTGTCTTATCGTCT
CMLV_M96/1-258593      TCCGCATTGTATAAGATGTTTCTGTTTTCAAACACCAAGTCGAATACTGTCTTATCGTCT
VARV_BSH/1-258593      -------------------------------------------GTTTTATTATATGATTT
VARV_IND/1-258593      ------------------------------------------------------------
VARV_GAR/1-258593      ------------------------------------------------------------
RPXV_UTR/1-258593      TCCGCCTTGTATATGATGTTTCTGTTTTCAAACACCAAGTCGAATAC--------CGTCT
VACV_COP/1-258593      TCCGCCTTGTATATGATGTTTCTGTTTTCAAACACCAAGTCGAATAC--------CGTCT
VACV_TTup/1-258593     ------------------------------------------------------------
VACV_WR/1-258593       TCCGCCTTGTATATGATGTTTCTGTTTTCAAACACCAAGTCGAATAC--------CGTCT
MPXV_ZRE/1-258593      TCCGCCTTGTATATGATGTTTCTGTTTTCAAACACCAAGTCGAATACTGTCTTATCGTCT
MPXV_WR/1-258593       TCCGCCTTGTATATGATGTTTCTGTTTTCAAACACCAAGTCGAATACTGTCTTATCGTCT
CPXV_BR/1-258593       TCCGACTTGTATAAGATGTTTCTGTTTTCAAACACCAAGTCGAATACCGTCTTACCGTCT
CPXV_GRI/1-258593      TCCGCCTTGTATATGATGTTTCTGTTTTCAAACACCAAGTCGAATACTGTCTTATCGTCT
ECTV_MOS/1-258593      TCCGCATTGTATAAGATGTTTCTGTTTTCAAACACCAAGTCGAATACTGTCTTACCGTCT
ECTV_NAV/1-258593      TCCGCATTGTATAAGATGTTTCTGTTTTCAAACACCAAGTCGAATACTGTCTTACCGTCT
                                                                                   


CMLV_CMS/1-258593      TTAGTAGGAAGGTTGATGTCGTATCCGATGTATACGAGGTATGAGGCAACATTGTTGTTA
CMLV_M96/1-258593      TTAGTAGGAAGGTTGATGTCGTATCCGATGTATACGAGGTATGAGGCAACATTGTTGTTA
VARV_BSH/1-258593      TAACGTGTAAATTATAAACATTATTTTATGATATACAATTGTTTGGTAACCTAGTTGGGA
VARV_IND/1-258593      ------------------------------------------------------------
VARV_GAR/1-258593      --------------------------------------------GGTAACCTAGTTGGGA
RPXV_UTR/1-258593      TTAGTCGGAAGGTTGATGTCGTATCCGAT---------GTATGAGGCAACATTGTTGTTA
VACV_COP/1-258593      TTAGTCGGAAGGTTGATGTCGTATCCGAT---------GTATGAGGCAACATTGTTGTTA
VACV_TTup/1-258593     ------------------------------------------------------------
VACV_WR/1-258593       TTAGTCGGAAGGTTGATGTCGTATCCGAT---------GTATGAGGCAACATTGTTGTTA
MPXV_ZRE/1-258593      TTAGTCGGAAGGTTGATGTCGTATCCGATGTATACGAGGTATGAGGCAACATTGTTATTG
MPXV_WR/1-258593       TTAGTCGGAAGGTTGATGTCGTATCCGATGTATACGAGGTATGAGGCAACATTGTTATTG
CPXV_BR/1-258593       TTAGTCGGAAGGTTGATGTCGTATCCGATGTATACGAGGTATGAGGCAACCTTGTTGTTA
CPXV_GRI/1-258593      TTAGTAGGAAGGTTGATGTCGTATCCGATGTATACGAGGTATGAGGCAACATTGTTGTTA
ECTV_MOS/1-258593      TTAGTCGGAAGGTTGATGTCGTATCCGATGTATACGAGGTATGAGGCAACATTGTTGTTA
ECTV_NAV/1-258593      TTAGTCGGAAGGTTGATGTCGTATCCGATGTATACGAGGTATGAGGCAACATTGTTGTTA
                                                                                   


CMLV_CMS/1-258593      CAATTCTGGAAGGCTGTATGAAGAGGAGTCATGGTATTATAATATTCGTCTTTCTGAATG
CMLV_M96/1-258593      CAATTCTGGAAGGCTGTATGAAGAGGAGTCATGGTATTATAATATTCGTCTTTCTGAATG
VARV_BSH/1-258593      C-----------------------------------------------------------
VARV_IND/1-258593      ------------------------------------------------------------
VARV_GAR/1-258593      C-----------------------------------------------------------
RPXV_UTR/1-258593      CAATTTTGAAAGGCGGTATT------------------ATAGTATTCGTCTTTCTGAATG
VACV_COP/1-258593      CAATTTTGAAAGGCGGTAT--------------------ATGTATTCGTCTTTCTGAATG
VACV_TTup/1-258593     ------------------------------------------------------------
VACV_WR/1-258593       CAATTTTGAAAGGCGGTATT------------------ATAGTATTCGTCTTTCTGAATG
MPXV_ZRE/1-258593      CAATTCTGGAAGGCGGTATGAAGAGGAGTCATTGTATTATAGTATTCGTCTTTCTGAATG
MPXV_WR/1-258593       CAATTCTGGAAGGCGGTATGAAGAGGAGTCATTGTATTATAGTATTCGTCTTTCTGAATG
CPXV_BR/1-258593       CAATTCTGGAAGGCGGCATGAAGAGGAGTCATGGTATTATAGTATTCGTCTTTCTGAATA
CPXV_GRI/1-258593      CAATTCTGGAAGGCGGTATGAAGAGGAGTCATGGTATTATAGTATTCGTCTTTCTGAATG
ECTV_MOS/1-258593      CAATTCTGGAAGGCGGTATGAAGAGGAGTCATGGTATTATAGTATTCGTCTTTCTGAATG
ECTV_NAV/1-258593      CAATTCTGGAAGGCGGTATGAAGAGGAGTCATGGTATTATAGTATTCGTCTTTCTGAATG
                                                                                   


CMLV_CMS/1-258593      TCGAACCTATCTAGTAGATACCGTAATATATTGAAAGCGTGACTTCCGTATCCTTGATTA
CMLV_M96/1-258593      TCGAACCTATCTAGTAGATACCGTAATATATTGAAAGCGTGACTTCCGTATCCTTGATTA
VARV_BSH/1-258593      ------------------------------------------------------------
VARV_IND/1-258593      ------------------------------------------------------------
VARV_GAR/1-258593      ------------------------------------------------------------
RPXV_UTR/1-258593      TCGAACCTATCTAGTAGATACCGTAGTATATTGAGAGTG---------TATCCTTGATTA
VACV_COP/1-258593      TCGAACCTATCTAGTAGATACCGTAGTATATTGAGAGTG---------TATCCTTGATTA
VACV_TTup/1-258593     ------------------------------------------------------------
VACV_WR/1-258593       TCGAACCTATCTAGTAGATACCGTAGTATATTGAGAGTG---------TATCCTTGATTA
MPXV_ZRE/1-258593      TCGAATCTATCTAGTAGATACCGTAGTATATTGAGAGAGCGACTTCCATATCCTTGATTA
MPXV_WR/1-258593       TCGAATCTATCTAGTAGATACCGTAGTATATTGAGAGAGCGACTTCCATATCCTTGATTA
CPXV_BR/1-258593       TCGAACCTATCTAGTAGATACCTTAGTATGTCGATAGAGTG---TTTGTGCAATTGATTA
CPXV_GRI/1-258593      TCGAACCTATCTAGTAGATACCGTAGTATATTGAGAGTGTGACTTCCGTATCCTTGATTA
ECTV_MOS/1-258593      TCGAACCTATCTAGTAGATACCGTAATATATTGAGAGCGTGACTTCCGTATCCTTGATTA
ECTV_NAV/1-258593      TCGAACCTATCTAGTAGATACCGTAATATATTGAGAGCGTGACTTCCGTATCCTTGATTA
                                                                                   


CMLV_CMS/1-258593      TGTTTTATGAATATATAAAGTAGATGGTGTCCTTCTTCCTTTTGTAATTTCCCGTATTTT
CMLV_M96/1-258593      TGTTTTATGAATATATAAAGTAGATGGTGTCCTTCTTCCTTTTGTAATTTCCCGTATTTT
VARV_BSH/1-258593      ------------------------------------------------------------
VARV_IND/1-258593      ------------------------------------------------------------
VARV_GAR/1-258593      ------------------------------------------------------------
RPXV_UTR/1-258593      TGTTTTATGAATAGATAAAGTAGATGTTGTCCTTCTTCCTTTT-----------------
VACV_COP/1-258593      TGTTTTATGAATAGATAAAGTAGATGTTGTCCTTCTTCCTTTT-----------------
VACV_TTup/1-258593     ------------------------------------------------------------
VACV_WR/1-258593       TGTTTTATGAATAGATAAAGTAGATGTTGTCCTTCTTCCTTTT-----------------
MPXV_ZRE/1-258593      TGTTTTATGAATAGATAAAGTAGATGTTGTCCTTCTTCCTTTTGTAATTTCCCGTATTTT
MPXV_WR/1-258593       TGTTTTATGAATAGATAAAGTAGATGTTGTCCTTCTTCCTTTTGTAATTTCCCGTATTTT
CPXV_BR/1-258593       TGTTTTATGAATAGATAAAGTAGATGGTGTCCTTCTTCCTTTTGTAATTTCCCGTATTTT
CPXV_GRI/1-258593      TGTTTTATGAATAGATAAAGTAGATGTTGTCCTTCTTCCTTTTGTAATTTCCCGTATTTT
ECTV_MOS/1-258593      TGTTTTATGAATAGATAAAGTAGATGATGTCCTTCTTCCTTTTGTAATTTCCCGTATTTT
ECTV_NAV/1-258593      TGTTTTATGAATAGATAAAGTAGATGATGCCCTTCTTCCTTTTGTAATTTCCCGTATTTT
                                                                                   


CMLV_CMS/1-258593      TGTTCGTGCCAATTGAGTAACATTATGAGAATATGACCTGTTGCACAATCATTCTTTATG
CMLV_M96/1-258593      TGTTCGTGCCAATTGAGTAACATTATGAGAATATGACCTGTTGCACAATCATTCTTTATG
VARV_BSH/1-258593      ------------------------------------------------------------
VARV_IND/1-258593      ------------------------------------------------------------
VARV_GAR/1-258593      ------------------------------------------------------------
RPXV_UTR/1-258593      -GTTCGTGCCAATTGAGTAACATTATGAGAATATGACCTGTTGCACAATCGTT-------
VACV_COP/1-258593      -GTTCGTGCCAATTGAGTAACATTATGAGAATATGACCTGTTGCACAATCGTT-------
VACV_TTup/1-258593     ------------------------------------------------------------
VACV_WR/1-258593       -GTTCGTGCCAATTGAGTAACATTATGAGAATATGACCTGTTGCACAATCGTT-------
MPXV_ZRE/1-258593      TGTTCGTGCCAATTGAGTAACATTATGAGAATATGACCTGTTGCACAATCGTTCTTTATG
MPXV_WR/1-258593       TGTTCGTGCCAATTGAGTAACATTATGAGAATATGACCTGTTGCACAATCGTTCTTTATG
CPXV_BR/1-258593       TGTTCGTGCCAATTGAGTAACAGTATGAGAATATGACAGGCGACACAATCGTTCTTTATG
CPXV_GRI/1-258593      TGTTCGTGCCAATTGAGTAACATTATGAGAATATGACCTGTTGCACAATCGTTCTTTATG
ECTV_MOS/1-258593      TGTTCGTGCCAATTGAGTAACATTATGAGAATATGACCTGTTGCACAATCGTTCTTTATG
ECTV_NAV/1-258593      TGTTCGTGCCAATTGAGTAACATTATGAGAATATGACCTGTTGCACAATCGTTCTTTATG
                                                                                   


CMLV_CMS/1-258593      TATTCCATGATGGGTGTACAATCAAGATTATTACGTATCCTCGTATCGGCTCCTCGAGAT
CMLV_M96/1-258593      TATTCCATGATGGGTGTACAATCAAGATTATTACGTATCCTCGTATCGGCTCCTCGAGAT
VARV_BSH/1-258593      ------------------------------------------------------------
VARV_IND/1-258593      ------------------------------------------------------------
VARV_GAR/1-258593      ------------------------------------------------------------
RPXV_UTR/1-258593      ----CCATGATGGGTGTACAATCAAGATTATTACGTATCCTCGTATCGGCTCCTCGAGAT
VACV_COP/1-258593      ----CCATGATGGGTGTACAATCAAGATTATTACGTA-------------TCCTCGAGAT
VACV_TTup/1-258593     ------------------------------------------------------------
VACV_WR/1-258593       ----CCATGATGGGTGTACAATCAAGATTATTACGTATCCTCGTATCGGCTCCTCGAGAT
MPXV_ZRE/1-258593      TATTCCATGATGGGTGTACAATCAAGATTATTACGTATCCTCGTATCGGCTCCTCGAGAT
MPXV_WR/1-258593       TATTCCATGATGGGTGTACAATCAAGATTATTACGTATCCTCGTATCAGCTCCTCGAGAT
CPXV_BR/1-258593       TATTCCATGATGGGTGTACAATCAAAATTATTACGTATCCTCGTATCGGCTCCTCTAGAT
CPXV_GRI/1-258593      TATTCCATGATGGGTGTACAATCAAGATTATTACGTATCCTCGTATCGGCTCCTCGAGAT
ECTV_MOS/1-258593      TATTCCATGATGGGTGTACAATCAAGATTATTACGTATCCTCGTATCGGCTCCTCGAGAT
ECTV_NAV/1-258593      TATTCCATGATGGGTGTACAATCAAGATTATTACGTATCCTCGTATCGGCTCCTCGAGAT
                                                                                   


CMLV_CMS/1-258593      AAAAGAGCATACACCACACGAGGACTATGTTTGGTATACTGTTGAAGGTAAGTGTGTAAC
CMLV_M96/1-258593      AAAAGAGCATACACCACACGAGGACTATGTTTGGTATACTGTTGAAGGTAAGTGTGTAAC
VARV_BSH/1-258593      ------------------------------------------------------------
VARV_IND/1-258593      ------------------------------------------------------------
VARV_GAR/1-258593      ------------------------------------------------------------
RPXV_UTR/1-258593      AAAAGAGCATACACCACACGAGGACTATGTTTGGTATACTGTTGAAGGTAAGTGT-----
VACV_COP/1-258593      AAAAGAGCATACACCACACGAGGACTATGTTTGGTATACTGTTGAAGGTAAGTGT-----
VACV_TTup/1-258593     ------------------------------------------------------------
VACV_WR/1-258593       AAAAGAGCATACACCACACGAGGACTATGTTTGGTATACTGTTGAAGGTAAGTGT-----
MPXV_ZRE/1-258593      AAAAGAGCATACACCACACGAGGACTATGTTTGGTATACTGTTGAAGGTAAGTGTGTAAC
MPXV_WR/1-258593       AAAAGAGCATACACCACACGAGGACTATGTTTGGTATACTGTTGAAGGTAAGTGTGTAAC
CPXV_BR/1-258593       AAAAGAGCATACACCACACGAGGACTATGTTTGGTATGCTCTTGAAGGTAAGTGTGTAAC
CPXV_GRI/1-258593      AAAAGAGCATACACCACACGAGGACTATGTTTGGTATACTGTTGAAGGTAAGTGTGTAAC
ECTV_MOS/1-258593      AAAAGAGTATACACCACACGAGGGCTATGTTTGGTATACTGTTGAAGGTAAGTGTGTAAC
ECTV_NAV/1-258593      AAAAGAGTATACACCACACGAGGGCTATGTTTGGTATACTGTTGAAGGTAAGTGTGTAAC
                                                                                   


CMLV_CMS/1-258593      GGCGTATTTCCGATATTCGTAACCGCGTTAATGTTTGCCCCATGATCTATTATCGTATAG
CMLV_M96/1-258593      GGCGTATTTCCGATATTCGTAACCGCGTTAATGTTTGCCCCATGATCTATTATCGTATAG
VARV_BSH/1-258593      ------------------------------------------------------------
VARV_IND/1-258593      ------------------------------------------------------------
VARV_GAR/1-258593      ------------------------------------------------------------
RPXV_UTR/1-258593      ------------------GTAACGGCGTTAATGTTTGCTCCATAATCTATTATCGCGTAG
VACV_COP/1-258593      ------------------GTAACCGCGTTAATGTTTGCTCCATAATCTATTATCGCGTAG
VACV_TTup/1-258593     ------------------------------------------------------------
VACV_WR/1-258593       ------------------GTAACCGCGTTAATGTTTGCTCCATAATCTATTATCGCGTAG
MPXV_ZRE/1-258593      GGCGTATTTCCGATTTTCGTAACCGCGTTAATGTTTGCTCCATGATCTATTATCGCGTAG
MPXV_WR/1-258593       GGCGTATTTCCGATTTTCGTAACCGCGTTAATGTTTGCTCCATGATCTATTATCGCGTAG
CPXV_BR/1-258593       GGCGTATTTCCTATTTTCGTAACCGCGTTAATGTTTGCTCCATGATCTATTATCGTGTTG
CPXV_GRI/1-258593      GGCGTATTTCCGATTTTCGTAACCGCGTTAATGTTTGCTCCATGATCTATTATCGTATAG
ECTV_MOS/1-258593      GGCGTATTTCCGATTTTCGTAACCGCGTTAATGTTTGCTCCATGATCTATTATCGCGTAG
ECTV_NAV/1-258593      GGCGTATTTCCGATTTTCGTAACCACGTTAATGTTTGCTCCATGATCTATTATCGCGTAG
                                                                                   


CMLV_CMS/1-258593      ATGAATCGCTTCTCAGCTCGCATCTTAGTGTAACTCTTTGACTTGTAATAATTGCTTTCG
CMLV_M96/1-258593      ATGAATCGCTTCTCAGCTCGCATCTTAGTGTAACTCTTTGACTTGTAATAATTGCTTTCG
VARV_BSH/1-258593      ------------------------------------------------------------
VARV_IND/1-258593      ------------------------------------------------------------
VARV_GAR/1-258593      ------------------------------------------------------------
RPXV_UTR/1-258593      ATGAATCGCTTCTCGGTTCGCATCTTAGTGTGAC---TTGACTTGTAATAATTGCTTTTG
VACV_COP/1-258593      ATGAATCGCTTCTCGGCTCGCATCTTAGTGTGAC---TTAACTTGTAATAATTGCTTTTG
VACV_TTup/1-258593     ------------------------------------------------------------
VACV_WR/1-258593       ATGAATCGCTTCTCGGCTCGCATCTTAGTGTGAC---TTAACTTGTAATAATTGCTTTTG
MPXV_ZRE/1-258593      ATGAATCGCTTCTCAGCTCGCATCTTAGTGTGACTCTTTGACTTGTAATAATTGCTTTCG
MPXV_WR/1-258593       ATGAATCGCTTCTCAGCTCGCATCTTAGTGTGACTCTTTGACTTGTAATAATTGCTTTCG
CPXV_BR/1-258593       ATGAATCGCTTCTCGGCGTACATCTTAGTGTACCTCTTTGTCTCGTAATAATTGTTTTCG
CPXV_GRI/1-258593      ATGAATCGCTTCTCGGCTCGCATCTTAGTGTGAC---TTGACTTGTAATAATTGCTTTCG
ECTV_MOS/1-258593      ATGAATCGCTTCTCAGCTCGCATCTTAGTGTAACTCTTTGACTTGTAATAATTGCTTTCG
ECTV_NAV/1-258593      ATGAATCGCTTCTCAGCTCGCATCTTAGTGTAACTCTTTGACTTGTAATAATTGCTTTCG
                                                                                   


CMLV_CMS/1-258593      TGGAATGCGGATATGTGTTTACAGTAGTAATGAAGAGAAGTGAGTCCATCCTCGTCGACG
CMLV_M96/1-258593      TGGAATGCGGATATGTGTTTACAGTAGTAATGAAGAGAAGTGAGTCCATCCTCGTCGACG
VARV_BSH/1-258593      ------------------------------------------------------------
VARV_IND/1-258593      ------------------------------------------------------------
VARV_GAR/1-258593      ------------------------------------------------------------
RPXV_UTR/1-258593      TAGAACGTGGATATGTGTTTACAGTAGTAATGAAGAGAAGTGAGTTCATCCTCGTCGGCG
VACV_COP/1-258593      TAGAACGTGGATATGTGTTTACAGTAGTAATGAAGAGAAGTGAGTTCATCCTCGTCGGCG
VACV_TTup/1-258593     --------GAATATAAGAATGAAGCGGTAATGATAAAA----------------------
VACV_WR/1-258593       TAGAACGTGGATATGTGTTTACAGTAGTAATGAAGAGAAGTGAGTTCATCCTC-------
MPXV_ZRE/1-258593      TGGAACACGGATATGTGTTTACAGTAGTAATGAAGAGAAGTGAGTCCATCCTCATCGACG
MPXV_WR/1-258593       TGGAACGCGGATATGTGTTTACAGTAGTAATGAAGAGAAGTGAGTCCATCCTCATCGACG
CPXV_BR/1-258593       TGGAAAAATGATATGTGTCTACAGTAGTAATGAAGAGAAGTGAGTCCATCCTCGTCGACG
CPXV_GRI/1-258593      TGGAACGTGGATATGTGTTTACAGTAGTAATGAAGAGAAGTGAGTCCATCCTCGTCGACG
ECTV_MOS/1-258593      TGGAACGCGGATATGTGTTTACAGTAGTAATGAAGAGAAGTGAGTCCATCCTCGTCGACG
ECTV_NAV/1-258593      TGGAACGCGGATATGTGTTTACAGTAGTAATGAAGAGAAGTGAGTCCATCCTCGTCGACG
                                                                                   


CMLV_CMS/1-258593      CAATTAGGGTCAGATCCTTTAGTCAATAATTTGTACAGAACGTAGTAGTTTAATCTCCCA
CMLV_M96/1-258593      CAATTAGGGTCAGATCCTTTAGTCAATAATTTGTACAGAACGTAGTAGTTTAATCTCCCA
VARV_BSH/1-258593      ------------------------------------------------------------
VARV_IND/1-258593      ------------------------------------------------------------
VARV_GAR/1-258593      ------------------------------------------------------------
RPXV_UTR/1-258593      CAATTAGGGTCGGATCCTTTAGTCAATAATTTGTACAGAACGTAGTAGTTTAAGCTCCCA
VACV_COP/1-258593      CAATTAGGGTCGGATCC------------TTTGTACAGAACGTAGTAGTTTAAGCTCCCA
VACV_TTup/1-258593     ------------------------------------------------------------
VACV_WR/1-258593       --------GTCGGATCC------------TTTGTACAGAACGTAATAGTTTAAGCTCCCA
MPXV_ZRE/1-258593      CAATTAGGGTCAGATCCTTTAGTCAATAATTTGTACAGAACGTAATAGTTTAAGCTCCCA
MPXV_WR/1-258593       CAATTAGGGTCAGATCCTTTAGTCAATAATTTGTACAGAACGTAATAGTTTAAGCTCCCA
CPXV_BR/1-258593       CAATTCGTGTCGGATCCTTTAGTCAATAATTTGTACAGAACGTAGTAGTTTAATCTCCTA
CPXV_GRI/1-258593      CAATTAGGGTCAGATCCTTTAGTCAATAATTTGTACAGAACGTAATAGTTTAAGCTCCCA
ECTV_MOS/1-258593      CAATTAGGGTCAGATCCTTTAGTCAATAATTTGTACAGAACGTAGTAGTTTAAGCTCCCA
ECTV_NAV/1-258593      CAATTAGGGTCAGATCCTTTAGTCAATAATTTGTACAGAACGTAGTAGTTTAAGCTCCCA
                                                                                   


CMLV_CMS/1-258593      TTGAATTTATATCTAAGATAACACAGCAATAGATCGGATGATTTACTAAAGTCATCAATT
CMLV_M96/1-258593      TTGAATTTATATCTAAGATAACACAGCAATAGATCGGATGATTTACTAAAGTCATCAATT
VARV_BSH/1-258593      ------------------------------------------------------------
VARV_IND/1-258593      ------------------------------------------------------------
VARV_GAR/1-258593      ------------------------------------------------------------
RPXV_UTR/1-258593      TTGAATTTATATCTAAGATAACACAGCAATAGATCGGATGATTTACTAAAGTCATCAATG
VACV_COP/1-258593      TTGAATTTATATCTAAGATAACACAGCAATAGATCGGATGATTTACTAAAGTCATCAATG
VACV_TTup/1-258593     -TCAATCGTTATCTAAAATGA---------------------------------------
VACV_WR/1-258593       TTGAATTTATATCTAAGATAACACAGCAATAGATCGGATGATTTACTAAAGTCATCAATG
MPXV_ZRE/1-258593      TTGAATTTATATCTAAGATAACACAGCAATAGATCGGATGATTTACTAAAGTCATCAATG
MPXV_WR/1-258593       TTGAATTTATATCTAAGATAACACAGCAATAGATCGGATGATTTACTAAAGTCATCAATG
CPXV_BR/1-258593       TTGAATTTATATCTAAGATAACACAGCAATAGATCTGATGATTTACTAAAGTCATCGATG
CPXV_GRI/1-258593      TTGAATTTATATCTAAGATAACACAGCAATAGATCGGATGATTTACTAAAGTCATCAATG
ECTV_MOS/1-258593      TTGAATTTATATCTAAGATAACACAGCAATAGATCGGATGATTTACTAAAGTCATCAATG
ECTV_NAV/1-258593      TTGAATTTATATCTAAGATAACACAGCAATAGATCGGATGATTTACTAAAGTCATCAATG
                                                                                   


CMLV_CMS/1-258593      GGGTCCGTTAGTATATCAAAGACCTTGTTATCGATTGATAGTGAATGAATCAGATAGTGG
CMLV_M96/1-258593      GGGTCCGTTAGTATATCAAAGACCTTGTTATCGATTGATAGTGAATGAATCAGATAGTGG
VARV_BSH/1-258593      ------------------------------------------------------------
VARV_IND/1-258593      ------------------------------------------------------------
VARV_GAR/1-258593      ------------------------------------------------------------
RPXV_UTR/1-258593      GTGTCCGTTAGTATATCAAAGATCTTGTTATCGATTGATAGT------------------
VACV_COP/1-258593      GTGTCCGTTAGTATATCAAAGATCTTGTTATCGATTGATAGTGAATGAATCAGATAGTGG
VACV_TTup/1-258593     ------------------------------------------------------------
VACV_WR/1-258593       GTGTCCGTTAGTATATCAAAGATCTTGTTATCGATT----------------GATAGTGG
MPXV_ZRE/1-258593      GGGTCCGTTAGTATATCAAAGATCTTGTTATCGATTGATAGTGAATGAATCAGATAGTGG
MPXV_WR/1-258593       GGGTCCGTTAGTATATCAAAGATCTTGTTATCGATTGATAGTGAATGAATCAGATAGTGG
CPXV_BR/1-258593       TTGTCCGTTAGTATATCAAAGATCTTGTTATCGATTGATAGTGAATGAATAAGATAGTGG
CPXV_GRI/1-258593      GGGTCCGTTAGTATATCAAAGATCTTGTTATCGATTGATAGTGAATGAATCAGATAGTGG
ECTV_MOS/1-258593      TGGTCCGTTAGTATATCAAAGATCTTGTTATCGATTGATAGTGAATGAATCAGATAGTGG
ECTV_NAV/1-258593      TGGTCCGTTAGTATATCAAAGATCTTGTTATCGATTGATAGTGAATGAATCAGATAGTGG
                                                                                   


CMLV_CMS/1-258593      TGTAGAGGAATATGTCCTTTGTTATCCTTGTTATCAAAGTTATTCACGCCGTTGTGTAAC
CMLV_M96/1-258593      TGTAGAGGAATATGTCCTTTGTTATCCTTGTTATCAAAGTTATTCACGCCGTTGTGTAAC
VARV_BSH/1-258593      ------------------------------------------------------------
VARV_IND/1-258593      ------------------------------------------------------------
VARV_GAR/1-258593      ------------------------------------------------------------
RPXV_UTR/1-258593      -------------------GGTCATCCTTGCTATCAAAGTTACGCATGCCGTGGTGTAAC
VACV_COP/1-258593      T------------GTCCTTTTTCATCCTTGCTATCAAAGTTACGCATGCCGTGGTGTAAC
VACV_TTup/1-258593     ------------------------------------------------------------
VACV_WR/1-258593       T------------GTCCTTTTTCATCCTTGCTATCAAAGTTACGCATGCCGTGGTGTAAC
MPXV_ZRE/1-258593      TGTAGAGGAATATGTCCTTTTTTATCCTTGCTATCAAAGTTACGCATGCCGTGGCGTAAC
MPXV_WR/1-258593       TGTAGAGGAATATGTCCTTTTTTATCCTTGCTATCAAAGTTACGCATGCCGTGGCGTAAC
CPXV_BR/1-258593       TGTAGAGGAATATGTCCTTTTTCATCCTTGCTATCAAAGTTACGCATGCCGTGGTGTAAC
CPXV_GRI/1-258593      TGTAGAGGAATATGTCCTTTTTCATCCTTGCTATCAAAGTTACGCATGCCGTGATGTAAC
ECTV_MOS/1-258593      TGTAGAGGAATATGTCCTTTTTCATCCTTGCTATCAAAGTTACACATGCCGTGGTGTAAC
ECTV_NAV/1-258593      TGTAGAGGAATATGTCCTTTTTCATCCTTGCTATCAAAGTTACACATGCCGTGGTGTAAC
                                                                                   


CMLV_CMS/1-258593      AATATCTTTAATACAGATGGCTTAAATCGTGTATTCATCACATAGCAATGTAATGGAGAC
CMLV_M96/1-258593      AATATCTTTAATACAGATGGCTTAAATCGTGTATTCATCACATAGCAATGTAATGGAGAC
VARV_BSH/1-258593      ------------------------------------------------------------
VARV_IND/1-258593      ------------------------------------------------------------
VARV_GAR/1-258593      ------------------------------------------------------------
RPXV_UTR/1-258593      AATATCTTTAATACAGATGGATTAAATCGTGTATTCATCGTATAGCAATGTAATGGAGAG
VACV_COP/1-258593      AATATCTTTAATACAGATGGATTAAATCGTGTATTCATCGTATAGCAATGTAATGGAGAG
VACV_TTup/1-258593     ------------------------------------------------------------
VACV_WR/1-258593       AATATCTTTAATACAGATGGATTAAATCGTGTATTCATCGTATAGCAATGTAATGGAGAG
MPXV_ZRE/1-258593      AATATCTTTAATACAGATGGATTAAATCGTGTATTCATCGTATAGCAATGTAATGGAGAG
MPXV_WR/1-258593       AATATCTTTAATACAGATGGATTAAATCGTGTATTCATCGTATAGCAATGTAATGGAGAG
CPXV_BR/1-258593       AATATCTTTAATACAGATGGCTTAAATCGTGTATTCATCGTATAGCAATGTAATGGAGAG
CPXV_GRI/1-258593      AATATCTTTAATACAGATGGCTTAAATCGTGTATTCATCGTATAGCAATGTAATGGAGAG
ECTV_MOS/1-258593      AATATCTTTAATACAGATGGCTTAAATCGTGTATTCATCGTATAGCAATGTAATGGAGAG
ECTV_NAV/1-258593      AATATCTTTAATACAGATGGCTTAAATCGTGTATTCATCGTATAGCAATGTAATGGAGAG
                                                                                   


CMLV_CMS/1-258593      ATACCACATTTTAGTTGTTTATTCAGATCGCAGTGTTTAATAACTAGCTTAAACAGATGA
CMLV_M96/1-258593      ATACCACATTTTAGTTGTTTATTCAGATCGCAGTGTTTAATAACTAGCTTAAACAGATGA
VARV_BSH/1-258593      ------------------------------------------------------------
VARV_IND/1-258593      ------------------------------------------------------------
VARV_GAR/1-258593      ------------------------------------------------------------
RPXV_UTR/1-258593      TTACC---------TCGTTTATTCAGATCGCAGTGTTTAATAACTAGCTTAAACAGATGA
VACV_COP/1-258593      TTACC---------TCGTTTATTCAGATCGCAGTGTTTAATAACTAGCTTAAACAGATGA
VACV_TTup/1-258593     ------------------------------------------------------------
VACV_WR/1-258593       TTACC---------TCGTTTATTCAGATCGCAGTGTTTAATAACTAGCTTAAACAGATGA
MPXV_ZRE/1-258593      TTACCACATTTTAGTCGTTTATTCAGATCGCAGTGTTTAATAACTAATTTAAACAGATGA
MPXV_WR/1-258593       TTACCACATTTTAGTCGTTTATTCAGATCGCAGTGTTTAATAACTAATTTAAACAGATGA
CPXV_BR/1-258593       TTACCACATTTTAGTCGTTTATTCAGATCGCAATGTTTAATAACTAACTTAAACAGATGA
CPXV_GRI/1-258593      TTACCACATTTTAGTCGTTTATTCAGATCGCAGTGTTTAATAACTAACTTAAACAGATGA
ECTV_MOS/1-258593      TTACCACATTTTAGTCGTTTATTCAGATCGCAGTGTTTAATAACTAACTTAAACAGATGA
ECTV_NAV/1-258593      TTACCACATTTTAGTCGTTTATTCAGATCGCAGTGTTTAATAACTAACTTAAACAGATGA
                                                                                   


CMLV_CMS/1-258593      GACGATGTATCCACATCAAAGAACGTGAAATACATATGACAGACATTGTTGACAGAAACG
CMLV_M96/1-258593      GACGATGTATCCACATCAAAGAACGTGAAATACATATGACAGACATTGTTGACAGAAACG
VARV_BSH/1-258593      ------------------------------------------------------------
VARV_IND/1-258593      ------------------------------------------------------------
VARV_GAR/1-258593      ------------------------------------------------------------
RPXV_UTR/1-258593      GACGATGTATCCACATCAAAGAACGTAAAATACATATGACAAACATTGTTGACAGAAACG
VACV_COP/1-258593      GACGATGTATCCACATCAAAGAACGTAAAATACATATGACAAACATTGTTGACAGAAACG
VACV_TTup/1-258593     ------------------------------------------------------------
VACV_WR/1-258593       GACGATGTATCCACATCAAAGAACGTGAAATACATATGACAGACATTGTTGACAGAAACG
MPXV_ZRE/1-258593      GATGATATATCCACATCAAAGAATGCGAGATACATATGACAGACATTATTGACAGAAATG
MPXV_WR/1-258593       GATGATATATCCACATCAAAGAATGCGAGATACATATGACAGACATTATTGACAGAAATG
CPXV_BR/1-258593       GACGATGTATCCACATCAAAGAATGCGAGATACATATGACAGACATTATTGACAGAAATG
CPXV_GRI/1-258593      GATGATATATCCACATCAAAGAATGCGAGATACATATGACAGACATTATTGACAGAAATG
ECTV_MOS/1-258593      GACGATGTATCAACATCAAAGAATGTGAAATACATATGACAGACATTGTTGACAGAAATG
ECTV_NAV/1-258593      GACGATGTATCAACATCAAAGAATGTGAAATACATATGACAGACATTGTTGACAGAAATG
                                                                                   


CMLV_CMS/1-258593      TGACCTTCATTCTCATCGTTGTCCATAAATACGTTAGGTATAAACCACATACTATCGCGA
CMLV_M96/1-258593      TGACCTTCATTCTCATCGTTGTCCATAAATACGTTAGGTATAAACCACATACTATCGCTA
VARV_BSH/1-258593      ------------------------------------------------------------
VARV_IND/1-258593      ------------------------------------------------------------
VARV_GAR/1-258593      ------------------------------------------------------------
RPXV_UTR/1-258593      TGACCTTCATTCTTACCGTCGTCCATAAATACGTTAGGTATGTACCACATACTGTCGCGA
VACV_COP/1-258593      TGACCTTCATTCTTACCGTCGTCCATAAATACGTTAGGTATGTACCACATACTGTCGCGA
VACV_TTup/1-258593     ------------------------------------------------------------
VACV_WR/1-258593       TGACCTTCATTCTTACCGTCGTCCATAAATACGTTAGGTATGTACCACATACTGTCGCGA
MPXV_ZRE/1-258593      TGACCTTCATTATCACCGTCGTCCATAAATGCGTTAGGTACGTACCACATACTATCGTTA
MPXV_WR/1-258593       TGACCTTCATTATCACCGTCGTCCATAAATGCGTTAGGTACGTACCACATACTATCGTTA
CPXV_BR/1-258593       TGACCTTCATTCTCACCGTCGTCCATAAATGCGTTAGGTATGTACCACATACTATCGTTA
CPXV_GRI/1-258593      TGACCTTCATTCTCACCGTCGTCCATAAATGCGTTAGGTATGTACCACATACTATCGTTA
ECTV_MOS/1-258593      TGACCTTCATTCTCACCGTCGTCTATAAATACGTTAGGTATGTACCACATACTGTCGCGA
ECTV_NAV/1-258593      TGACCTTCATTCTCACCGTCGTCTATAAATGCGTTAGGTATGTACCACATACTGTCGCGA
                                                                                   


CMLV_CMS/1-258593      ACGATGCTCACAATCTCGTCCATCTCGCCCATCTCATACATTTCATCATTTACTTTTTCA
CMLV_M96/1-258593      ACGATGCTCACAATCTCGTCCATCTCGCCCATCTCATACATTTCATCATTTACTTTTTCA
VARV_BSH/1-258593      ------------------------------------------------------------
VARV_IND/1-258593      ------------------------------------------------------------
VARV_GAR/1-258593      ------------------------------------------------------------
RPXV_UTR/1-258593      ACGATGCGTACAATCTCGTCCATCTCGCCCATCTCATACATTTCATCATTTACTTTTTCA
VACV_COP/1-258593      ACGATGCTCACAATCTCGTCCATCTCGCCCATCTCATACATTTCATCATTTACTTTTTCA
VACV_TTup/1-258593     ------------------------T---------------CATACTCATTTATTTTATTC
VACV_WR/1-258593       ACGATGCGTACAATCTCGTCCATCT---------------CATAATGATTTACTTTTTCA
MPXV_ZRE/1-258593      ACGATGCGCACAATCTCGTCCATT----TTCATCCATCTTCATAATGATTTACTTTTTCA
MPXV_WR/1-258593       ACGATGCGCACAATCTCGTCCA-T----TTCATCCATCTTCATAATGATTTACTTTTTCA
CPXV_BR/1-258593       ACGATGCGCACAATCTCGTCCATCTCGCCCATCTCATACATTTCATCATTTACTTTTTCA
CPXV_GRI/1-258593      ACGATGCGCACAATCTCGTCCATTTCATCCATCTCATA------ATGATTTACTTTTTCA
ECTV_MOS/1-258593      ACGATGCGTACAATCTCGTCCATCTCGCCCATCTCATA------ATGATTTACTTTTTCA
ECTV_NAV/1-258593      ACGATGCGTACAATCTCGTCCATCTCGCCCATCTCATA------ATGATTTAC-TTTTCA
                                                                                   


CMLV_CMS/1-258593      TAATTAGAAATGTG-------CAAAAGAAAAAGAAAACAAAAACAGAACAAAATATTTTT
CMLV_M96/1-258593      TAATTAGAAATGTG-------CAAAAGAAAAAGAAAACAAAAACAGAACAAAATATTTTT
VARV_BSH/1-258593      ------------------------------------------------------------
VARV_IND/1-258593      ------------------------------------------------------------
VARV_GAR/1-258593      ------------------------------------------------------------
RPXV_UTR/1-258593      TAATTAGAGATGTACGAAAGAAAAAGAAAAAGAAAAAGAAAAACAGAACAATATATTTTT
VACV_COP/1-258593      TAATTAGAGATGTACGAAAGAAAAAGAAAAAGAAAAAGAAAAACAGAACAATATATTTTT
VACV_TTup/1-258593     TA--------------------------------------------------------TT
VACV_WR/1-258593       TAATTAAAGATGT--------------------GAAAGAAAAACAGAACAATATATTTTT
MPXV_ZRE/1-258593      TAATTAGAGA------------AAAAGATCAAGGTATAAAAATTAGAAGTGTTAGACTAT
MPXV_WR/1-258593       TAATTAGAGA------------AAAAGATCAAGGTATAAAAATTAGAAGTGTTAGACTAT
CPXV_BR/1-258593       TAATTAGAGATGT------------ACGAAAGAAAAAGAAAACCAGAACAATATATTTTT
CPXV_GRI/1-258593      TAATTAGAGATGTGAA--------AGAAAAAGAAAAAGAAAAACAGAACAATATATTTTT
ECTV_MOS/1-258593      TAATTAGAAATGT------------ACGAAAGAAAAAGAAAAACAGATCAATATA--TTT
ECTV_NAV/1-258593      TAATTAGAAATGT------------ACGAAAGAAAAAGAAAAACAGATTAATATA--TTT
                                                                                   


CMLV_CMS/1-258593      TAGTAATGGTTG-----ACATATAAAATAAA-----------------------------
CMLV_M96/1-258593      TAGTAATGGTTG-----ACATATAAAATAAA-----------------------------
VARV_BSH/1-258593      ------------------------------------------------------------
VARV_IND/1-258593      ------------------------------------------------------------
VARV_GAR/1-258593      ------------------------------------------------------------
RPXV_UTR/1-258593      TTAGTAATGTTT-----ATGCGAGACATATAAAA--------------------------
VACV_COP/1-258593      TTAGTAATGTTT-----ATGCGAGACATATAAAA--------------------------
VACV_TTup/1-258593     ATATTAACACAT-----A------------------------------------------
VACV_WR/1-258593       TTAGTAATGTTT-----ATGCGAGACATATAAAA--------------------------
MPXV_ZRE/1-258593      AAACTAACTTAT-----AAAACTAACTTATGACT--------------------------
MPXV_WR/1-258593       AAACTAACTTAT-----AAAACTAACTTATGACTTAACTAACTTATGACTTAACTAACTT
CPXV_BR/1-258593       TTAGTAATGGTT------GACATATAAAAT------------------------------
CPXV_GRI/1-258593      TTAGTAATGTTTATGCGAGACATATAAAAT------------------------------
ECTV_MOS/1-258593      TTAGTAATTTTA-TGCGAGCCATATAAAAT------------------------------
ECTV_NAV/1-258593      TTAGTAATTTTA-TGCGAGCCATATAAAAT------------------------------
                                                                                   


CMLV_CMS/1-258593      ------------------------------------------------------------
CMLV_M96/1-258593      ------------------------------------------------------------
VARV_BSH/1-258593      ------------------------------------------------------------
VARV_IND/1-258593      ------------------------------------------------------------
VARV_GAR/1-258593      ------------------------------------------------------------
RPXV_UTR/1-258593      ------------------------------------------------------------
VACV_COP/1-258593      ------------------------------------------------------------
VACV_TTup/1-258593     ------------------------------------------------------------
VACV_WR/1-258593       ------------------------------------------------------------
MPXV_ZRE/1-258593      ------------------------------------------------------------
MPXV_WR/1-258593       ATGACTTAACTAACTTATGACTTAACTAACTTATGACTTAACTAACTTATGACTTAACTA
CPXV_BR/1-258593       ------------------------------------------------------------
CPXV_GRI/1-258593      ------------------------------------------------------------
ECTV_MOS/1-258593      ------------------------------------------------------------
ECTV_NAV/1-258593      ------------------------------------------------------------
                                                                                   


CMLV_CMS/1-258593      ------------------------------------------------------------
CMLV_M96/1-258593      ------------------------------------------------------------
VARV_BSH/1-258593      ------------------------------------------------------------
VARV_IND/1-258593      ------------------------------------------------------------
VARV_GAR/1-258593      ------------------------------------------------------------
RPXV_UTR/1-258593      ------------------------------------------------------------
VACV_COP/1-258593      ------------------------------------------------------------
VACV_TTup/1-258593     ------------------------------------------------------------
VACV_WR/1-258593       ------------------------------------------------------------
MPXV_ZRE/1-258593      ------------------------------------------------------------
MPXV_WR/1-258593       ACTTATGACTTAACTAACTTATGACTTAACTAACTTATGACTTAACTAACTTATGACTTA
CPXV_BR/1-258593       ------------------------------------------------------------
CPXV_GRI/1-258593      ------------------------------------------------------------
ECTV_MOS/1-258593      ------------------------------------------------------------
ECTV_NAV/1-258593      ------------------------------------------------------------
                                                                                   


CMLV_CMS/1-258593      --------------------------------------------------CGTGTTTTTA
CMLV_M96/1-258593      --------------------------------------------------CGTGTTTTTA
VARV_BSH/1-258593      ------------------------------------------------------------
VARV_IND/1-258593      ------------------------------------------------------------
VARV_GAR/1-258593      ------------------------------------------------------------
RPXV_UTR/1-258593      ---------------------------------------------------TAAACTCCG
VACV_COP/1-258593      ---------------------------------------------------TAAACTCCG
VACV_TTup/1-258593     ------------------------------------------------------------
VACV_WR/1-258593       ---------------------------------------------------TAAACTCCG
MPXV_ZRE/1-258593      ------------------------------TAACTAACTTATGACTATTAACTCATTTCA
MPXV_WR/1-258593       ACTAACTTATGACTTAACTAACTTATGACTTAACTAACTTATGACTATTAACTCATTTCA
CPXV_BR/1-258593       ----------------------------------------------------AAACTCCG
CPXV_GRI/1-258593      ----------------------------------------------------AAACTCCG
ECTV_MOS/1-258593      ----------------------------------------------------AAACTCCG
ECTV_NAV/1-258593      ----------------------------------------------------AAACTCC-
                                                                                   


CMLV_CMS/1-258593      TCATCTTAGACGGCGATTTTGTAATATGTTATGGAATTTAGACATTGTATTAATTAATGA
CMLV_M96/1-258593      TCATCTTAGACGGCGATTTTGTAATATGTTATGGAATTTAGACATTGTATTAATTAATGA
VARV_BSH/1-258593      ------------------------------------------------------------
VARV_IND/1-258593      ------------------------------------------------------------
VARV_GAR/1-258593      ------------------------------------------------------------
RPXV_UTR/1-258593      TGTTTATGATGCCGGTAAATGTTTTTATCATCTTGGACGGAATCGATTTTGTAATATGTC
VACV_COP/1-258593      TGTTTATGATGCCGGTAAATGTTTTTATCATCTTGGACGGAATCGATTTTGTAATATGTC
VACV_TTup/1-258593     ------------------------------------------------------------
VACV_WR/1-258593       TGTTTATGA---------------------------------------------------
MPXV_ZRE/1-258593      AGAAAGGTGGGTGGAGAGAACTCTATATGACAGCTTGTGAAACAATTAGATCCCTAATTT
MPXV_WR/1-258593       AGAAAGGTGGGTGGATAGAACTCTATATGACAGCTTGTGAAACAATTAGATCCCTAATTT
CPXV_BR/1-258593       TGTTTATGATGCCGGTAAATGTTTTTATCATCTTGGACGGAATCGATTTTGTAATATGCC
CPXV_GRI/1-258593      TGTTTATGATGCCGGTAAATGTTTTTATCATCTTGGACGGAATCGATTTTGTAATATGCC
ECTV_MOS/1-258593      TGTTTATGATGCCGGTAAATGTTTTTATCATCTTGGACGGAATCGATTTTGTAATATGTC
ECTV_NAV/1-258593      -GTTTATGATGCCGGTAAATGTTTTTATCATCTTGGACGGAATCGATTTTGTAATATGTC
                                                                                   


CMLV_CMS/1-258593      TAAACCGGTCGTCTATAGAGACATTATCATAGAGTGATAAATTATTTAATGGAGTAATAA
CMLV_M96/1-258593      TAAACCGGTCGTCTATAGAGACATTATCATAGAGTGATAAATTATTTAATGGAGTAATAA
VARV_BSH/1-258593      ------------------------------------------------------------
VARV_IND/1-258593      ------------------------------------------------------------
VARV_GAR/1-258593      ------------------------------------------------------------
RPXV_UTR/1-258593      ATGGAAACAAATGAAACAGGACATTATCGCTCCATGATAAATTATTTAATGGAGTAATAA
VACV_COP/1-258593      ATGGAAACAAATGAAACAGGACATTATCACTCCATGATAAATTATTTAATGGAGTAATAA
VACV_TTup/1-258593     ------------------------------------------------------------
VACV_WR/1-258593       ------------------------------------------------------------
MPXV_ZRE/1-258593      CTAATGGAAGTTTTGATAGGAGATTGTCATCAGTTGATACATTGTT--------------
MPXV_WR/1-258593       CTAATGGAAGTTTTGATAGGAGATTGTCATCAGTTGATACATTGTT--------------
CPXV_BR/1-258593       ATGGAAACAAATGAAAC---ACATTATCACTCCATGATAAATTATTTAATGGAGTAATAA
CPXV_GRI/1-258593      ATGGAAACAAATGAAAC--GACATTATCACTCCATGATAAATTATTTAATGGAGTAATAA
ECTV_MOS/1-258593      ATGGAAACAAATGAAACAGGACAT--TCACTCCATGATAAATTCCGCAA-----------
ECTV_NAV/1-258593      ATGGAAACAAATGAAACAGGACATTATCACTCCATGATAAATTATTTAA-----------
                                                                                   


CMLV_CMS/1-258593      AGTATTTCACGTTGTATCTCCATTGGTATTTTTGAAATCAAGTTATCGTCTGTATTAATC
CMLV_M96/1-258593      AGTATTTCACGTTGTATCTCCATTGGTATTTTTGAAATCAAGTTATCGTCTGTATTAATC
VARV_BSH/1-258593      ------------------------------------------------------------
VARV_IND/1-258593      ------------------------------------------------------------
VARV_GAR/1-258593      ------------------------------------------------------------
RPXV_UTR/1-258593      AGTATC------------TCCATGGGTAATTTCGAAATCAAGTTATCGTCTGTATTAATG
VACV_COP/1-258593      AGTATC------------TCCATGGGTAATTTCGAAATCAAGTTATCGTCTGTATTAATG
VACV_TTup/1-258593     ------------------------------------------------------------
VACV_WR/1-258593       ------------------------------------------------------------
MPXV_ZRE/1-258593      ------------------------------------------------------------
MPXV_WR/1-258593       ------------------------------------------------------------
CPXV_BR/1-258593       AGTATTTCGCGTTGTATCTCCATGGGTAATTTCGAAATCAAGTTATCGTCTGTATTAATG
CPXV_GRI/1-258593      AGTATCTCGCGTTGTATCTCCATGGGTAATTTTGAAATCAAGTTATCGTCTGTATTAATG
ECTV_MOS/1-258593      ------------------------------------------------------------
ECTV_NAV/1-258593      ------------------------------------------------------------
                                                                                   


CMLV_CMS/1-258593      TTGTCCGCTATGGAGTCGATCCTCTCATTGTTCTTTACAGTCTCTGTAATGACGGACTTT
CMLV_M96/1-258593      TTGTCCGCTATGGAGTCGATCCTCTCATTGTTCTTTACAGTCTCTGTAATGACGGACTTT
VARV_BSH/1-258593      ------------------------------------------------------------
VARV_IND/1-258593      ------------------------------------------------------------
VARV_GAR/1-258593      ------------------------------------------------------------
RPXV_UTR/1-258593      TTGTCCACTATGGAGTCGATCCTCTCACTGTTCTTTACAGTATCTGTAATGATGGACGTT
VACV_COP/1-258593      TTGTCCACTATGGAGTCGATCCTCTCACTGTTCTTTACAGTTTCTGTAATGATGGACGTT
VACV_TTup/1-258593     ------------------------------------------------------------
VACV_WR/1-258593       ------------------------------------------------------------
MPXV_ZRE/1-258593      ------------------------------------------------------------
MPXV_WR/1-258593       ------------------------------------------------------------
CPXV_BR/1-258593       TTGTCCACTATGGAGTCGATCCTCTCACTGTTCTTTACAGTCTCTGTAATGATGGACGTT
CPXV_GRI/1-258593      TTGTCCACTATGGAGTCGATCCTCTCACCGTTCTTTACAGTCTCTGTAATGATGGACGTT
ECTV_MOS/1-258593      ------------------------------------------------------------
ECTV_NAV/1-258593      ------------------------------------------------------------
                                                                                   


CMLV_CMS/1-258593      ATTTCTTTTTTATACCATTTGATGTCGGATACAAAGTTTAGGAATGTAGGATTCTTTGCG
CMLV_M96/1-258593      ATTTCTTTTTTATACCATTTGATGTCGGATACAAAGTTTAGGAATGTAGGATTCTTTGCG
VARV_BSH/1-258593      ------------------------------------------------------------
VARV_IND/1-258593      ------------------------------------------------------------
VARV_GAR/1-258593      ------------------------------------------------------------
RPXV_UTR/1-258593      AGTTCTTTTTTGTACCATTT----------------------GATGTCGGATTCTTTGCG
VACV_COP/1-258593      AGTTCTTTTTTGTACCATTT----------------------GATGTCGGATTCTTTGCG
VACV_TTup/1-258593     ------------------------------------------------------------
VACV_WR/1-258593       ------------------------------------------------------------
MPXV_ZRE/1-258593      ------------------------------------------------------------
MPXV_WR/1-258593       ------------------------------------------------------------
CPXV_BR/1-258593       AGTTCTTTTTTGTACCATTTGATGTTGGATACAAAGTTTATAAATGTCGGATTCTTTGCG
CPXV_GRI/1-258593      AGTTCTTTTTTGTACCATTTGATGTTGGATACAAAGTTTATAAATGTCGGATTCTTTGCG
ECTV_MOS/1-258593      ------------------------------------------------------------
ECTV_NAV/1-258593      ------------------------------------------------------------
                                                                                   


CMLV_CMS/1-258593      TATCTCAGTCTGTGACGTCTGTTCCGTTTAAAGAATATATCAAACATGGAGACGCCTGAT
CMLV_M96/1-258593      TATCTCAGTCTGTGACGTCTGTTCCGTTTAAAGAATATATCAAACATGGAGACGCCTGAT
VARV_BSH/1-258593      ------------------------------------------------------------
VARV_IND/1-258593      ------------------------------------------------------------
VARV_GAR/1-258593      ------------------------------------------------------------
RPXV_UTR/1-258593      TATCTCAATCTGTGGCGTTTGCTTCGTTTAAATAATATATCAAACATGGAGACGCCTGAT
VACV_COP/1-258593      TATCTCAGTCTGTGGCGTTTGCTTCGTTTAAATAATATATCAAACATGGAGACGCCTGAT
VACV_TTup/1-258593     ------------------------------------------------------------
VACV_WR/1-258593       ------------------------------------------------------------
MPXV_ZRE/1-258593      --------------------------------TATTATCTCATCTATTAGAGCACGTCTG
MPXV_WR/1-258593       --------------------------------TATTATCTCATCTATTAGAGCACGTCTG
CPXV_BR/1-258593       TATCTCAATCTGTGACGTCTGTTCCGTTTAAATAATATATCAAACATGGAGACGCCTGAT
CPXV_GRI/1-258593      TATCTCAATCTGTGGCGTTTGCTTCGTTTAAATAATATATCAAACATGGAGACGCCTGAT
ECTV_MOS/1-258593      ------------------------------------------------------------
ECTV_NAV/1-258593      ------------------------------------------------------------
                                                                                   


CMLV_CMS/1-258593      ATGTAGGCATTCTTCATTCTATTAATGTCTGCTCTATAGCGCTTTAGTTCCTTATGCCCG
CMLV_M96/1-258593      ATGTAGGCATTCTTCATTCTATTAATGTCTGCTCTATAGCGCTTTAGTTCCTTATGCCCG
VARV_BSH/1-258593      ------------------------------------------------------------
VARV_IND/1-258593      ------------------------------------------------------------
VARV_GAR/1-258593      ------------------------------------------------------------
RPXV_UTR/1-258593      ATGTAGGCATTCTTCATTCTATTAATGTCTACTCTATAGCGCTTTAGTTCCTTATGATGA
VACV_COP/1-258593      ATGTAGGCATTCTTCATTCTATTAATGTCTACTCTATAGCGCTTTAGTTCCTTATGATGA
VACV_TTup/1-258593     ------------------------------------------------------------
VACV_WR/1-258593       ------------------------------------------------------------
MPXV_ZRE/1-258593      TTTAGAGCTTTAGTGACCTGCTCGGTTACTTCTGTGTAAATCTTGAATCC----------
MPXV_WR/1-258593       TTTAGAGCTTTAGTGACCTGCTCGGTTACTTCTGTGTAAATCTTGAATCC----------
CPXV_BR/1-258593       ATGTAGGCATTCTTCATTCTATTAATGTCTGCTCTATAGCGCTTTAGTTCCTTATGACGA
CPXV_GRI/1-258593      ATGTAGGCATTCTTCATTCTATTAATGTCTGCTCTATAGCGCTTTAGTTCCTTATGACGA
ECTV_MOS/1-258593      ------------------------------------------------------------
ECTV_NAV/1-258593      ------------------------------------------------------------
                                                                                   


CMLV_CMS/1-258593      GAGATATCATACT---TTACTTTAGAAGGAAAATCATCATCTAGGATTAAGGCGTATCTG
CMLV_M96/1-258593      GAGATATCATACT---TTACTTTAGAAGGAAAATCATCATCTAGGATTAAGGCGTATCTG
VARV_BSH/1-258593      ------------------------------------------------------------
VARV_IND/1-258593      ------------------------------------------------------------
VARV_GAR/1-258593      ------------------------------------------------------------
RPXV_UTR/1-258593      CCGGCGATATCAT-ACTTACTTTAGAAGGAAAATCATCATCTATGATTAAGGCGTATCTG
VACV_COP/1-258593      CCGGCGATATCAT-ACTTACTTTAGAAGGAAAATCATCATCTAGGATTAAGGCGTATCTG
VACV_TTup/1-258593     ------------------------------------------------------------
VACV_WR/1-258593       ------------------------------------------------------------
MPXV_ZRE/1-258593      ------------------------------------------------------------
MPXV_WR/1-258593       ------------------------------------------------------------
CPXV_BR/1-258593       CCGGCGATATCATACTTTACTTTAGAAGGAAAATCATTATCTAGGATTAAGGCGTATCTG
CPXV_GRI/1-258593      CCGGAGATATCATACTTTACTTTAGAAGGAAAATCATCATCTAGGATTAAGGCGTATCTG
ECTV_MOS/1-258593      ------------------------------------------------------------
ECTV_NAV/1-258593      ------------------------------------------------------------
                                                                                   


CMLV_CMS/1-258593      ATACAGGCGAATAATGGTTCAGGATATAGATAGTATATATTTCTATTGAATGCGTCAATC
CMLV_M96/1-258593      ATACAGGCGAATAATGGTTCAGGATATAGATAGTATATATTTCTATTGAATGCGTCAATC
VARV_BSH/1-258593      -------ATAGGGGATGTTGATAAGCTCGAGAGTATATGTTGTT----------------
VARV_IND/1-258593      -------------------------CTCGAGAGTATATGTTGTT----------------
VARV_GAR/1-258593      --------TAGGGGATGTTGATAAGCTCGAGAGTATATGTTGTT----------------
RPXV_UTR/1-258593      ATACATGCCGATAATGGTTCAGGATATAGATAGCGTATATCTCTATTAAATGCGTCAATC
VACV_COP/1-258593      ATACAGGCGAATAATGGTTCAGGATATAGATAGCGTATATCTCTATTAAATGCGTCAATC
VACV_TTup/1-258593     ------------------------------------------------------------
VACV_WR/1-258593       ------------------------------------------------------------
MPXV_ZRE/1-258593      ------------------------------------------------------------
MPXV_WR/1-258593       ------------------------------------------------------------
CPXV_BR/1-258593       ATACAGGCCAATAATGGTTCAGGATATAGATAGCGTATATCTCTATTAAATGCGTCAATC
CPXV_GRI/1-258593      ATACAGGCCAATAATGGTTCAGGATATAGATAGCGTATATCTCTATTAAATGCGTCAATC
ECTV_MOS/1-258593      ------------------------------------------------------------
ECTV_NAV/1-258593      ------------------------------------------------------------
                                                                                   


CMLV_CMS/1-258593      ATACTCTCTAGAGTGGGATGGTAACTCAGTAATAAATCAACTAGCTTCGTTTTGTTTTCT
CMLV_M96/1-258593      ATACTCTCTAGAGTGGGATGGTAACTCAGTAATAAATCAACTAGCTTCGTTTTGTTTTCT
VARV_BSH/1-258593      ------------------------------------------------------------
VARV_IND/1-258593      ------------------------------------------------------------
VARV_GAR/1-258593      ------------------------------------------------------------
RPXV_UTR/1-258593      ATAGTCTCTAGAGTGGGATGGTAACTCAGTAATAAATCAACTAGCTTCGTTTTGTTTTCT
VACV_COP/1-258593      ATAGTCTCTAGAGTGGGATGGTAGCTAAGTAATAAATCAACTATCCTCGTTTTGTTTTCT
VACV_TTup/1-258593     ------------------------------------------------------------
VACV_WR/1-258593       ------------------------------------------------------------
MPXV_ZRE/1-258593      ------------------------------------------------------------
MPXV_WR/1-258593       ------------------------------------------------------------
CPXV_BR/1-258593       ATAGTCTCTAGAGTGGGATGGTAGCTAAGTAATAAATCAACTAGCTTTGTTTTGTTTTCT
CPXV_GRI/1-258593      ATAGTCTCTAGAGTGGGATGGTAACTAAGTAATAAATCAACTAGCTTCGTTTTGTTTTCT
ECTV_MOS/1-258593      ------------------------------------------------------------
ECTV_NAV/1-258593      ------------------------------------------------------------
                                                                                   


CMLV_CMS/1-258593      CTTCTGTAACTACTTTTCTGGATGGCTGTATTGATGATCGAGCACGACGTCGCGTTAACG
CMLV_M96/1-258593      CTTCTGTAACTACTTTTCTGGATGGCTGTATTGATGATCGAGCACGACGTCGCGTTAACG
VARV_BSH/1-258593      ------------------------------------------------------------
VARV_IND/1-258593      ------------------------------------------------------------
VARV_GAR/1-258593      ------------------------------------------------------------
RPXV_UTR/1-258593      CTTCTGTAACTACTTTTCTGGATGGCCGTATTGATTATCGAGCGTGATGTT---GTAACA
VACV_COP/1-258593      CTTTGGTAACTGCTTTTCTGGATGGCCGTATTGATTATCGAGCGTGATGTT---GTAACA
VACV_TTup/1-258593     ------------------------------------------------------------
VACV_WR/1-258593       ------------------------------------------------------------
MPXV_ZRE/1-258593      ------------------------------------------------------------
MPXV_WR/1-258593       ------------------------------------------------------------
CPXV_BR/1-258593       CTTCGGTAACTGCTTTTCTGGATGGCCGTATTGATTATCGAGCGCGACGTTGTGTTAACG
CPXV_GRI/1-258593      CTTCTGTAACTACTTTTCTGGATGGCTGTATTGATTATCGAGAGCGACGTCGCGTTAACG
ECTV_MOS/1-258593      ------------------------------------------------------------
ECTV_NAV/1-258593      ------------------------------------------------------------
                                                                                   


CMLV_CMS/1-258593      CTCGCTCCATATTCCAATAACCGCTTTGCAAATTGTATATTATTGACATCGACCGCGTAA
CMLV_M96/1-258593      CTCGCTCCATATTCCAATAACCGCTTTGCAAATTGTATATTATTGACATCGACCGCGTAA
VARV_BSH/1-258593      ------------------------------------------------------------
VARV_IND/1-258593      ------------------------------------------------------------
VARV_GAR/1-258593      ------------------------------------------------------------
RPXV_UTR/1-258593      CTCGCTCCATATTCCAATAACCGCTTTGCAAATTGTATATTATTGACATCGACCGCGTAA
VACV_COP/1-258593      CTCGCTCCATATTCCAATAACCGCTTTGCAAATTGTATATTATTGACATCGACCGCGTAA
VACV_TTup/1-258593     ------------------------------------------------------------
VACV_WR/1-258593       ------------------------------------------------------------
MPXV_ZRE/1-258593      ------------------------------------------------------------
MPXV_WR/1-258593       ------------------------------------------------------------
CPXV_BR/1-258593       CTCGCTCCATATTCCAATAACCGCCTTGCAAATTGTATATTATTGACATCGACCGCGTAA
CPXV_GRI/1-258593      TTCGCTCCATATTCCAATAACCGCTTTGCAAATTGTATATTATTGACATCGACCGCGTAA
ECTV_MOS/1-258593      ------------------------------------------------------------
ECTV_NAV/1-258593      ------------------------------------------------------------
                                                                                   


CMLV_CMS/1-258593      TATAGTAAAGTTTTATTCTCGTTATCGATCATATCTATATCATCCATGTACTTACTTAGT
CMLV_M96/1-258593      TATAGTAAAGTTTTATTCTCGTTATCGATCATATCTATATCATCCATGTACTTACTTAGT
VARV_BSH/1-258593      ------------------------------------------------------------
VARV_IND/1-258593      ------------------------------------------------------------
VARV_GAR/1-258593      ------------------------------------------------------------
RPXV_UTR/1-258593      TATAGTAGAGTTTTATTCTCATTATCGATCATATCTATATTATCCATGTACTTGCTTAGT
VACV_COP/1-258593      TATAGTAGAGTTTTATTCTCATTATCGATCATATCTATATCATCCATGTACTTGCTTAGT
VACV_TTup/1-258593     ------------------------------------------------------------
VACV_WR/1-258593       ------------------------------------------------------------
MPXV_ZRE/1-258593      -----------TTTAGTGATACACTGTGTCAAAACTGGATGTTTAGAATACCTATGTAGA
MPXV_WR/1-258593       -----------TTTAGTGATACACTGTGTCAAAACTGGATGTTTAGAATACCTATGTAGA
CPXV_BR/1-258593       TATAGTAAAGTTTTATTCTCGTTATCGATCATATCTATATCATCCATGTACTTGCTTAGT
CPXV_GRI/1-258593      TATAGTAGAGTTTTATTCTCGTTATCGATCATATCTATATCATCCATGTACTTGCTTAGT
ECTV_MOS/1-258593      ------------------------------------------------------------
ECTV_NAV/1-258593      ------------------------------------------------------------
                                                                                   


CMLV_CMS/1-258593      ATATCAAATACATCTATCAGTATGGTTTCATAACAGTGATACCCGCAATTATTAAATCTC
CMLV_M96/1-258593      ATATCAAATACATCTATCAGTATGGTTTCATAACAGTGATACCCGCAATTATTAAATCTC
VARV_BSH/1-258593      ------------------------------------------------------------
VARV_IND/1-258593      ------------------------------------------------------------
VARV_GAR/1-258593      ------------------------------------------------------------
RPXV_UTR/1-258593      ATATCAAATACATCTATTAGTATGGTTTCATAACAGTGATACCCGCAATTATTAAATCTC
VACV_COP/1-258593      ATATCAAATACATCTATTAGTATGGTTTCATAACAGTGATACCCGCAATTATTAAATCTC
VACV_TTup/1-258593     ------------------------------------------------------------
VACV_WR/1-258593       ------------------------------------------------------------
MPXV_ZRE/1-258593      ATATGGGAAGCATGCTTGTTTTTGTCTCTATTATAGATTAACTCAT--------------
MPXV_WR/1-258593       ATATGGGAAGCATGCTTGTTTTTGTCTCTATTATAGATTAACTCAT--------------
CPXV_BR/1-258593       ATATCAAATACATCTATCAGTATGGTTTCATAACAGTGATACCCGCAATTATTAAATCTC
CPXV_GRI/1-258593      ATATCAAATACATCTATCAGTATGGTTTCATAACAGTGATACCCGCAATTATTAAATCTC
ECTV_MOS/1-258593      ------------------------------------------------------------
ECTV_NAV/1-258593      ------------------------------------------------------------
                                                                                   


CMLV_CMS/1-258593      GATAATATCAGACCGTACATACATAGACGGCCATTGTTAGATATGTGATTTACAGCCGCG
CMLV_M96/1-258593      GATAATATCAGACCGTACATACATAGACGGCCATTGTTAGATATGTGATTTACAGCCGCG
VARV_BSH/1-258593      ------------------------------------------------------------
VARV_IND/1-258593      ------------------------------------------------------------
VARV_GAR/1-258593      ------------------------------------------------------------
RPXV_UTR/1-258593      GATAATATCAGACCGTACATACATAGACGGCCATTGTTCGATACGTGATTTACAGCCATG
VACV_COP/1-258593      GATAATATCAGACCGTACATACATAGACGGCCATTGTTAGATATGTGATTTACAGCCGCG
VACV_TTup/1-258593     ------------------------------------------------------------
VACV_WR/1-258593       ------------------------------------------------------------
MPXV_ZRE/1-258593      ------------------------------------------------------------
MPXV_WR/1-258593       ------------------------------------------------------------
CPXV_BR/1-258593       GATAATATCAGACCGTACATGCATAGACGTCCATTGTTCGATACGTGATTAATAGCCATG
CPXV_GRI/1-258593      GATAATATCAGACCGTACATACATAGACGGCCATTGTTAGATACGTGATTTACAGCCATG
ECTV_MOS/1-258593      ------------------------------------------------------------
ECTV_NAV/1-258593      ------------------------------------------------------------
                                                                                   


CMLV_CMS/1-258593      TGTCCATTATTTTCCACGATAAACCTTACGACGTTTACATCGACG---AGATTATTATTA
CMLV_M96/1-258593      TGTCCATTATTTTCCACGATAAACCTTACGACGTTTACATCGACG---AGATTATTATTA
VARV_BSH/1-258593      ------------------------------------------------------------
VARV_IND/1-258593      ------------------------------------------------------------
VARV_GAR/1-258593      ------------------------------------------------------------
RPXV_UTR/1-258593      TGTCCATTATTTTCCACGATAAACCTTACGACGTTTACATCGACG---AGATTATTATTA
VACV_COP/1-258593      TGTCCA-TATTTTCCACGATAAACCTTACGACGTTTACATCGACG---AGATTATTATTA
VACV_TTup/1-258593     ------------------------------------------------------------
VACV_WR/1-258593       ------------------------------------------------------------
MPXV_ZRE/1-258593      ------------------------------------------------------------
MPXV_WR/1-258593       ------------------------------------------------------------
CPXV_BR/1-258593       TGTCCATTATTTTCCACGATAAACCTTACGACGTTTACATCGACGATATTATTATTATTA
CPXV_GRI/1-258593      TGTCCATTGTTTTCCACGATAAACCTTACGACGTTTACATCGACGA---GATTATTATTA
ECTV_MOS/1-258593      ------------------------------------------------------------
ECTV_NAV/1-258593      ------------------------------------------------------------
                                                                                   


CMLV_CMS/1-258593      ACAAAGTAGTCGTGTAGAGGATAGTTGTTGTCCGTCGTCTTATCCATGGTTGCTCCGTTA
CMLV_M96/1-258593      ACAAAGTAGTCGTGTAGAGGATAGTTGTTGTCCGTCGTCTTATCCATGGTTGCTCCGTTA
VARV_BSH/1-258593      ------------------------------------------------------------
VARV_IND/1-258593      ------------------------------------------------------------
VARV_GAR/1-258593      ------------------------------------------------------------
RPXV_UTR/1-258593      ACAAAGTAGTCGTGCAGAGGATAGTTGTTGTCCGTTATC---------------------
VACV_COP/1-258593      ACAAAGTAGTCGTGCAGAGGATAGTTGTTGTCCGTTATC---------------------
VACV_TTup/1-258593     ------------------------------------------------------------
VACV_WR/1-258593       ------------------------------------------------------------
MPXV_ZRE/1-258593      ------------------------------------------------------------
MPXV_WR/1-258593       ------------------------------------------------------------
CPXV_BR/1-258593       ACAAAGTAATCGTGTAGAGGATAGTTGTTGTCCGTCGTCTTATCCATGGTCGCTCCGTTA
CPXV_GRI/1-258593      ACAAAGTAGTCGTGTAGAGGATAGTTGTTGTCCGTCGTCTTATCCATGGTCGCTCCGTTA
ECTV_MOS/1-258593      ------------------------------------------------------------
ECTV_NAV/1-258593      ------------------------------------------------------------
                                                                                   


CMLV_CMS/1-258593      TCCAACATGCATTGAATGATCGGTATACTTACCATATCGCCGTAATGTAAGTAGTTTATC
CMLV_M96/1-258593      TCCAACATGCATTGAATGATCGGTATACTTACCATATCGCCGTAATGTAAGTAGTTTATC
VARV_BSH/1-258593      ------------------------------------------------------------
VARV_IND/1-258593      ------------------------------------------------------------
VARV_GAR/1-258593      ------------------------------------------------------------
RPXV_UTR/1-258593      --------------TAACATGCATCGAACGACCATATCGCCGTAATGTAAGTAGTTTATC
VACV_COP/1-258593      --------------TAACATGCATCGAACGACCATATCGCCGTAATGTAAGTAGTTTATC
VACV_TTup/1-258593     ------------------------------------------------------------
VACV_WR/1-258593       ------------------------------------------------------------
MPXV_ZRE/1-258593      ------------------------------------------------------------
MPXV_WR/1-258593       ------------------------------------------------------------
CPXV_BR/1-258593       TCCAACATGCATCGGAGGATAGGTATACTTACCATATCGCCGTAATGTAAGTAGTTTATC
CPXV_GRI/1-258593      TCCAACATGCATCGAACGATAGGTATACTTACCATATCGCCGTAATGTAAGTAGTTTATC
ECTV_MOS/1-258593      ------------------------------------------------------------
ECTV_NAV/1-258593      ------------------------------------------------------------
                                                                                   


CMLV_CMS/1-258593      AACATAGCTTGTATGATGGATTCATCCTGTTGTCTAAATCTCTTTAGAATGTTATCGATG
CMLV_M96/1-258593      AACATAGCTTGTATGATGGATTCATCCTGTTGTCTAAATCTCTTTAGAATGTTATCGATG
VARV_BSH/1-258593      ----------------------------------------------GAACGTTATTGTTT
VARV_IND/1-258593      ----------------------------------------------GAACGTTATTGTTT
VARV_GAR/1-258593      ----------------------------------------------GAACGTTATTGTTT
RPXV_UTR/1-258593      AACATGGCTTGTACGATGGATTCATCCTGTTGTCTAAATCTCTTTAGAATGTTATCGATG
VACV_COP/1-258593      AACATGGCTTGTACGATGGATTCATCCTGTTGTCTAAATCTCTTTAGAATGTTATCGATG
VACV_TTup/1-258593     ------------------------------------------------------------
VACV_WR/1-258593       ------------------------------------------------------------
MPXV_ZRE/1-258593      -------------------ACATGGTTGTATTATGAATTTTCATCTGCCTAATGTACTCC
MPXV_WR/1-258593       -------------------ACATGGTTGTATTATGAATTTTCATCTGCCTAATGTACTCC
CPXV_BR/1-258593       AACATAGCTTGTACGATGGATTCATCCTGTTGTCTAAATCTCTTTAGAATGTTATCGATG
CPXV_GRI/1-258593      AACATAGCTTGTACGATGGATTCATCCTGTTGTCTAAATCTCTTTAGAATGTTATCGATG
ECTV_MOS/1-258593      ------------------------------------------------------------
ECTV_NAV/1-258593      ------------------------------------------------------------
                                                                                   


CMLV_CMS/1-258593      ATGTAGTGGTTATAGTCTCTGGAATCGTACGAAGTAATACTACGCATTACGTCGATAAGA
CMLV_M96/1-258593      ATGTAGTGGTTATAGTCTCTGGAATCGTACGAAGTAATACTACGCATTACGTCGATAAGA
VARV_BSH/1-258593      AAGAAATAGTT-------------------------------------------------
VARV_IND/1-258593      GAGAAATAGTT-------------------------------------------------
VARV_GAR/1-258593      AAGAAATAGTT-------------------------------------------------
RPXV_UTR/1-258593      ATGTAGTGGTTATAGTCTCTGGAATCGTAAGAAGTAATACTACGCATTACGTCGACAAGA
VACV_COP/1-258593      ATGTAGTGGTTATATTCTCTGGAATCGTACGAAGTAATACTACGCATTACGTCGACAAGA
VACV_TTup/1-258593     ------------------------------------------------------------
VACV_WR/1-258593       ------------------------------------------------------------
MPXV_ZRE/1-258593      AATTCTTGTTTACAATCAATTATATAATCAAAGAGTGATGATGCATACACATTACAAAGT
MPXV_WR/1-258593       AATTCTTGTTTACAATCAATTATATAATCAAAGAGTGATGATGCATACACATTACAAAGT
CPXV_BR/1-258593       ATGTAGTGGTTATATTCTCTGGAATCGTACGAAGTAATACTACGCATTACGTCGATAAGA
CPXV_GRI/1-258593      ATGTAGTGGTTATATTCTCTGGAATCGTACGAAGTAATACTACGCATTACGTCGATAAGA
ECTV_MOS/1-258593      ------------------------------------------------------------
ECTV_NAV/1-258593      ------------------------------------------------------------
                                                                                   


CMLV_CMS/1-258593      GTATGACGTCCCTCAATAAGAAGATTAACGATTTCCATGTCTACGTTATATGGGGTTACT
CMLV_M96/1-258593      GTATGACGTCCCTCAATAAGAAGATTAACGATTTCCATGTCTACGTTATATGGGGTTACT
VARV_BSH/1-258593      ------------------------------------------------------------
VARV_IND/1-258593      ------------------------------------------------------------
VARV_GAR/1-258593      ------------------------------------------------------------
RPXV_UTR/1-258593      GTATGACGTCTCTCAATAAGAAGATTAACGATTTCCATGTCTACATTATATGGGGTTACT
VACV_COP/1-258593      GTATGACGTCTCTCAATAAGAAGATTAACGATTTCCATGTCTACATTATATGGGGTTACT
VACV_TTup/1-258593     ------------------------------------------------------------
VACV_WR/1-258593       ------------------------------------------------------------
MPXV_ZRE/1-258593      GAATAATCTACCATCATAAAATACTTGATACAGAGCTTTATCACATCATGGTTTTCAATT
MPXV_WR/1-258593       GAATAATCTACCATCATAAAATACTTGATACAGAGCTTTATCACATCATGGTTTTCAATT
CPXV_BR/1-258593       GTATGACGTCCCTCAATAAGAAGATTAACGATTTCCATGTCTACATTATATGGGGTTACT
CPXV_GRI/1-258593      GTATGACGTCCCTCAATAAGAAGATTAACGATTTCCATGTCCACGTTATATGGGGTTACT
ECTV_MOS/1-258593      ------------------------------------------------------------
ECTV_NAV/1-258593      ------------------------------------------------------------
                                                                                   


CMLV_CMS/1-258593      CTAAATCGCTTGTTTAGATAATCCGCTAGTACTCCCCTAATATATGGCTGACTGATGTCG
CMLV_M96/1-258593      CTAAATCGCTTGTTTAGATAATCCGCTAGTACTCCCCTAATATATGGCTGACTGATGTCG
VARV_BSH/1-258593      ------------------------------------------------------------
VARV_IND/1-258593      ------------------------------------------------------------
VARV_GAR/1-258593      ------------------------------------------------------------
RPXV_UTR/1-258593      CTAAATCGCTTGTTTAGATAATCCG------------CCTCTAATATAGGGCTGACGTCG
VACV_COP/1-258593      CTAAATCGCTTGTTTAGATAATACG------------CCTCTAATATAGGGCTGACGTCG
VACV_TTup/1-258593     ------------------------------------------------------------
VACV_WR/1-258593       ------------------------------------------------------------
MPXV_ZRE/1-258593      GTA------------------------------------------------------TTA
MPXV_WR/1-258593       GTA------------------------------------------------------TTA
CPXV_BR/1-258593       CTAAATCGCTTGTTTAGATAATCCGCTAGTACTCCCCTAATATATGGCTGACTGATGTCG
CPXV_GRI/1-258593      CTAAATCGCTTGTTTAGATAATCCGCTAGTACTCCCCTAATATAGGGCTGACTGATGTCG
ECTV_MOS/1-258593      ------------------------------------------------------------
ECTV_NAV/1-258593      ------------------------------------------------------------
                                                                                   


CMLV_CMS/1-258593      TCGTATACTCTGCACGTGTCCACATCCTTTATTAATAATTTAACGATCTCTATATCTATG
CMLV_M96/1-258593      TCGTATACTCTGCACGTGTCCACATCCTTTATTAATAATTTAACGATCTCTATATCTATG
VARV_BSH/1-258593      ------------------------------------------------------------
VARV_IND/1-258593      ------------------------------------------------------------
VARV_GAR/1-258593      ------------------------------------------------------------
RPXV_UTR/1-258593      TATACTCTACACGTGTCCACATCCTTTAT---TAATAATTTAACAATCTCTATATCTATG
VACV_COP/1-258593      TATACTCTACACGTGTCCACATCCTTTATTAATAATAATTTAACAATCTCTATATCTATG
VACV_TTup/1-258593     ------------------------------------------------------------
VACV_WR/1-258593       ------------------------------------------------------------
MPXV_ZRE/1-258593      TTAAGTATAGCTAATTTTATACAGTCAATAGACAATGGTTCTCTAAGCAATATTTCTAAT
MPXV_WR/1-258593       TTAAGTATAGCTAATTTTATACAGTCAATAGACAATGGTTCTCTAAGCAATATTTCTAAT
CPXV_BR/1-258593       TCGTATACGCTACACGTGTCCACATCCTTTATTAATAATTTGACAATCTCTATATCTATG
CPXV_GRI/1-258593      TCGTATACTCTACACGTGTCCACATCCTTTATTAATAATTTAACAATCTCTATATCTATG
ECTV_MOS/1-258593      ------------------------------------------------------------
ECTV_NAV/1-258593      ------------------------------------------------------------
                                                                                   


CMLV_CMS/1-258593      GTTGAGAAATACCAGTAGTATTGGATGGGTAAAGATCCTCCTTCGTCTCTGCTATGGATG
CMLV_M96/1-258593      GTTGAGAAATACCAGTAGTATTGGATGGGTAAAGATCCTCCTTCGTCTCTGCTATGGATG
VARV_BSH/1-258593      ------------------------------------------------------------
VARV_IND/1-258593      ------------------------------------------------------------
VARV_GAR/1-258593      ------------------------------------------------------------
RPXV_UTR/1-258593      GTTGAGCAAGACCAGTAGTATTGGATGGGTAAAGATCCTCCTTCGTCTCTGCCATGGATG
VACV_COP/1-258593      GTTGAGAAAGACCAGTAGTATTGGATGGGTAAAGATCCTCCTTCGTCTCTGCCATGGATG
VACV_TTup/1-258593     ------------------------------------------------------------
VACV_WR/1-258593       ------------------------------------------------------------
MPXV_ZRE/1-258593      ATTTTAAGATGTGTTTCCCTACGGGCGATGACAGATCCCCTATCCACGGCCACGTCAAGA
MPXV_WR/1-258593       ATTTTAAGATGTGCTTCCCTACGGGCGATGACAGATCCCCTATCCACGGCCACGTCAAGA
CPXV_BR/1-258593       GTTGAGCAAGACCAGTAGTATTGGATGGGTAAAGATCCTCCTTCGTCTCTGCCATGGATG
CPXV_GRI/1-258593      GTTGAGCAAGACCAGTAGTATTGGATGGGTAAAGATCCTCCTTCGTCTCTGCCGTGGATG
ECTV_MOS/1-258593      ------------------------------------------------------------
ECTV_NAV/1-258593      ------------------------------------------------------------
                                                                                   


CMLV_CMS/1-258593      GAAACATTGTTATCGATC------------------------------------------
CMLV_M96/1-258593      GAAACATTGTTATCGATC------------------------------------------
VARV_BSH/1-258593      ------------------------------------------------------------
VARV_IND/1-258593      ------------------------------------------------------------
VARV_GAR/1-258593      ------------------------------------------------------------
RPXV_UTR/1-258593      GAAACATTGTTATTGATCA-----------------------------------------
VACV_COP/1-258593      GAAACATTGTTATTGATCA-----------------------------------------
VACV_TTup/1-258593     ------------------------------------------------------------
VACV_WR/1-258593       ------------------------------------------------------------
MPXV_ZRE/1-258593      CATGTATATCCATTACTCATTACTGCGTTGACATTTGCTCCATTTTCTAATAGCCATGAT
MPXV_WR/1-258593       CATGTATATCCATTACTCATTACTGCGTTGACATTTGCTCCATTTTCTAATAGCAATGAT
CPXV_BR/1-258593       GAAACATTGTTATCGATCAA----------------------------------------
CPXV_GRI/1-258593      GAAACATTGTTATCGATCAG----------------------------------------
ECTV_MOS/1-258593      ------------------------------------------------------------
ECTV_NAV/1-258593      ------------------------------------------------------------
                                                                                   


CMLV_CMS/1-258593      ----------------------------------------------------AAACATTT
CMLV_M96/1-258593      ----------------------------------------------------AAACATTT
VARV_BSH/1-258593      ------------------------------------------------------------
VARV_IND/1-258593      ------------------------------------------------------------
VARV_GAR/1-258593      ------------------------------------------------------------
RPXV_UTR/1-258593      -----------------------------------------------------AACATTT
VACV_COP/1-258593      -----------------------------------------------------AACATTT
VACV_TTup/1-258593     ------------------------------------------------------------
VACV_WR/1-258593       ------------------------------------------------------------
MPXV_ZRE/1-258593      ACTAAATCTATATAACCTGCATAGATAGCGCGATAAAGCAAGGTCCTTCCACCAGCATCT
MPXV_WR/1-258593       ACTAAATCTATATAACCTGCATAGATAGCGCGATAAAGCAAGGTCCTTCCACCAGCATCT
CPXV_BR/1-258593       ------------------------------------------------------ACATTT
CPXV_GRI/1-258593      ------------------------------------------------------ACATTT
ECTV_MOS/1-258593      ------------------------------------------------------------
ECTV_NAV/1-258593      ------------------------------------------------------------
                                                                                   


CMLV_CMS/1-258593      AATTACATCCTTGGATAGAGATTGAGATTCAGATTCTCTATGAGACAATATATAGTAATG
CMLV_M96/1-258593      AATTACATCCTTGGATAGAGATTGAGATTCAGATTCTCTATGAGACAATATATAGTAATG
VARV_BSH/1-258593      ------------------------------------------------------------
VARV_IND/1-258593      ------------------------------------------------------------
VARV_GAR/1-258593      ------------------------------------------------------------
RPXV_UTR/1-258593      AATTACATCCTTGGATAGAGATTGAGAT------TCTCTATGAGACGATATATAGTAATG
VACV_COP/1-258593      AATTACATCCTTGGATAGAGATTGAGAT------TCTCTATGAGACGATATATAGTAATG
VACV_TTup/1-258593     ------------------------------------------------------------
VACV_WR/1-258593       ------------------------------------------------------------
MPXV_ZRE/1-258593      AGTTGATTGATATCTTCAATATATGGGA------TACAAAGCTTATAAATTTCTAATACT
MPXV_WR/1-258593       AGTTGATTGATATCTTCAATATATGGGA------TACAAAGCTTATAAATTTCTAATACT
CPXV_BR/1-258593       AATTACATCCTTGGATAGAGATTCAGAT------TCTCTATGAGACAATATATAGTAATG
CPXV_GRI/1-258593      AATTACATCCTTGGATAGAGATTGAGAT------TCTCTATGAGACAATATATAGTAATG
ECTV_MOS/1-258593      ------------------------------------------------------------
ECTV_NAV/1-258593      ------------------------------------------------------------
                                                                                   


CMLV_CMS/1-258593      AAGAGAGTTCTTACACCTATCGCTATCGTACATACAGCTACGAAATACGTAACCGGTGTT
CMLV_M96/1-258593      AAGAGAGTTCTTACACCTATCGCTATCGTACATACAGCTACGAAATACGTAACCGGTGTT
VARV_BSH/1-258593      ------------------------------------------------------------
VARV_IND/1-258593      ------------------------------------------------------------
VARV_GAR/1-258593      ------------------------------------------------------------
RPXV_UTR/1-258593      AAGAGAGTTCTTACACATATCACTGTCGTACATACAGGTACGAAATACGTAACCGGTGCT
VACV_COP/1-258593      AAGAGAGTTCTTACACATATCACTGTTGTACATACAGGTACGAAATACGTAACCGGTGCT
VACV_TTup/1-258593     ------------------------------------------------------------
VACV_WR/1-258593       ------------------------------------------------------------
MPXV_ZRE/1-258593      GTGGGTTCATCTACAAGGAATCCCCTAGTATACTGAATTATTTTATATAGATCTAATTTA
MPXV_WR/1-258593       GTGGGTTCATCTACAAGGAATCCCCTAGTATACTGAATTATTTTATATAGATCTAATTTA
CPXV_BR/1-258593       AAGAGAGTTCTTACACCTATCGCTATCGTACATACAGCTACGAAATACGTAACCGGTGCT
CPXV_GRI/1-258593      AAGAGAGTTCTTACACATATCACTGTCGTACATACAGGTACGAAATACGTAACCGGTGCT
ECTV_MOS/1-258593      ------------------------------------------------------------
ECTV_NAV/1-258593      ------------------------------------------------------------
                                                                                   


CMLV_CMS/1-258593      GTAACATTCTGATGTAAGAAGCCATAGCACTATGTCTGGTCTCGGATTAGGCGTTGTTAC
CMLV_M96/1-258593      GTAACATTCTGATGTAAGAAGCCATAGCACTATGTCTGGTCTCGGATTAGGCGTTGTTAC
VARV_BSH/1-258593      ------------------------------------------------------------
VARV_IND/1-258593      ------------------------------------------------------------
VARV_GAR/1-258593      ------------------------------------------------------------
RPXV_UTR/1-258593      GTAACATTCTGATTTAAGAAGCCATAGCAATACTTCTGGTCTCGGATTAGGCGTCGTTAC
VACV_COP/1-258593      GTAACATTCTGATTTAAGAAGCCATAGCAATACTTCTGGTCTCGGATTAGGCGTCGTTAC
VACV_TTup/1-258593     ------------------------------------------------------------
VACV_WR/1-258593       ------------------------------------------------------------
MPXV_ZRE/1-258593      ACATCATTTTCATCTGGGATACCACAATTCAAAATAAACTCAACAACACTACTTTCCTTT
MPXV_WR/1-258593       ACATCATTTTCATCTGGGATACCACAATTCAAAATAAACTCAACAACACTACTTTCCTTT
CPXV_BR/1-258593       GTAACATTCTGATTTAAGAAGCCATAGCAATACTTCTGGTCTCGGATTAGGCGTCGTTAC
CPXV_GRI/1-258593      GTAACATTCTGATTTAAGAAGCCATAGCAATACTTCTGGTCTCGGATTAGGCGTCGTTAC
ECTV_MOS/1-258593      ------------------------------------------------------------
ECTV_NAV/1-258593      ------------------------------------------------------------
                                                                                   


CMLV_CMS/1-258593      GTATATATCCACCAATCCGAGACAATGGATGTGATTCGTATTCTTGGAC-----------
CMLV_M96/1-258593      GTATATATCCACCAATCCGAGACAATGGATGTGATTCGTATTCTTGGAC-----------
VARV_BSH/1-258593      ------------------------------------------------------------
VARV_IND/1-258593      ------------------------------------------------------------
VARV_GAR/1-258593      ------------------------------------------------------------
RPXV_UTR/1-258593      GTATATATCCACCAATCCGAGACCATTGATTGCATAATTCGTATTCTTGGA---------
VACV_COP/1-258593      GTATATATCCACCAATCCGAGACCATTGATTGCATAATTCGTATTCTTGGA---------
VACV_TTup/1-258593     ------------------------------------------------------------
VACV_WR/1-258593       ------------------------------------------------------------
MPXV_ZRE/1-258593      TTACATATTCCCCTAAAATAGGCATTCAAGCATTCTATTTTATATATTACAGCCCCATGA
MPXV_WR/1-258593       TTACATATTCCCCTAAAATAGGCATTCAAGCATTCTATTTTATATATTACAGCCCCATGA
CPXV_BR/1-258593       GTATATATCCACCAATCCGAGACAATGGATGTAGTAGTTCGTATTCTTG-----------
CPXV_GRI/1-258593      GTATATATCCACCAATCCGAGACCATTGATTGCATAATTCGTATTCTTG-----------
ECTV_MOS/1-258593      ------------------------------------------------------------
ECTV_NAV/1-258593      ------------------------------------------------------------
                                                                                   


CMLV_CMS/1-258593      --------------GGACGTATCCGTTTATCCACAATTAGATATTTTAGTAGACGTAAGT
CMLV_M96/1-258593      --------------GGACGTATCCGTTTATCCACAATTAGATATTTTAGTAGACGTAAGT
VARV_BSH/1-258593      ------------------------------------------------------------
VARV_IND/1-258593      ------------------------------------------------------------
VARV_GAR/1-258593      ------------------------------------------------------------
RPXV_UTR/1-258593      -------------CGGACGTATCCGTTTATCCACAATTAGGTATTTTAGCAGACGTAAGT
VACV_COP/1-258593      -------------CGGACGTATCCGTTTATCCACAATTAGGTATTTTAGCAGACGTAAGT
VACV_TTup/1-258593     ------------------------------------------------------------
VACV_WR/1-258593       ------------------------------------------------------------
MPXV_ZRE/1-258593      TCTACCATAAAATCAACAATGTCTATTTCTACATATGCATTAGATAGATAGTAAAGTAAG
MPXV_WR/1-258593       TCTACCATAAGATCAACAATGTCTATTTCTACATATGCATTAGATAGATAGTAAAGTAAG
CPXV_BR/1-258593       -----------GACGGACGTATCCGTTTATCCACAATTAGATATTTTAGTAGACGTAAGT
CPXV_GRI/1-258593      -----------GACGGACGTATCCGTTTATCCACAATTAGGTATTTTAGCAGACGTAAGT
ECTV_MOS/1-258593      ------------------------------------------------------------
ECTV_NAV/1-258593      ------------------------------------------------------------
                                                                                   


CMLV_CMS/1-258593      CGATATTATCCGAAGACATATACGAATACAGATCGAAATCATTTATATTCGACTTGAGTT
CMLV_M96/1-258593      CGATATTATCCGAAGACATATACGAATACAGATCGAAATCATTTATATTCGACTTGAGTT
VARV_BSH/1-258593      ------------------------------------------------------------
VARV_IND/1-258593      ------------------------------------------------------------
VARV_GAR/1-258593      ------------------------------------------------------------
RPXV_UTR/1-258593      CGATATTATCCGAAGACATATACGAATACAGATCGAAATCATTTATATTCGACTTGAGTT
VACV_COP/1-258593      CGATATTATCCGAAGACAGATCGAAA------------TCATTTATATTCGACTTGAGTT
VACV_TTup/1-258593     ------------------------------------------------------------
VACV_WR/1-258593       ------------------------------------------------------------
MPXV_ZRE/1-258593      AGATCTTGTACAGAATTACAATTCTTAATAATTATAGAGAAAATATCTTCCATATAATTC
MPXV_WR/1-258593       AGATCTTGTACAGAATTACAATTCTTAATAATTATAGAGAAAATATCTTCCATATAATTC
CPXV_BR/1-258593       CTATATTATCCGAAGACATATACGAATACAGATCGAAATCATTTATATTCGACGTGAGTT
CPXV_GRI/1-258593      CGATATTATCCGAAGACATATACGAATACAGATCGAAATCATTTATATTCGACTTGAGTT
ECTV_MOS/1-258593      ------------------------------------------------------------
ECTV_NAV/1-258593      ------------------------------------------------------------
                                                                                   


CMLV_CMS/1-258593      CGTTGGAGGCATTAGAATAGCTGGATATCAGTAGATACACAATCTGAGATTTGACGTATC
CMLV_M96/1-258593      CGTTGGAGGCATTAGAATAGCTGGATATCAGTAGATACACAATCTGAGATTTGACGTATC
VARV_BSH/1-258593      -----GATGCATCAGAATGGTTT-------------------------------------
VARV_IND/1-258593      -----GATGCATCAGAATGGTTT-------------------------------------
VARV_GAR/1-258593      -----GATGCATCAGAATGGTTT-------------------------------------
RPXV_UTR/1-258593      TGTTAGAGGAATTCGAATAGCTGGATATCAGTAGATGCACAATTTGAGATTTGACGTATC
VACV_COP/1-258593      CGTTAGAGGAATTCGAATAGCTGGATATCAGTAGATGCACAATCTGAGATTTTACGTATC
VACV_TTup/1-258593     ------------------------------------------------------------
VACV_WR/1-258593       ------------------------------------------------------------
MPXV_ZRE/1-258593      TTTGACACTAATGCAGATA---TAATATCTTTATATGTAATATATGCAAACAGTCTATCT
MPXV_WR/1-258593       TTTGACACTAATGCAGATA---TAATATCTTTATATGTAATATATGCAAACAGTCTATCT
CPXV_BR/1-258593       CGTTGGAGGCATTAGAATAGCTGGATATCAGTAGATGCACAATCTGAGATTTGACGTATT
CPXV_GRI/1-258593      CGTTAGAGGAATTCGAATAGCTGGATATCAGTAGATGCACAATCTGATATTTGACGTGTC
ECTV_MOS/1-258593      ------------------------------------------------------------
ECTV_NAV/1-258593      ------------------------------------------------------------
                                                                                   


CMLV_CMS/1-258593      TACGTTTACTGTATACTCCTAGCGGAGTTAATCCTTCGTTGTTTCTACGAAGTCTCTCGA
CMLV_M96/1-258593      TACGCTTACTGTATACTCCTAGCGGAGTTAATCCTTCGTTGTTTCTACGAAGTCTCTCGA
VARV_BSH/1-258593      ------------------------------------------------------------
VARV_IND/1-258593      ------------------------------------------------------------
VARV_GAR/1-258593      ------------------------------------------------------------
RPXV_UTR/1-258593      TATGCTTACTGTATGCTCCTAGCGGAGTTAATCCTTCGTTGTTTCTACAAAGTCTCTCGA
VACV_COP/1-258593      TATGCTTACTGTATGCTCCTAGCGGAGTTAATCCTTCGTTGTTTCTACAAAGTCTCTCGA
VACV_TTup/1-258593     ------------------------------------------------------------
VACV_WR/1-258593       ------------------------------------------------------------
MPXV_ZRE/1-258593      ACTATATACTGATCAATATTATCTCTATGAATCCTAAAATAATCATACAGAACATCTACA
MPXV_WR/1-258593       ACTATATACTGATCAATATTATCTCTATGAATCCTAAAATAATCATACAGAACATCTACA
CPXV_BR/1-258593       TACGTTTACTGTATACTCCTAGCGGAGTTAATCCTTCGTTGTTTCTACAAAGTCTCTCGA
CPXV_GRI/1-258593      TATGCTTGCTGTATGCTCCTAGCGGAGTTAATCCTTCGTTGTTTCTACGAAGTCTCTCGA
ECTV_MOS/1-258593      ------------------------------------------------------------
ECTV_NAV/1-258593      ------------------------------------------------------------
                                                                                   


CMLV_CMS/1-258593      CTCCACACGAGAGCAACAGCCGAA------------------------------------
CMLV_M96/1-258593      CTCCACACGAGAGCAACAGCCGAA------------------------------------
VARV_BSH/1-258593      ------------------------------------------------------------
VARV_IND/1-258593      ------------------------------------------------------------
VARV_GAR/1-258593      ------------------------------------------------------------
RPXV_UTR/1-258593      CTCCGCGAGAGAGTAACAGTCGAAC-----------------------------------
VACV_COP/1-258593      CTCCGCGAGAGAGTAACAGTCGAAC-----------------------------------
VACV_TTup/1-258593     ------------------------------------------------------------
VACV_WR/1-258593       ------------------------------------------------------------
MPXV_ZRE/1-258593      GGATCACAAATTGGTTCAAGGAGAAATCTATCAAATATTTTCCTGTCAACAACTGGTTCT
MPXV_WR/1-258593       GGATCACAAATTGGTTCAAGGAGAAATCTATCAAATATTTTCCTGTCAACAACTGGTTCT
CPXV_BR/1-258593       CTCCGCGAGAGAGCAACAGCCGAACA----------------------------------
CPXV_GRI/1-258593      CTCCGCGAGAGAGTAACAGCCGAACA----------------------------------
ECTV_MOS/1-258593      --------GAGAGCAACAGTCGAACA----------------------------------
ECTV_NAV/1-258593      --------TGGAGTAAT-------------------------------------------
                                                                                   


CMLV_CMS/1-258593      ------------------------------------------------------------
CMLV_M96/1-258593      ------------------------------------------------------------
VARV_BSH/1-258593      ------------------------------------------------------------
VARV_IND/1-258593      ------------------------------------------------------------
VARV_GAR/1-258593      ------------------------------------------------------------
RPXV_UTR/1-258593      ------------------------------------------------------------
VACV_COP/1-258593      ------------------------------------------------------------
VACV_TTup/1-258593     ------------------------------------------------------------
VACV_WR/1-258593       ------------------------------------------------------------
MPXV_ZRE/1-258593      AGAACATAACAGTCAACACCTAATCCATGTTTTTTATAGTCATCTACCAAAGATAATGAC
MPXV_WR/1-258593       AGAACATAACAGTCAACACCTAATCCATGTTTTTTATAATCATCTACCAAAGATAATGAC
CPXV_BR/1-258593       ------------------------------------------------------------
CPXV_GRI/1-258593      ------------------------------------------------------------
ECTV_MOS/1-258593      ------------------------------------------------------------
ECTV_NAV/1-258593      ------------------------------------------------------------
                                                                                   


CMLV_CMS/1-258593      ------------------------------------------------------------
CMLV_M96/1-258593      ------------------------------------------------------------
VARV_BSH/1-258593      ------------------------------------------------------------
VARV_IND/1-258593      ------------------------------------------------------------
VARV_GAR/1-258593      ------------------------------------------------------------
RPXV_UTR/1-258593      ------------------------------------------------------------
VACV_COP/1-258593      ------------------------------------------------------------
VACV_TTup/1-258593     ------------------------------------------------------------
VACV_WR/1-258593       ------------------------------------------------------------
MPXV_ZRE/1-258593      CAAAGATCGAGGTCGTCGTGAAACTGCTCATCGACAGCCATGAAATCTGCCGACTCCATG
MPXV_WR/1-258593       CAAAGATCGAGGTCGTCGTGAAACTGCTCATCGACAGCCATGAAATCTACCGACTCCATG
CPXV_BR/1-258593       ------------------------------------------------------------
CPXV_GRI/1-258593      ------------------------------------------------------------
ECTV_MOS/1-258593      ------------------------------------------------------------
ECTV_NAV/1-258593      ------------------------------------------------------------
                                                                                   


CMLV_CMS/1-258593      ----CAATCTTAATGTCTGTATCGCATTTATTGGAGACGTAACAATGTAGTGCATTGTTT
CMLV_M96/1-258593      ----CAATCTTAATGTCTGTATCGCATTTATTGGAGACGTAACAATGTAGTGCATTGTTT
VARV_BSH/1-258593      -----------------------ACATTTATTGGAGACGTAACAATGCACTACATTGTTT
VARV_IND/1-258593      -----------------------GCATTTATTGTAGACGTAATAATGCACTACATTGTTT
VARV_GAR/1-258593      -----------------------GCATTTATTGGAGACGTAACAATGCACTACATTGTTT
RPXV_UTR/1-258593      -----AATCTTAATGTCTGTATCGCATTTATTGAAGACGTAACAATGTAGCGCATTGTTT
VACV_COP/1-258593      -----AATCTTAATGTCTGTATCGCATTTATTGGAGACGTAACAATGTAGCGCATTGTTT
VACV_TTup/1-258593     ------------------------------------------------------------
VACV_WR/1-258593       ------------------------------------------------------------
MPXV_ZRE/1-258593      GCGCGAATCGCACTGTCTTATTCGCCATTGATTTTCATTTTTTATAATTATGTACATGTT
MPXV_WR/1-258593       GTGCGAATCGCACTGTCTTATTCGCCATTGATTTTCATTTTTTATAATTATGTACATGTT
CPXV_BR/1-258593       ------ATCTTAATGTCTGTATCGCATTTATTGGAGACGTAACAATGTAGCGCATTGTTT
CPXV_GRI/1-258593      ------ATCTTAATGTCTGTATCGCATTTATTGGAGACGTAACAATGTAGCGCATTGTTT
ECTV_MOS/1-258593      ------ATCTTAATGTCTGTATCGCATTTATTGGAGACGTAACAATGTAGCGCATTGTTT
ECTV_NAV/1-258593      -----------------------------------------AAAGTATCTCGCGTTGTAT
                                                                                   


CMLV_CMS/1-258593      CCTCGTCTATCTATATGTTTTGATAAGTTATGA---------------CACGTTTCAATC
CMLV_M96/1-258593      CCTCGTCTATCTATATGTTTTGATAAGTTATGA---------------CACGTTTCAATC
VARV_BSH/1-258593      CCTCGTCTATCTATATGTTTTGATAAGTTATAA---------------CACGTTTCAATC
VARV_IND/1-258593      CCTCGTCTATCTATATGTTTTGATAAGTTATAA---------------CACGTTTCAATC
VARV_GAR/1-258593      CCTCGTCTATCTATATGTTTTGATAAGTTATAA---------------CACGTTTCAATC
RPXV_UTR/1-258593      CCTCGTCTATCTATATGTTTTGATAAGTTGTGA---------------CACGTTTCAATT
VACV_COP/1-258593      CCTCGTCTATCTATATGTTTTGATAAGTTGTGA---------------CACGTTTCAATC
VACV_TTup/1-258593     ------------------------------------------------------------
VACV_WR/1-258593       ------------------------------------------------------------
MPXV_ZRE/1-258593      TTCCTTCTATTCTCAAGAGTCTACAAAAATATATTTTTTTTCGATATCTAAGTACTAAGT
MPXV_WR/1-258593       TTCCTTCTATTCTCAAGAGTCTACAAAAATATA-TTTTTTTCGATATCTAAGTACTAAGT
CPXV_BR/1-258593       CCTCGTCTATCTATATGCTTTGATAAGTTATGA---------------CACGTTTCAATC
CPXV_GRI/1-258593      CCTCGTCTATCTATATGTTTTGATAAGTTGTGA---------------CACGTTTCAATC
ECTV_MOS/1-258593      CCTCGTCTATCTATATGTTTTGATAAGTTGCGA---------------TACGTTTCAATC
ECTV_NAV/1-258593      CTCCATGGGT----------------------------------------------AATT
                                                                                   


CMLV_CMS/1-258593      TCTAGTTTTATTTTTTTGTACGTCACATCTTCATCCAGTAGACGACATAGAATACATATG
CMLV_M96/1-258593      TCTAGTTTTATTTTTTTGTACGTCACATCTTCATCCAGTAGACGACATAGAATACATATG
VARV_BSH/1-258593      TCTAGTTTTATTTTTTTGTACGTCACATCTTCATCCAGTAGACGACATAGAATACATGTG
VARV_IND/1-258593      TCTAGTTTTATTTTTTTGTACGTCACATCTTCATCCAGTAGACGACATAGAATACATGTG
VARV_GAR/1-258593      TCTAGTTTTATTTTTTTGTACGTCACATCTTCATCCAGTAGACGACATAGAATACATGTG
RPXV_UTR/1-258593      TCTAGTTTTATTTTTTTGTACGTCACATCTTCATCCAGTAGACGACATAGAAT-------
VACV_COP/1-258593      TCTAGTTTTATTTTTTTGTACGTCACATCTTCATCCAGTAGACGACATAGAATAGTGCAC
VACV_TTup/1-258593     ------------------------------------------------------------
VACV_WR/1-258593       ------------------------------------------------------------
MPXV_ZRE/1-258593      TTTTTTACTGTTTTTGTTACTGTCTTCCATTCTTCTAACTAAAGATCTGAGATAAATTAT
MPXV_WR/1-258593       TTTTTTACTGTTTTTGTTACTGTCTTCCATTCTTCTAACTAAAGATCTGAGATAAATTAT
CPXV_BR/1-258593       TCTAGTTTTATTTTTTTGTACGTCACATCTTCATCCAGTAGACGACATAGAATAGTGCAA
CPXV_GRI/1-258593      TCTAGTTTTATTTTTTTGTACGTCACATCTTCATCCAGTAGACGACGTAGAATAGTGCAC
ECTV_MOS/1-258593      TCTGGTTTTATTTTTT-GTACGTTATATCTTCATCCAGTAGACGACACAGAATACATGCA
ECTV_NAV/1-258593      TCGAAATCAAGTTATC-GTCTGTATTAATGTTGTCCA-----------------------
                                                                                   


CMLV_CMS/1-258593      CAATCTCT----------------------------------------------------
CMLV_M96/1-258593      CAATCTCT----------------------------------------------------
VARV_BSH/1-258593      CAATCTTT----------------------------------------------------
VARV_IND/1-258593      CAATCTTT----------------------------------------------------
VARV_GAR/1-258593      CAATCTTT----------------------------------------------------
RPXV_UTR/1-258593      ------------------------------------------------------------
VACV_COP/1-258593      TCTC--------------------------------------------------------
VACV_TTup/1-258593     ------------------------------------------------------------
VACV_WR/1-258593       ------------------------------------------------------------
MPXV_ZRE/1-258593      ACAATCTTCGCTATCGAACCATTTTTGTAGTCTAAAGCCTGAAGTAATTAACCAACTGTT
MPXV_WR/1-258593       ACAATCTTCGCTATCGAACCATTTTTGTAGTCTAAAGCCTGAAGTAATTAACCAACTGTT
CPXV_BR/1-258593       TCTCTGC-----------------------------------------------------
CPXV_GRI/1-258593      TCTCTAC-----------------------------------------------------
ECTV_MOS/1-258593      CAATCTT-----------------------------------------------------
ECTV_NAV/1-258593      ------C-----------------------------------------------------
                                                                                   


CMLV_CMS/1-258593      ------------------------------------------------------------
CMLV_M96/1-258593      ------------------------------------------------------------
VARV_BSH/1-258593      ------------------------------------------------------------
VARV_IND/1-258593      ------------------------------------------------------------
VARV_GAR/1-258593      ------------------------------------------------------------
RPXV_UTR/1-258593      ------------------------------------------------------------
VACV_COP/1-258593      ------------------------------------------------------------
VACV_TTup/1-258593     ------------------------------------------------------------
VACV_WR/1-258593       ------------------------------------------------------------
MPXV_ZRE/1-258593      TTTATTAGTGGCTTTTTTCGATCTA---------------TCCTCGTCCTCATCATCCTT
MPXV_WR/1-258593       TTTATTAGTGGCTTTTTTCGATCTATCAATTTCAGTATATTCTTCGCCGTTATAAAAGTA
CPXV_BR/1-258593       ------------------------------------------------------------
CPXV_GRI/1-258593      ------------------------------------------------------------
ECTV_MOS/1-258593      ------------------------------------------------------------
ECTV_NAV/1-258593      ------------------------------------------------------------
                                                                                   


CMLV_CMS/1-258593      ------------------------------------------------------------
CMLV_M96/1-258593      ------------------------------------------------------------
VARV_BSH/1-258593      ------------------------------------------------------------
VARV_IND/1-258593      ------------------------------------------------------------
VARV_GAR/1-258593      ------------------------------------------------------------
RPXV_UTR/1-258593      ------------------------------------------------------------
VACV_COP/1-258593      ------------------------------------------------------------
VACV_TTup/1-258593     ------------------------------------------------------------
VACV_WR/1-258593       ------------------------------------------------------------
MPXV_ZRE/1-258593      ATATTATT----------ATCATTATTATCATAGTCTATTAAACACAAATCATCTACGTT
MPXV_WR/1-258593       ATGTTGTTTAATTGTAGGACGGTTGTTAGTATAATCACATGAATAATAATATTCTA----
CPXV_BR/1-258593       ------------------------------------------------------------
CPXV_GRI/1-258593      ------------------------------------------------------------
ECTV_MOS/1-258593      ------------------------------------------------------------
ECTV_NAV/1-258593      ------------------------------------------------------------
                                                                                   


CMLV_CMS/1-258593      ------------------------------------------------------------
CMLV_M96/1-258593      ------------------------------------------------------------
VARV_BSH/1-258593      ------------------------------------------------------------
VARV_IND/1-258593      ------------------------------------------------------------
VARV_GAR/1-258593      ------------------------------------------------------------
RPXV_UTR/1-258593      ------------------------------------------------------------
VACV_COP/1-258593      ------------------------------------------------------------
VACV_TTup/1-258593     ------------------------------------------------------------
VACV_WR/1-258593       ------------------------------------------------------------
MPXV_ZRE/1-258593      TATAACAACATTCTCATTATTAATT----------------------------AGTTCTG
MPXV_WR/1-258593       ---------ATTCCTCGTATTGACTACTTACAGATACTCGAAATAGTCTGAAAAATTCTT
CPXV_BR/1-258593       ------------------------------------------------------------
CPXV_GRI/1-258593      ------------------------------------------------------------
ECTV_MOS/1-258593      ------------------------------------------------------------
ECTV_NAV/1-258593      ------------------------------------------------------------
                                                                                   


CMLV_CMS/1-258593      ------------------------------------------------------------
CMLV_M96/1-258593      ------------------------------------------------------------
VARV_BSH/1-258593      ------------------------------------------------------------
VARV_IND/1-258593      ------------------------------------------------------------
VARV_GAR/1-258593      ------------------------------------------------------------
RPXV_UTR/1-258593      ------------------------------------------------------------
VACV_COP/1-258593      ------------------------------------------------------------
VACV_TTup/1-258593     ------------------------------------------------------------
VACV_WR/1-258593       ------------------------------------------------------------
MPXV_ZRE/1-258593      TAGTAATATCTT------------------------------------------------
MPXV_WR/1-258593       CAAAGATATTTTTATAAAGATCTAGGAAAAGTTTATTACCGACCATGAACGAGATAGATG
CPXV_BR/1-258593       ------------------------------------------------------------
CPXV_GRI/1-258593      ------------------------------------------------------------
ECTV_MOS/1-258593      ------------------------------------------------------------
ECTV_NAV/1-258593      ------------------------------------------------------------
                                                                                   


CMLV_CMS/1-258593      ------------------------------------------------------------
CMLV_M96/1-258593      ------------------------------------------------------------
VARV_BSH/1-258593      ------------------------------------------------------------
VARV_IND/1-258593      ------------------------------------------------------------
VARV_GAR/1-258593      ------------------------------------------------------------
RPXV_UTR/1-258593      ------------------------------------------------------------
VACV_COP/1-258593      ------------------------------------------------------------
VACV_TTup/1-258593     ------------------------------------------------------------
VACV_WR/1-258593       ------------------------------------------------------------
MPXV_ZRE/1-258593      -----------------------------------TAATAATTTGGCTATACATCTGTTC
MPXV_WR/1-258593       GATAAATATCCTTTCCATCAAAGGTCATAATTGGATAATTGTCCAGCAATATATCTGCTG
CPXV_BR/1-258593       ------------------------------------------------------------
CPXV_GRI/1-258593      ------------------------------------------------------------
ECTV_MOS/1-258593      ------------------------------------------------------------
ECTV_NAV/1-258593      ------------------------------------------------------------
                                                                                   


CMLV_CMS/1-258593      ------------------------------------------------------------
CMLV_M96/1-258593      ------------------------------------------------------------
VARV_BSH/1-258593      ------------------------------------------------------------
VARV_IND/1-258593      ------------------------------------------------------------
VARV_GAR/1-258593      ------------------------------------------------------------
RPXV_UTR/1-258593      ------------------------------------------------------------
VACV_COP/1-258593      ------------------------------------------------------------
VACV_TTup/1-258593     ------------------------------------------------------------
VACV_WR/1-258593       ------------------------------------------------------------
MPXV_ZRE/1-258593      AATACTATCTATTGATGATTTCTTTTTTAAGACTTA-----------AACTAGTTATGGT
MPXV_WR/1-258593       TATTAGTTATATCACTTCCATTTATTTTCAGATTGAAGTAATGTACTAGTTTGTGACAAT
CPXV_BR/1-258593       ------------------------------------------------------------
CPXV_GRI/1-258593      ------------------------------------------------------------
ECTV_MOS/1-258593      ------------------------------------------------------------
ECTV_NAV/1-258593      ------------------------------------------------------------
                                                                                   


CMLV_CMS/1-258593      ------------------------------------------------------------
CMLV_M96/1-258593      ------------------------------------------------------------
VARV_BSH/1-258593      ------------------------------------------------------------
VARV_IND/1-258593      ------------------------------------------------------------
VARV_GAR/1-258593      ------------------------------------------------------------
RPXV_UTR/1-258593      ------------------------------------------------------------
VACV_COP/1-258593      ------------------------------------------------------------
VACV_TTup/1-258593     ------------------------------------------------------------
VACV_WR/1-258593       ------------------------------------------------------------
MPXV_ZRE/1-258593      AATGACGATGAAATCGAGTAGTAACTTCTAATAA----------AGACTTGATATCATTA
MPXV_WR/1-258593       TAACAAGATACAAAAGAGATGCCGATACTAATACGTAAATAGCTATACGCGAATCCATTG
CPXV_BR/1-258593       ------------------------------------------------------------
CPXV_GRI/1-258593      ------------------------------------------------------------
ECTV_MOS/1-258593      ------------------------------------------------------------
ECTV_NAV/1-258593      ------------------------------------------------------------
                                                                                   


CMLV_CMS/1-258593      ------------------------------------------------------------
CMLV_M96/1-258593      ------------------------------------------------------------
VARV_BSH/1-258593      ------------------------------------------------------------
VARV_IND/1-258593      ------------------------------------------------------------
VARV_GAR/1-258593      ------------------------------------------------------------
RPXV_UTR/1-258593      ------------------------------------------------------------
VACV_COP/1-258593      ------------------------------------------------------------
VACV_TTup/1-258593     ------------------------------------------------------------
VACV_WR/1-258593       ------------------------------------------------------------
MPXV_ZRE/1-258593      TCATATGTTTGATCGTCATAGTTAATAGTGTGGCTAAATGGTACTGTTAATAAGTTTATA
MPXV_WR/1-258593       TTACCTTTTTTTATTTCATAGGT--------------------CTATTAATAAATATATG
CPXV_BR/1-258593       ------------------------------------------------------------
CPXV_GRI/1-258593      ------------------------------------------------------------
ECTV_MOS/1-258593      ------------------------------------------------------------
ECTV_NAV/1-258593      ------------------------------------------------------------
                                                                                   


CMLV_CMS/1-258593      ------------------------------------------------------------
CMLV_M96/1-258593      ------------------------------------------------------------
VARV_BSH/1-258593      ------------------------------------------------------------
VARV_IND/1-258593      ------------------------------------------------------------
VARV_GAR/1-258593      ------------------------------------------------------------
RPXV_UTR/1-258593      ------------------------------------------------------------
VACV_COP/1-258593      ------------------------------------------------------------
VACV_TTup/1-258593     ------------------------------------------------------------
VACV_WR/1-258593       ------------------------------------------------------------
MPXV_ZRE/1-258593      GACAATAT----------------------------------------------------
MPXV_WR/1-258593       TATTACTTAAGACTAGAAAAATCAAAAGTGAGTTTTTGATATTTGATTCTTACTTATTGT
CPXV_BR/1-258593       ------------------------------------------------------------
CPXV_GRI/1-258593      ------------------------------------------------------------
ECTV_MOS/1-258593      ------------------------------------------------------------
ECTV_NAV/1-258593      ------------------------------------------------------------
                                                                                   


CMLV_CMS/1-258593      ------------------------------------------------------------
CMLV_M96/1-258593      ------------------------------------------------------------
VARV_BSH/1-258593      ------------------------------------------------------------
VARV_IND/1-258593      ------------------------------------------------------------
VARV_GAR/1-258593      ------------------------------------------------------------
RPXV_UTR/1-258593      ------------------------------------------------------------
VACV_COP/1-258593      ------------------------------------------------------------
VACV_TTup/1-258593     ------------------------------------------------------------
VACV_WR/1-258593       ------------------------------------------------------------
MPXV_ZRE/1-258593      --------------CATAGTATTTTCTTTCCAGAATTAGAT-------------------
MPXV_WR/1-258593       GGGATTGTAGTTTACTTAGTAATTCATCTCTGAATCCTGATAAATCATGCATATCAATGA
CPXV_BR/1-258593       ------------------------------------------------------------
CPXV_GRI/1-258593      ------------------------------------------------------------
ECTV_MOS/1-258593      ------------------------------------------------------------
ECTV_NAV/1-258593      ------------------------------------------------------------
                                                                                   


CMLV_CMS/1-258593      ------------------------------------------------------------
CMLV_M96/1-258593      ------------------------------------------------------------
VARV_BSH/1-258593      ------------------------------------------------------------
VARV_IND/1-258593      ------------------------------------------------------------
VARV_GAR/1-258593      ------------------------------------------------------------
RPXV_UTR/1-258593      ------------------------------------------------------------
VACV_COP/1-258593      ------------------------------------------------------------
VACV_TTup/1-258593     ------------------------------------------------------------
VACV_WR/1-258593       ------------------------------------------------------------
MPXV_ZRE/1-258593      ------------------------------------------------------------
MPXV_WR/1-258593       TGCAACTACGCAGCAAACTAGTAGGAATATAGATATCTGGATATGTACGTAAATAGTCGA
CPXV_BR/1-258593       ------------------------------------------------------------
CPXV_GRI/1-258593      ------------------------------------------------------------
ECTV_MOS/1-258593      ------------------------------------------------------------
ECTV_NAV/1-258593      ------------------------------------------------------------
                                                                                   


CMLV_CMS/1-258593      ------------------------------------------------------------
CMLV_M96/1-258593      ------------------------------------------------------------
VARV_BSH/1-258593      ------------------------------------------------------------
VARV_IND/1-258593      ------------------------------------------------------------
VARV_GAR/1-258593      ------------------------------------------------------------
RPXV_UTR/1-258593      ------------------------------------------------------------
VACV_COP/1-258593      ------------------------------------------------------------
VACV_TTup/1-258593     ------------------------------------------------------------
VACV_WR/1-258593       ------------------------------------------------------------
MPXV_ZRE/1-258593      ---TATTTTTTTAAATACTGATCCTCACAATTCCGT------------------------
MPXV_WR/1-258593       TTATATCTTTTACAATACTATTAGTCCCTATTGCGTTATCTATATATCCATTAATAATAT
CPXV_BR/1-258593       ------------------------------------------------------------
CPXV_GRI/1-258593      ------------------------------------------------------------
ECTV_MOS/1-258593      ------------------------------------------------------------
ECTV_NAV/1-258593      ------------------------------------------------------------
                                                                                   


CMLV_CMS/1-258593      ------------------------------------------------------------
CMLV_M96/1-258593      ------------------------------------------------------------
VARV_BSH/1-258593      ------------------------------------------------------------
VARV_IND/1-258593      ------------------------------------------------------------
VARV_GAR/1-258593      ------------------------------------------------------------
RPXV_UTR/1-258593      ------------------------------------------------------------
VACV_COP/1-258593      ------------------------------------------------------------
VACV_TTup/1-258593     ------------------------------------------------------------
VACV_WR/1-258593       ------------------------------------------------------------
MPXV_ZRE/1-258593      ------------------------------------------------------------
MPXV_WR/1-258593       TACACAGTGGATACTTATGAGAAATATACCTCTTACAGATTTTTAACGATATATAATCTA
CPXV_BR/1-258593       ------------------------------------------------------------
CPXV_GRI/1-258593      ------------------------------------------------------------
ECTV_MOS/1-258593      ------------------------------------------------------------
ECTV_NAV/1-258593      ------------------------------------------------------------
                                                                                   


CMLV_CMS/1-258593      ------------------------------------------------------------
CMLV_M96/1-258593      ------------------------------------------------------------
VARV_BSH/1-258593      ------------------------------------------------------------
VARV_IND/1-258593      ------------------------------------------------------------
VARV_GAR/1-258593      ------------------------------------------------------------
RPXV_UTR/1-258593      ------------------------------------------------------------
VACV_COP/1-258593      ------------------------------------------------------------
VACV_TTup/1-258593     ------------------------------------------------------------
VACV_WR/1-258593       ------------------------------------------------------------
MPXV_ZRE/1-258593      ------------------------------------------------------------
MPXV_WR/1-258593       GAAAGATATGTGTGTAGTACTGTATTACCTAAATTATCAGTCTCATTCAAATATTGCATG
CPXV_BR/1-258593       ------------------------------------------------------------
CPXV_GRI/1-258593      ------------------------------------------------------------
ECTV_MOS/1-258593      ------------------------------------------------------------
ECTV_NAV/1-258593      ------------------------------------------------------------
                                                                                   


CMLV_CMS/1-258593      ------------------------------------------------------------
CMLV_M96/1-258593      ------------------------------------------------------------
VARV_BSH/1-258593      ------------------------------------------------------------
VARV_IND/1-258593      ------------------------------------------------------------
VARV_GAR/1-258593      ------------------------------------------------------------
RPXV_UTR/1-258593      ------------------------------------------------------------
VACV_COP/1-258593      ------------------------------------------------------------
VACV_TTup/1-258593     ------------------------------------------------------------
VACV_WR/1-258593       ------------------------------------------------------------
MPXV_ZRE/1-258593      ------------------------------------------------------------
MPXV_WR/1-258593       ACTATTATCGAGAATTGCTATATCCCTCTATACTCGATGCATTTATTACAGTAATTCAAT
CPXV_BR/1-258593       ------------------------------------------------------------
CPXV_GRI/1-258593      ------------------------------------------------------------
ECTV_MOS/1-258593      ------------------------------------------------------------
ECTV_NAV/1-258593      ------------------------------------------------------------
                                                                                   


CMLV_CMS/1-258593      ------------------------------------------------------------
CMLV_M96/1-258593      ------------------------------------------------------------
VARV_BSH/1-258593      ------------------------------------------------------------
VARV_IND/1-258593      ------------------------------------------------------------
VARV_GAR/1-258593      ------------------------------------------------------------
RPXV_UTR/1-258593      ------------------------------------------------------------
VACV_COP/1-258593      ------------------------------------------------------------
VACV_TTup/1-258593     ------------------------------------------------------------
VACV_WR/1-258593       ------------------------------------------------------------
MPXV_ZRE/1-258593      ------------------------------------------------------------
MPXV_WR/1-258593       CCAGCTAACATAAGAGCCAATCTCAATGTTGGTTTAATTATATCATCTTCATGTAATAAT
CPXV_BR/1-258593       ------------------------------------------------------------
CPXV_GRI/1-258593      ------------------------------------------------------------
ECTV_MOS/1-258593      ------------------------------------------------------------
ECTV_NAV/1-258593      ------------------------------------------------------------
                                                                                   


CMLV_CMS/1-258593      ------------------------------------------------------------
CMLV_M96/1-258593      ------------------------------------------------------------
VARV_BSH/1-258593      ------------------------------------------------------------
VARV_IND/1-258593      ------------------------------------------------------------
VARV_GAR/1-258593      ------------------------------------------------------------
RPXV_UTR/1-258593      ------------------------------------------------------------
VACV_COP/1-258593      ------------------------------------------------------------
VACV_TTup/1-258593     ------------------------------------------------------------
VACV_WR/1-258593       ------------------------------------------------------------
MPXV_ZRE/1-258593      ------------------------------------------GATGTAGCAGTAGTTGGT
MPXV_WR/1-258593       AACGATGGAAACTTTCCAGTAGCGTAACACTTATCTAAGAAGGATATAATAACTATGTCT
CPXV_BR/1-258593       ------------------------------------------------------------
CPXV_GRI/1-258593      ------------------------------------------------------------
ECTV_MOS/1-258593      ------------------------------------------------------------
ECTV_NAV/1-258593      ------------------------------------------------------------
                                                                                   


CMLV_CMS/1-258593      -------------------------------GCCGCAATCCATAGCTATTTTGGTGCTAA
CMLV_M96/1-258593      -------------------------------GCCGCAATCCATAGCTATTTTGGTGCTAA
VARV_BSH/1-258593      -------------------------------GCCACAATCCATAGCTATTTTGGTGCTAA
VARV_IND/1-258593      -------------------------------GCCACAATCCATAGCTATTTTGGTGCTAA
VARV_GAR/1-258593      -------------------------------GCCACAATCCATAGCTATTTTGGTGCTAA
RPXV_UTR/1-258593      ----------------------------ACATGTGCAATCCATAGCTATTCTGGTGCTAA
VACV_COP/1-258593      ---------------------------TACCACAATAATCCATAGCTATTCTGGTGCTAA
VACV_TTup/1-258593     ------------------------------------------------------------
VACV_WR/1-258593       ------------------------------------------------------------
MPXV_ZRE/1-258593      GCATGGTCTATATCGT--------------------------------------------
MPXV_WR/1-258593       ACATTATGTCTCTTATCGAGAATATTCTTAACGAGATATCCATAGCTATTCTGGTGCTAA
CPXV_BR/1-258593       ------------------------------CGC---AATCCATAGCTATTCTAGTTCTAA
CPXV_GRI/1-258593      ------------------------------CACAATAATCCATAGCTATTCTGGTGCTAA
ECTV_MOS/1-258593      ------------------------------TACCGCAGGCCATAGCTATTCTGGTGTTAA
ECTV_NAV/1-258593      ------------------------------TATGGGAGTCGATCCTCTCACTGTTCTTTA
                                                                                   


CMLV_CMS/1-258593      TTATTCCTATATTATATTTCACGAAAAATGATGAAGGCAATCATTCCTCATAAGATGATA
CMLV_M96/1-258593      TTATTCCTATATTATATTTCACGAAAAATGATGAAGGCAATCATTCCTCATAAGATGATA
VARV_BSH/1-258593      TTATTCCTATATTATATTC--ACAAAAATGATGAAGGCAATCATTCCTCATAAGATAATA
VARV_IND/1-258593      TTATTCCTATATTATATTTCACAAAAAATGATGAAGGCAATCATTCCTCATAAGATAATA
VARV_GAR/1-258593      TTATTCCTATATTATATTTCACAAAAAATGATGAAGGCAATCATTCCTCATAAGATAATA
RPXV_UTR/1-258593      TTATTCCTATTT-------CACGAAAAATGATGAAGGCAATCATTCCTCATAAGATGATA
VACV_COP/1-258593      TTATTCCTATTT-------CACGAAAAATGATGAAGGCAATCATTCCTCATAAGATGATA
VACV_TTup/1-258593     ------------------------------------------------------------
VACV_WR/1-258593       ------------------------------------------------------------
MPXV_ZRE/1-258593      ----------------------------------------------------------TA
MPXV_WR/1-258593       TTATTCCTATATTATATTCCACGAAAAATGATGAAGGCAATCATTCATCATAAGATGATA
CPXV_BR/1-258593       TTATTACTATATTATATTTCACGAAAAATGATGAAGGCAATCATTCCTCATAAGATGATA
CPXV_GRI/1-258593      TTATTACTATATTATATTTCACGAAAAATGATGAAGGCAATCATTCCTCATAAGATGATA
ECTV_MOS/1-258593      TTATTCCTATATTATATTTCACGAAAAATGATGCGAGAA---------------------
ECTV_NAV/1-258593      CAGTCTCTGTAAT-----------------------------------------------
                                                                                   


CMLV_CMS/1-258593      AAAAGTAAGGGTGTGATAAAAGTGTA----------------------------------
CMLV_M96/1-258593      AAAAGTAAGGGTGTGATAAAAGTGTA----------------------------------
VARV_BSH/1-258593      AAAA-----------------GTGTA----------------------------------
VARV_IND/1-258593      AAAA-----------------GTGTA----------------------------------
VARV_GAR/1-258593      AAAA-----------------GTGTA----------------------------------
RPXV_UTR/1-258593      AAAA--------------------------------------------------------
VACV_COP/1-258593      AAAA--------------------------------------------------------
VACV_TTup/1-258593     ------------------------------------------------------------
VACV_WR/1-258593       ------------------------------------------------------------
MPXV_ZRE/1-258593      AAAT--------------------------------------------------------
MPXV_WR/1-258593       AAAA--------------------------------------------------------
CPXV_BR/1-258593       AAAA-------------------GTAA-GGTGTGTGTGTGTGTGTGTGTGTGATAAAAAG
CPXV_GRI/1-258593      AAAA-------------------GTAAGGGTGTGTGTGTGTGTGTGTGTGTGTGTGTGTG
ECTV_MOS/1-258593      ------------------------------------------------------------
ECTV_NAV/1-258593      ------------------------------------------------------------
                                                                                   


CMLV_CMS/1-258593      ------------------------------------------------------------
CMLV_M96/1-258593      ------------------------------------------------------------
VARV_BSH/1-258593      ------------------------------------------------------------
VARV_IND/1-258593      ------------------------------------------------------------
VARV_GAR/1-258593      ------------------------------------------------------------
RPXV_UTR/1-258593      ------------------------------------------------------------
VACV_COP/1-258593      ------------------------------------------------------------
VACV_TTup/1-258593     ------------------------------------------------------------
VACV_WR/1-258593       ------------------------------------------------------------
MPXV_ZRE/1-258593      ------------------------------------------------------------
MPXV_WR/1-258593       ------------------------------------------------------------
CPXV_BR/1-258593       TGTAGTGAGTGAGAGTATTAGTGAGTGAGTGAGTGTGTG---------------AGTGAG
CPXV_GRI/1-258593      TGT-GTGTGTGTGTGTGTGTGTGTGTGTGTGTGTGTGTGTGTGATAAAAAGTGTAGTGAG
ECTV_MOS/1-258593      ------------------------------------------------------------
ECTV_NAV/1-258593      ------------------------------------------------------------
                                                                                   


CMLV_CMS/1-258593      ---------------------TTGAGAGTGAGTGGAGTGAGTGAGTGAGAGTATTAGTGA
CMLV_M96/1-258593      ---------------------TTGAGAGTGAGTGGAGTGAGTGAGTGAGAGTATTAGTGA
VARV_BSH/1-258593      ---------------------TTGAGAGTGAGT---------------------------
VARV_IND/1-258593      ---------------------TTGAGAGTGAGT---------------------------
VARV_GAR/1-258593      ---------------------TTGAGAGTGAGT---------------------------
RPXV_UTR/1-258593      ----------------------GTGTAGTGAG----------------------------
VACV_COP/1-258593      ----------------------GTGTAGTGAG----------------------------
VACV_TTup/1-258593     ------------------------------------------------------------
VACV_WR/1-258593       ------------------------------------------------------------
MPXV_ZRE/1-258593      ----------------------GTATCATATATAATAGT---------------------
MPXV_WR/1-258593       ----------------------GTGTAGTGAGTAAGAGTATTAGTGAG------------
CPXV_BR/1-258593       TGAGTGAGAGTATGAGTGAGTGTATGAGTGAGTGAGAGTATTAGTGAGAG----------
CPXV_GRI/1-258593      TGAGTGAGTGCGTGAGTGAGTGAGTGAGTGAGTAAGAGTATTAGTGAGAG----------
ECTV_MOS/1-258593      ------------------------------------------------------------
ECTV_NAV/1-258593      ------------------------------------------------------------
                                                                                   


CMLV_CMS/1-258593      GAGAGCATGAAGAAGATTTAGTATTTAGCAGTGTGGATATGATCCAAGAGGGTGAGATAG
CMLV_M96/1-258593      GAGAGCATGAAGAAGATTTAGTATTTAGCAGTGTGGATATGATCCAAGAGGGTGAGATAG
VARV_BSH/1-258593      --GAGCATGAAAAAGATTTAGTATTTAGCAGTGC-GATATGATCCAAGAGGGTGAAATAG
VARV_IND/1-258593      --AAGCATGAAAAAGATTTAGTATTTAGCAGTGCGGATATGATCCAAGAGGGTGAAATAG
VARV_GAR/1-258593      --GAGCATGAAAAAGATTTAGTATTTAGCAGTGCGGATATGATCCAAGAGGGTGAAATAG
RPXV_UTR/1-258593      -AGAGCATGAAGGAGATTTAGTATTTAGCAGTGCGGATATGATCCAAGAGGGTGAGATAG
VACV_COP/1-258593      -AGAGCATGAAGGAGATTTAGTATTTAGCAGTGCGGATATGATCCAAGAGGGTGAGATAG
VACV_TTup/1-258593     ------------------------------------------------------------
VACV_WR/1-258593       ------------------------------------------------------------
MPXV_ZRE/1-258593      ------------------------------------------------------------
MPXV_WR/1-258593       -AGAGCATGAAGGAGATTTAGTATTTAGCAGTGAGGATATGATCCAAGAGGGTGAGATAG
CPXV_BR/1-258593       ---AGC---AAGAAGATTTAGTATTTAGCAGTACGGATATGATCCAAGAGGGTGAGATAG
CPXV_GRI/1-258593      ---AGCATGAAGGAGATTTAGTATTTAGCAGTGCGGATATGATCCAAGAGGGTGAGATAG
ECTV_MOS/1-258593      --------AAGGAAGGAATAACATATAGGATGATAAAAAGTGAGGGAGGGGATGAGGGAG
ECTV_NAV/1-258593      ------------------------------------------------------------
                                                                                   


CMLV_CMS/1-258593      TCGTTCTCGTTCAGAATCTTTCGCAGCATAAGTAGTATGTCGATATACTTATC-------
CMLV_M96/1-258593      TCGTTCTCGTTCAGAATCTTTCGCAGCATAAGTAGTATGTCGATATACTTATC-------
VARV_BSH/1-258593      TCGTTCTCGTTCAGAATCTTTTGCAGCATAAGTAGTATGTCGATATACTTATCGTTGAAG
VARV_IND/1-258593      TCGTTCTCGTTCAGAATCTTTTGCAGCATAAGTAGTATGTCGATATACTTATC-------
VARV_GAR/1-258593      TCGTTCTCGTTCAGAATCTTTTGCAGCATAAGTAGTATGTCGATATACTTATC-------
RPXV_UTR/1-258593      TCGTTCTCGTTCAGAATCTTTCGCAGCATAAGTAGTATGTCGATATACTTAT--------
VACV_COP/1-258593      TCGTTCTCGTTCAGAATCTTTCGCAGCATAAGTAGTATGTCGATATACTTAT--------
VACV_TTup/1-258593     ------------------------------------------------------------
VACV_WR/1-258593       ------------------------------------------------------------
MPXV_ZRE/1-258593      ------------------------------------------------------------
MPXV_WR/1-258593       TCGTTCTCGTTCAGAATCTTTCGCAGCATAAGTAGTATGTCGATATACTTAT--------
CPXV_BR/1-258593       TCGTTCTCGTTCAGAATCTTTCGCAGCATAAGTAGTATGTCGATATACTTATCG------
CPXV_GRI/1-258593      TCGTTCTCGTTCAGAATCTTTCGCAGCATAAGTAGTATGTCGATATACTTATCG------
ECTV_MOS/1-258593      ------------------------------------------------------------
ECTV_NAV/1-258593      ------------------------------------------------------------
                                                                                   


CMLV_CMS/1-258593      ----------------GTTGAAGACTCTTCCAGAGACGATAGCTGATTGAGTACAAAGTC
CMLV_M96/1-258593      ----------------GTTGAAGACTCTTCCAGAGACGATAGCTGATTGAGTACAAAGTC
VARV_BSH/1-258593      ACTCTTCCAGAGACCGGTTGAAGACTCTTCCAGAGACGATAGCTAATTGAGTACAAAGTC
VARV_IND/1-258593      ----------------GTTGAAGACTCTTCCAGAGACGATAGCTAATTGAGTACAAAGTC
VARV_GAR/1-258593      ----------------GTTGAAGACTCTTCCAGAGACGATAGCTAATTGAGTACAAAGTC
RPXV_UTR/1-258593      ---------------CGTTGAAGACTCTTCCAGAGACGATAGCTGATTGAGTACAAAGTC
VACV_COP/1-258593      ---------------CGTTGAAGACTCTTCCAGAGACGATAGCTGATTGAGTACAAAGTC
VACV_TTup/1-258593     ------------------------------------------------------------
VACV_WR/1-258593       ------------------------------------------------------------
MPXV_ZRE/1-258593      ------------------------------------------------------------
MPXV_WR/1-258593       ---------------CATTGAAGACTCTTCCAGTGACAATAGCTGATTGAGTACAAAGTC
CPXV_BR/1-258593       -----------------TTGAAGACTCTTCCAGAGACGATAGCTGATTGAGTACAAAGTC
CPXV_GRI/1-258593      -----------------TTGAAGACTCTTCCAGAGACGATAGCTGATTGAGTACAAAGTC
ECTV_MOS/1-258593      ------------------------------------------------------------
ECTV_NAV/1-258593      ------------------------------------------------------------
                                                                                   


CMLV_CMS/1-258593      CAATGATTGCACGAAGTTCTTTGGCGGTTTTCATGGAGTCATTTCTGATGAAACATTTAA
CMLV_M96/1-258593      CAATGATTGCACGAAGTTCTTTGGCGGTTTTCATGGAGTCATTTCTGATGAAACATTTAA
VARV_BSH/1-258593      CAATGATTGCACAAAGTTCTTTGGCGGTTTTCATGGAGTCATTTCTGATGAAACATTTAA
VARV_IND/1-258593      CAATGATTGCACAAAGTTCTTTGGCGGTTTTCATGGAGTCATTTCTGATGAAACATTTAA
VARV_GAR/1-258593      CAATGATTGCACAAAGTTCTTTGGCGGTTTTCATGGAGTCATTTCTGATGAAACATTTAA
RPXV_UTR/1-258593      CAATGATTGCACGAAGTTCTTCGGCGGTTTTCATGGAGTCATTTCTGATGAAACATTTAA
VACV_COP/1-258593      CAATGATTGCACGAAGTTCTTCGGCGGTTTTCATGGAGTCATTTCTGATGAAACATTTAA
VACV_TTup/1-258593     ------------------------------------------------------------
VACV_WR/1-258593       ------------------------------------------------------------
MPXV_ZRE/1-258593      ------------------------------------------------------------
MPXV_WR/1-258593       CAATTATTGCACAAAGTTCTTTGGCGGTTTTCATGGAGTCATTTCTGATGAAACATTTAA
CPXV_BR/1-258593       CAATGATTGCACGAAGTTCTTTGGCGGTTTTCATTGATTCATTTCTGATGAAACAGTTAA
CPXV_GRI/1-258593      CAATGATTGCACGAAGTTCTTCGGCGGTTTTCGTGGAGTCATTTCTGATGAAACATTTAA
ECTV_MOS/1-258593      ------------------------------------------------------------
ECTV_NAV/1-258593      ------------------------------------------------------------
                                                                                   


CMLV_CMS/1-258593      TGATCTCCACGCAATTGTCGATATTGTCCCACGGAAGTGAATCCGAGAACTCCTTCAACT
CMLV_M96/1-258593      TGATCTCCACGCAATTGTCGATATTGTCCCACGGAAGTGAATCCGAGAACTCCTTCAACT
VARV_BSH/1-258593      TGATCTCCACGCAATTGTCTATATTGTCCCACGGAAGTGAATCCGAGAACTCCTTCAACT
VARV_IND/1-258593      TGATCTCCACGCAATTGTCTATATTGTCCCACGGAAGTGAATCCGAGAACTCCTTCAACT
VARV_GAR/1-258593      TGATCTCCACGCAATTGTCTATATTGTCCCACGGAAGTGAATCTGAGAACTCCTTCAACT
RPXV_UTR/1-258593      TGATCTCCACGCAATTGTCGATATTGTCCCACGGAAGTGAATCCGAGAACTCCTTCAACT
VACV_COP/1-258593      TGATCTCCACGCAATTGTCGATATTGTCCCACGGAAGTG---------AATCCTTCAACT
VACV_TTup/1-258593     ------------------------------------------------------------
VACV_WR/1-258593       ------------------------------------------------------------
MPXV_ZRE/1-258593      ------------------------------------------------------------
MPXV_WR/1-258593       TGATCTCCACGCAATTGTCGATATTGTCCCACGGAAGTGAATCCGAGAACTCCTTCAACT
CPXV_BR/1-258593       TGATCCCCACGCAATTGTCGATATTGTCCCACGGAAGTGAATCCGAGAACTCCTTCAACT
CPXV_GRI/1-258593      TGATCTCCACGCAATTGTCGATATTGTCCCACGGAAGTGAATCCGAGAACTCCTTCAACT
ECTV_MOS/1-258593      ------------------------------------------------------------
ECTV_NAV/1-258593      ------------------------------------------------------------
                                                                                   


CMLV_CMS/1-258593      CGCTACCAAAGAGCTCTGTTGCATCAGTTCTGAAAGAGATGAGAAGCCTGTAGAGAGACC
CMLV_M96/1-258593      CGCTACCAAAGAGCTCTGTTGCATCAGTTCTGAAAGAGATGAGAAGCCTGTAGAGAGACC
VARV_BSH/1-258593      CGCTACCAAAGAGCTCCGTTGCATCAGTTCTGAAAGAGATGAGAAGCCTGTAAAGAGACC
VARV_IND/1-258593      CGCTACCAAAGAGCTCCGTTGCATCAGTTCTGAAAGAGATGAGAAGCCTGTAAAGAGACC
VARV_GAR/1-258593      CGCTACCAAAGAGCTCCGTTGCATCAGTTCTGAAAGAGATGAGAAGCCTGTAAAGAGACC
RPXV_UTR/1-258593      CACCACCAAAGAGCTCCGTTGCATCAGTTCTGAAAGAGATGAGAAGCCTGTAGAGAGACC
VACV_COP/1-258593      CACCACCAAAGAGCTCCGTTGCATCAGTTCTGAAAGAGATGAGAAGCCTGTAGAGAGACC
VACV_TTup/1-258593     ------------------------------------------------------------
VACV_WR/1-258593       ------------------------------------------------------------
MPXV_ZRE/1-258593      ------------------------------------------------------------
MPXV_WR/1-258593       CGCTACCAAATAGCTCCATTGCATCAATTCTGAAAGAGATGAGAAGCCTGTAGAGAGGCC
CPXV_BR/1-258593       CGCTACCAAAGAGCTCCGTTGCATCAGTTCTGTAAGAGATGAGAAGCCTGTAGAGAGACC
CPXV_GRI/1-258593      CGCTACCAAAGAGCTCCGTTGCATCAGTTCTGAAAGAGATGAGAAGCCTGTAGAGAGACC
ECTV_MOS/1-258593      ------------------------------------------------------------
ECTV_NAV/1-258593      ------------------------------------------------------------
                                                                                   


CMLV_CMS/1-258593      CTGCGCTTTCTCTATGGGTCCATCTATGAGAAACCCACAGGATGTATTCAGTCAGACAAT
CMLV_M96/1-258593      CTGCGCTTTCTCTATGGGTCCATCTATGAGAAACCCACAGGATGTATTCAGTCAGACAAT
VARV_BSH/1-258593      CTGCGCTTTCTCTATGGGTCCATCTATGAGAAACCCACAGGATGTATTCAGTCAGACAAT
VARV_IND/1-258593      CTGCGCTTTCTCTATGGGTCCATCTATGAGAAACCCACAGGATGTATTCAGTCAGACAAT
VARV_GAR/1-258593      CTGCGCTTTCTCTATGGGTCCATCTATGAGAAACCCACAGGATGTATTCAGTCAGACAAT
RPXV_UTR/1-258593      CTGCGCTTTCTCTATGGGTCCATCTATGAGAAACCCACAGGATGTATTCAGTCAGACAAT
VACV_COP/1-258593      CTGCGCTTTCTCTATGGGTCCATCTATGAGAAACCCACAGGATGTATTCAGTCAGACAAT
VACV_TTup/1-258593     ------------------------------------------------------------
VACV_WR/1-258593       ------------------------------------------------------------
MPXV_ZRE/1-258593      -----------------------------------------------------------T
MPXV_WR/1-258593       CTGCGCTTTCTCTATGGGTCCATCTATGAGAAACCCACAGGATGTATTCAGTCAGACAAT
CPXV_BR/1-258593       CTGCAGTTTCTCTATGGGTCCATCTATGAGAAACCCACAGGATGTATTCAGTCAGACAAT
CPXV_GRI/1-258593      CTGCGCTTTCTCTATGGGTCCATCTATGAGAAACCCACAGGATGTATTCAGTCAGACAAT
ECTV_MOS/1-258593      ------------------------------------------------------------
ECTV_NAV/1-258593      ------------------------------------------------------------
                                                                                   


CMLV_CMS/1-258593      GTCTGACATCGGCCACGGTATTCAGGGAGTCCTTAGTAGCGTGGCAATGACAGGGACTGA
CMLV_M96/1-258593      GTCTGACATCGGCCACGGTATTCAGGGAGTCCTTAGTAGCGTGGCAATGACAGGGACTGA
VARV_BSH/1-258593      GTCTGACGTCTGCCACGGTATTCAGGGAGTCCTTAGTAGCATGGCAATGACAGGGACTGA
VARV_IND/1-258593      GTCTGACGTCTGCCACGGTATTCAGGGAGTCCTTAGTAGCATGGCAATGACAGGGACTGA
VARV_GAR/1-258593      GTCTAACGTCTGCCACGGTATTCAGGGAGTCCTTAGTAGCATGGCAATGACAGGGACTGA
RPXV_UTR/1-258593      GTCTGACGTCGGCCACGGTATTCAGGGAGTCCTTAGTAGCGTGGCAATGACAGGGTCTGA
VACV_COP/1-258593      GTCTGACGTCGGCCACGGTATTCAGGGAGTCCTTAGTAGCGTGGCAATGACAGGGTCTGA
VACV_TTup/1-258593     ------------------------------------------------------------
VACV_WR/1-258593       ------------------------------------------------------------
MPXV_ZRE/1-258593      TTCTGACGTGGAGTACAGAATTTTCGA---------------------------------
MPXV_WR/1-258593       GTCTGACATCAGTCACGGTATTCAGGGAGTCCTTAGTAGCGTGGCAATGACAGGGACTGA
CPXV_BR/1-258593       GTTTGATGTCATCCACGGTGTTCAGGGAGTCCTTAGTAGCGTGGCAATGACAGGGAGTGA
CPXV_GRI/1-258593      GTCTGACGTCGGCCACGGTATTCAGGGAGTCCTTAGTAGCGTGGCAATGACAGGGTCTGA
ECTV_MOS/1-258593      ------------------------------------------------------------
ECTV_NAV/1-258593      ------------------------------------------------------------
                                                                                   


CMLV_CMS/1-258593      ACTGGGCACAAGGAGAGGCCATTGTGAAGGTAGACGAAGGTTAACCTGATGGTAGACCTG
CMLV_M96/1-258593      ACTGGGCACAAGGAGAGGCCATTGTGAAGGTAGACGAAGGTTAACCTGATGGTAGACCTG
VARV_BSH/1-258593      ACTGGGCACAAGAAGAGGCCATTGTGAAGGTAGACGAAGGTTAACCTGATGGTTAACCTG
VARV_IND/1-258593      ACTGGGCACAAGAAGAGGCCATTGTGAAGGTAGACGAAGGTTAACCCGATGGTTAACC-G
VARV_GAR/1-258593      ACTGGGCACAAGAAGAGGCCATTGTGAATGTAGACGAAGGTTAACCTG------------
RPXV_UTR/1-258593      ACTGGGCACAAGGAAAGGCCATTGTAAA----------------------GGTAGACCTG
VACV_COP/1-258593      ACTGGGCACAAGGAAAGGCCATTGTAAA----------------------GGTAGACCTG
VACV_TTup/1-258593     ------------------------------------------------------------
VACV_WR/1-258593       ------------------------------------------------------------
MPXV_ZRE/1-258593      ------------------------------------------------------------
MPXV_WR/1-258593       ACTGGGCACAAGGAGAGGCCATTGTGAAGGTAGACGAAGGTAACCTGA-TGGTAGACCTG
CPXV_BR/1-258593       ACTGGGGACAAGGAGAGGCCATTGTGAAGGTAGACGAAGGTTAACCTGATGGTAGACCTG
CPXV_GRI/1-258593      ACTGGGCACAAGGAGAGGCCATTGTGAAGGTAGACGAAGGTTAACCTGATGGTAGACCTG
ECTV_MOS/1-258593      ------------------------------------------------------------
ECTV_NAV/1-258593      ------------------------------------------------------------
                                                                                   


CMLV_CMS/1-258593      TAGCCGTCTGTGCTAATAGAGGGTTTTAATTTCCA-TTTTTAATGGGGTC--------GT
CMLV_M96/1-258593      TAGCCGTCTGTGCTAATAGAGGGTTTTAATTTCCA-TTTTTAATGGGGTC--------GT
VARV_BSH/1-258593      TAGCCGTCTGTGCTAATAGAGGGCTTTAATTTCCATTTTTTAATGGGGTT--------GT
VARV_IND/1-258593      TAGCCGTCTGTGCTAATAGACGGCATTAATTTCCATTTTTTAATGGGGTT--------GT
VARV_GAR/1-258593      TAGCCGTCTGTGCTAATAGAGGGCTTTAATTTCCATTTTTTAATGGGGTT--------GT
RPXV_UTR/1-258593      TAGCCGTTTATGCTAATAGAGGGCTTTAATTTCCATTTTTTTAATGGGTT--------GT
VACV_COP/1-258593      TAGCCGTTTATGCTAATAGAGGGCTTTAATTTCCATTTTTTTAATGGGTT--------GT
VACV_TTup/1-258593     ------------------------------------------------------------
VACV_WR/1-258593       ------------------------------------------------------------
MPXV_ZRE/1-258593      ---------------------------------------TTAATGAGTTC--------AT
MPXV_WR/1-258593       TAGCCGTCTGTGCTTAATAGAGGGCTTTAATTTCCATTTTTAATGGTGTC--------GT
CPXV_BR/1-258593       TAGCCGTCTGTGCTAATAGAGGGCTTTATTTTCCATTTTTTTAATGGTGTTGTGGATGAG
CPXV_GRI/1-258593      TAGCCGTCTATGCTAATAGAGGGCTTTAATTTCCATTTTTTTAATGGGGTTGTGG-----
ECTV_MOS/1-258593      ----------------AGATGGATAATCCAACTTATTTTGTCTATCCAGT----------
ECTV_NAV/1-258593      -----------------GATGGACGTTATTTCTTTTTTGTACCATTTGAT----------
                                                                                   


CMLV_CMS/1-258593      GGATGAGGAATGAGAGTGTCTTATCTCGTCCTTGGTTTACATGGATCAGCGTGAAAAAAA
CMLV_M96/1-258593      GGATGAGGAATGAGAGTGTCTTATCTCGTCCTTGGTTTACATGGATCAGCGTGAAAAAAA
VARV_BSH/1-258593      GGATGAGGAATGAGAGTGTCTTATCTCGTCCTTGGTTTACATGGATCAGTGTGAGAAAAA
VARV_IND/1-258593      GGATGAGGAATGAGAGTGTCTTATCTCGTCCTTGGTTTACATGGATCAGTGTGAGAAAAA
VARV_GAR/1-258593      GGATGAGGAATGAGAGTGTCGTATCTCGTCCTTGGTTTACATGGATCAGTGTGAGAAAAA
RPXV_UTR/1-258593      GGATGAGGAATGAGAGT---------GATATCATATTGAGATACGTAGTTATGTAGAGGT
VACV_COP/1-258593      GGATGAGGAATGAGAGT---------GATATCATATTGAGATACGTAGTTATGTAGAGGT
VACV_TTup/1-258593     ------------------------------------------------------------
VACV_WR/1-258593       ------------------------------------------------------------
MPXV_ZRE/1-258593      GGTAAGGAAGGGCAAATGTCT------GTATATAATATACATAAGTT-------------
MPXV_WR/1-258593       GAATGAGGAATGAGAGTGTCTC---TCGTCCTTGGTTTACATGGATCAGAGTGAGAAAAA
CPXV_BR/1-258593       GAATGAGGAATGAGAGTGTCTTAT------------------------------------
CPXV_GRI/1-258593      --ATGAGGAATGAGAGTGTCTTAT------------------------------------
ECTV_MOS/1-258593      -----------GAGTATATATTAT------------------------------------
ECTV_NAV/1-258593      ------------------------------------------------------------
                                                                                   


CMLV_CMS/1-258593      ATATCTTGTATATTGTTAA-----CTAACAACCTTGGTTTCCAATCCATGTTTA------
CMLV_M96/1-258593      ATATCTTGTATATTGTTAA-----CTAACAACCTTGGTTTCCAATCCATGTTTA------
VARV_BSH/1-258593      ATATCTTGTATATTATTAACTAAACTAACAACCTTGGTTTCCAATCCATGTTT-------
VARV_IND/1-258593      ATATCTTGTATATTATTAACTAAACTAAC--TCCTTGGTTTCAATTCATGTTT-------
VARV_GAR/1-258593      ATATCTTGTATATTATTAACTAAACTAACAACCTTGGTTTCCAATCCATGTTT-------
RPXV_UTR/1-258593      GTATTTCCTATATTATTT-----ACTTTCGGTTTCATATTTTACCAACTCTTTAATAAAT
VACV_COP/1-258593      GTATTTCCTATATTATTT-----ACTTTCGGTTTCATATTTTACCAACTCTTTAATAAAT
VACV_TTup/1-258593     ------------------------------------------------------------
VACV_WR/1-258593       ------------------------------------------------------------
MPXV_ZRE/1-258593      ------------------------------------------------------------
MPXV_WR/1-258593       ATATCTTGTATATTATTA-----ACTAACAACCTTGGTTTCTATCCATGTTTAA------
CPXV_BR/1-258593       ------------------------------------------------------------
CPXV_GRI/1-258593      ------------------------------------------------------------
ECTV_MOS/1-258593      ------------------------------------------------------------
ECTV_NAV/1-258593      ------------------------------------------------------------
                                                                                   


CMLV_CMS/1-258593      ------------------------------------------------------------
CMLV_M96/1-258593      ------------------------------------------------------------
VARV_BSH/1-258593      ------------------------------------------------------------
VARV_IND/1-258593      ------------------------------------------------------------
VARV_GAR/1-258593      ------------------------------------------------------------
RPXV_UTR/1-258593      TTCTTTTCACGATGCATCTTATTAAATGACGTTTTCTCATAAGTGGACATATAGATGCAG
VACV_COP/1-258593      TTCTTTTCACGATGCATCTTATTGAATGACGTTTTCTCATAAGTGGACATATAGATGCAG
VACV_TTup/1-258593     ------------------------------------------------------------
VACV_WR/1-258593       ------------------------------------------------------------
MPXV_ZRE/1-258593      ------------------------------------------------------------
MPXV_WR/1-258593       ------------------------------------------------------------
CPXV_BR/1-258593       ------------------------------------------------------------
CPXV_GRI/1-258593      ------------------------------------------------------------
ECTV_MOS/1-258593      ------------------------------------------------------------
ECTV_NAV/1-258593      ------------------------------------------------------------
                                                                                   


CMLV_CMS/1-258593      ------------------------------------------------------------
CMLV_M96/1-258593      ------------------------------------------------------------
VARV_BSH/1-258593      ------------------------------------------------------------
VARV_IND/1-258593      ------------------------------------------------------------
VARV_GAR/1-258593      ------------------------------------------------------------
RPXV_UTR/1-258593      AAGTAATGAAGAAAAGTATTACCTCTATCATCTACATAATTAGGGTCTGCTCCTTTTTTT
VACV_COP/1-258593      AAGTAATGAAGAAAAGTATTACCTCTATCATCTACATAATTAGGGTCTGCTCCTTTTTTT
VACV_TTup/1-258593     ------------------------------------------------------------
VACV_WR/1-258593       ------------------------------------------------------------
MPXV_ZRE/1-258593      ------------------------------------------------------------
MPXV_WR/1-258593       ------------------------------------------------------------
CPXV_BR/1-258593       ------------------------------------------------------------
CPXV_GRI/1-258593      ------------------------------------------------------------
ECTV_MOS/1-258593      ------------------------------------------------------------
ECTV_NAV/1-258593      ------------------------------------------------------------
                                                                                   


CMLV_CMS/1-258593      ------------------------------------------------------------
CMLV_M96/1-258593      ------------------------------------------------------------
VARV_BSH/1-258593      ------------------------------------------------------------
VARV_IND/1-258593      ------------------------------------------------------------
VARV_GAR/1-258593      ------------------------------------------------------------
RPXV_UTR/1-258593      AACAACTTATACAGTACGTAGTAGTAGTTTATCGGTTTTAAATCAAGTCTAGAATATATA
VACV_COP/1-258593      AACAACTTATACAGTACGTAGTAGTAGTTTATCGGTTTTAAATCAAGTCTAGAATATATA
VACV_TTup/1-258593     ------------------------------------------------------------
VACV_WR/1-258593       ------------------------------------------------------------
MPXV_ZRE/1-258593      ------------------------------------------------------------
MPXV_WR/1-258593       ------------------------------------------------------------
CPXV_BR/1-258593       ------------------------------------------------------------
CPXV_GRI/1-258593      ------------------------------------------------------------
ECTV_MOS/1-258593      ------------------------------------------------------------
ECTV_NAV/1-258593      ------------------------------------------------------------
                                                                                   


CMLV_CMS/1-258593      --------------------------AAAAATGACCTATATGTTTTTATTAATTCTATTT
CMLV_M96/1-258593      --------------------------AAAAATGACCTATATGTTTTTATTAATTCTATTT
VARV_BSH/1-258593      --------------------------AAAAATGACCTATATGTTTTTATTAATTTT----
VARV_IND/1-258593      ---------------------------AAAATGATCTATATG-TTTTATTAATTT-----
VARV_GAR/1-258593      --------------------------AAAAATGACCTATATGTTTTTATTAATTTT----
RPXV_UTR/1-258593      GTGGATTAATATATTTTTATATTAGCTAAAGCTATCTATACTATCA--------------
VACV_COP/1-258593      GTGGATTAATATATTTTTATATTAGCTAAAGCTATCTATACTATCA--------------
VACV_TTup/1-258593     ------------------------------------------------------------
VACV_WR/1-258593       ------------------------------------------------------------
MPXV_ZRE/1-258593      ----------------------------AATAGTTTTTTATCATAT--------------
MPXV_WR/1-258593       ---------------------------AAAATGACCTATATGTTCT--------------
CPXV_BR/1-258593       ------------------------------------------------------------
CPXV_GRI/1-258593      ------------------------------------------------------------
ECTV_MOS/1-258593      ------------------------------------------------------------
ECTV_NAV/1-258593      ------------------------------------------------------------
                                                                                   


CMLV_CMS/1-258593      TAAACTTTATTTCTTATTAGATACTTCCAAAAGCTGTAACAGATGCAAGAACAGATTGAT
CMLV_M96/1-258593      TAAACTTTATTTCTTATTAGATACTTCCAAAAGCTGTAACAGATGCAAGAACAGATTGAT
VARV_BSH/1-258593      ------------------------------------------------------------
VARV_IND/1-258593      ------------------------------------------------------------
VARV_GAR/1-258593      ------------------------------------------------------------
RPXV_UTR/1-258593      ------------------------------------------------------------
VACV_COP/1-258593      ------------------------------------------------------------
VACV_TTup/1-258593     ------------------------------------------------------------
VACV_WR/1-258593       ------------------------------------------------------------
MPXV_ZRE/1-258593      ------------------------------------------------------------
MPXV_WR/1-258593       ------------------------------------------------------------
CPXV_BR/1-258593       ------------------------------------------------------------
CPXV_GRI/1-258593      ------------------------------------------------------------
ECTV_MOS/1-258593      ------------------------------------------------------------
ECTV_NAV/1-258593      ------------------------------------------------------------
                                                                                   


CMLV_CMS/1-258593      GATATCCAAGTAGAAATTGATAGAGGCTAACACATAGTCTTCAGGCGAGAGCTTATGTAT
CMLV_M96/1-258593      GATATCCAAGTAGAAATTGATAGAGGCTAACACATAGTCTTCAGGCGAGAGCTTATGTAT
VARV_BSH/1-258593      ------------------------------------------------------------
VARV_IND/1-258593      ------------------------------------------------------------
VARV_GAR/1-258593      ------------------------------------------------------------
RPXV_UTR/1-258593      ------------------------------------------------------------
VACV_COP/1-258593      ------------------------------------------------------------
VACV_TTup/1-258593     ------------------------------------------------------------
VACV_WR/1-258593       ------------------------------------------------------------
MPXV_ZRE/1-258593      ------------------------------------------------------------
MPXV_WR/1-258593       ------------------------------------------------------------
CPXV_BR/1-258593       ------------------------------------------------------------
CPXV_GRI/1-258593      ------------------------------------------------------------
ECTV_MOS/1-258593      ------------------------------------------------------------
ECTV_NAV/1-258593      ------------------------------------------------------------
                                                                                   


CMLV_CMS/1-258593      TAGTGAGTGCGTGTCATAGATAATGAATCCGCAGAATACAAGGGCCCCAAAAGCAGACAG
CMLV_M96/1-258593      TAGTGAGTGCGTGTCATAGATAATGAATCCGCAGAATACAAGGGCCCCAAAAGCAGACAG
VARV_BSH/1-258593      ------------------------------------------------------------
VARV_IND/1-258593      ------------------------------------------------------------
VARV_GAR/1-258593      ------------------------------------------------------------
RPXV_UTR/1-258593      ------------------------------------------------------------
VACV_COP/1-258593      ------------------------------------------------------------
VACV_TTup/1-258593     ------------------------------------------------------------
VACV_WR/1-258593       ------------------------------------------------------------
MPXV_ZRE/1-258593      ------------------------------------------------------------
MPXV_WR/1-258593       ------------------------------------------------------------
CPXV_BR/1-258593       ------------------------------------------------------------
CPXV_GRI/1-258593      ------------------------------------------------------------
ECTV_MOS/1-258593      ------------------------------------------------------------
ECTV_NAV/1-258593      ------------------------------------------------------------
                                                                                   


CMLV_CMS/1-258593      GACCAGCTCCACTGTTTCACTTTGCACAAATATCCTCAAAAGTCCTGACAAAATTAAAAT
CMLV_M96/1-258593      GACCAGCTCCACTGTTTCACTTTGCACAAATATCCTCAAAAGTCCTGACAAAATTAAAAT
VARV_BSH/1-258593      ------------------------------------------------------------
VARV_IND/1-258593      ------------------------------------------------------------
VARV_GAR/1-258593      ------------------------------------------------------------
RPXV_UTR/1-258593      --------GAAAGCATATCATTCTCAACTTCATCATGAGTTAAATATTTGTGTAATGGAT
VACV_COP/1-258593      --------GAAAGCATATCATTCTCAACTTCATCATGAGTTAAATATTTGTGTAATGGAT
VACV_TTup/1-258593     ------------------------------------------------------------
VACV_WR/1-258593       ------------------------------------------------------------
MPXV_ZRE/1-258593      --------TTTCTAATACCATAATAAAAATTATCATTATGTATAATCAT-----------
MPXV_WR/1-258593       --------TTATTAATTCTATTTTAAACTTTATCCTCAAGACTCCTGACAAAATTAAAAT
CPXV_BR/1-258593       ------------------------------------------------------------
CPXV_GRI/1-258593      ------------------------------------------------------------
ECTV_MOS/1-258593      ------------------------------------------------------------
ECTV_NAV/1-258593      ------------------------------------------------------------
                                                                                   


CMLV_CMS/1-258593      CCACAAAGTAACAAACAATCCTGCTCCAAGTTTACTGAAATCTCTCTTTGATTGTAGAGT
CMLV_M96/1-258593      CCACAAAGTAACAAACAATCCTGCTCCAAGTTTACTGAAATCTCTCTTTGATTGTAGAGT
VARV_BSH/1-258593      ------------------------------------------------------------
VARV_IND/1-258593      ------------------------------------------------------------
VARV_GAR/1-258593      ------------------------------------------------------------
RPXV_UTR/1-258593      GTCATGAACATTAAACGTATTCATGACATACTCCTTTAATAGGTTTTTTAAAACAGATGA
VACV_COP/1-258593      GTCATGAACATTAAACGTATTCATGACATACTCCTTTAATAGGTTTTTTAAAACAGATGA
VACV_TTup/1-258593     ------------------------------------------------------------
VACV_WR/1-258593       ------------------------------------------------------------
MPXV_ZRE/1-258593      -------------------------------------CACTGTCGCTATCATTATTGCGT
MPXV_WR/1-258593       CCAGAAAGCAGCAAACAATCCTGTTACAAGTTTACTGAAATCTCTCTTTGATTGTAGAGT
CPXV_BR/1-258593       ------------------------------------------------------------
CPXV_GRI/1-258593      ------------------------------------------------------------
ECTV_MOS/1-258593      ------------------------------------------------------------
ECTV_NAV/1-258593      ------------------------------------------------------------
                                                                                   


CMLV_CMS/1-258593      ATATGCAGTCAGAGCAAGAAACACTGCAGTAGTCAGCATGAAAGCTTGCATAACGACATG
CMLV_M96/1-258593      ATATGCAGTCAGAGCAAGAAACACTGCAGTAGTCAGCATGAAAGCTTGCATAACGACATG
VARV_BSH/1-258593      ------------------------------------------------------------
VARV_IND/1-258593      ------------------------------------------------------------
VARV_GAR/1-258593      ------------------------------------------------------------
RPXV_UTR/1-258593      TTCAA-------------------------------------------------------
VACV_COP/1-258593      TTCAA-------------------------------------------------------
VACV_TTup/1-258593     ------------------------------------------------------------
VACV_WR/1-258593       ------------------------------------------------------------
MPXV_ZRE/1-258593      TTGTGTAGT---------------------------------------------------
MPXV_WR/1-258593       ATATGTAGTCAGAGCAAGAAACACTGCAGTAGTCAACATGAAAGCTTGCATAACGATACG
CPXV_BR/1-258593       ------------------------------------------------------------
CPXV_GRI/1-258593      ------------------------------------------------------------
ECTV_MOS/1-258593      ------------------------------------------------------------
ECTV_NAV/1-258593      ------------------------------------------------------------
                                                                                   


CMLV_CMS/1-258593      CACATCATAGAAAGTAACAACAGAGGCCAGCGTTAGAGATTCCGACAGTGTAAATCCACA
CMLV_M96/1-258593      CACATCATAGAAAGTAACAACAGAGGCCAGCGTTAGAGATTCCGACAGTGTAAATCCACA
VARV_BSH/1-258593      ------------------------------------------------------------
VARV_IND/1-258593      ------------------------------------------------------------
VARV_GAR/1-258593      ------------------------------------------------------------
RPXV_UTR/1-258593      -------------------------ATCCTTCATTCATTAGATAACAGTGTAACGGAGTC
VACV_COP/1-258593      -------------------------ATCCTTCATTCATTAGATAACAGTGTAACGGAGTC
VACV_TTup/1-258593     ------------------------------------------------------------
VACV_WR/1-258593       ------------------------------------------------------------
MPXV_ZRE/1-258593      --------------------------TCTGCCCTATCATCTACATCACTGTCACTCTC--
MPXV_WR/1-258593       TGCATCATAGAAAGTAACAACAGAGGCCAGCGTTAGAGATTCTAACAGTGTAAATCCACA
CPXV_BR/1-258593       ------------------------------------------------------------
CPXV_GRI/1-258593      ------------------------------------------------------------
ECTV_MOS/1-258593      ------------------------------------------------------------
ECTV_NAV/1-258593      ------------------------------------------------------------
                                                                                   


CMLV_CMS/1-258593      AAGCAGGTATAGATTCAGGGGATGTTTATGTCTGTGTAAAGTCAATGCGAAAATCAAGCC
CMLV_M96/1-258593      AAGCAGGTATAAATTCAGGGGATGTTTATGTCTGTGTAAAGTCAATGCGAAAATCAAGCC
VARV_BSH/1-258593      ------------------------------------------------------------
VARV_IND/1-258593      ------------------------------------------------------------
VARV_GAR/1-258593      ------------------------------------------------------------
RPXV_UTR/1-258593      GTACCTTCT---------------------------------------------------
VACV_COP/1-258593      GTACCTTCT---------------------------------------------------
VACV_TTup/1-258593     ------------------------------------------------------------
VACV_WR/1-258593       ------------------------------------------------------------
MPXV_ZRE/1-258593      ----------------------------------------------------------AC
MPXV_WR/1-258593       AAGTATGTACAGATTCAGGGGATGTTCATGTCTGTGTAAAGTCAATGCGAAAATCAAGCC
CPXV_BR/1-258593       ------------------------------------------------------------
CPXV_GRI/1-258593      ------------------------------------------------------------
ECTV_MOS/1-258593      ------------------------------------------------------------
ECTV_NAV/1-258593      ------------------------------------------------------------
                                                                                   


CMLV_CMS/1-258593      TATAGATACGAACATTGATGCCAATATTAGAACAGGACTCCCTTGTATAAATTTCCGCAT
CMLV_M96/1-258593      TATAGATACGAACATTGATGCCAATATTAGAACAGGACTCCCTTGTATAATTTTCCGCAT
VARV_BSH/1-258593      ------------------------------------------------------------
VARV_IND/1-258593      ------------------------------------------------------------
VARV_GAR/1-258593      ------------------------------------------------------------
RPXV_UTR/1-258593      ------------------------------------------------------------
VACV_COP/1-258593      ------------------------------------------------------------
VACV_TTup/1-258593     ------------------------------------------------------------
VACV_WR/1-258593       ------------------------------------------------------------
MPXV_ZRE/1-258593      TATATCTTCTAAAATTACAAACAAC----------------------TGGATATTC---G
MPXV_WR/1-258593       TATAGATCCGAACATTGATGCCAATATTAGAACAGGACTCCCTTGTATAAATGTCC---G
CPXV_BR/1-258593       ------------------------------------------------------------
CPXV_GRI/1-258593      ------------------------------------------------------------
ECTV_MOS/1-258593      ------------------------------------------------------------
ECTV_NAV/1-258593      ------------------------------------------------------------
                                                                                   


CMLV_CMS/1-258593      GCAGTCAAAGTATAAAAATACTGCAGTTGTTGCCGTTGTTAAAAGAAATTGTAGACAAAG
CMLV_M96/1-258593      GCAGTCAAAGTATAAAAATACTGCAGTTGTTGCCGTTGTTAAAAGAAATTGTAGACAAAG
VARV_BSH/1-258593      ------------------------------------------------------------
VARV_IND/1-258593      ------------------------------------------------------------
VARV_GAR/1-258593      ------------------------------------------------------------
RPXV_UTR/1-258593      ------------------------------------------------------------
VACV_COP/1-258593      ------------------------------------------------------------
VACV_TTup/1-258593     ------------------------------------------------------------
VACV_WR/1-258593       ------------------------------------------------------------
MPXV_ZRE/1-258593      AT----------------------------------------------------------
MPXV_WR/1-258593       ATGCATTCAAAGTATAAAAATACTGCAGCTGTTGCCGTTGTTAAAGGAAATTGTAGAAAG
CPXV_BR/1-258593       ------------------------------------------------------------
CPXV_GRI/1-258593      ------------------------------------------------------------
ECTV_MOS/1-258593      ------------------------------------------------------------
ECTV_NAV/1-258593      ------------------------------------------------------------
                                                                                   


CMLV_CMS/1-258593      GATACCGTAGACTTTTCTTAGAAATGCCATTCGTATGTGCACACTGGCAGACGCCACCGA
CMLV_M96/1-258593      GATACCGTAGACTTTTCTTAGAAATGCCATTCGTATGTGCACACTGGCAGACGCCACCGA
VARV_BSH/1-258593      ------------------------------------------------------------
VARV_IND/1-258593      ------------------------------------------------------------
VARV_GAR/1-258593      ------------------------------------------------------------
RPXV_UTR/1-258593      ------------------------------------------------------------
VACV_COP/1-258593      ------------------------------------------------------------
VACV_TTup/1-258593     ------------------------------------------------------------
VACV_WR/1-258593       ------------------------------------------------------------
MPXV_ZRE/1-258593      ----------------------AACAGCATTTGT--------------------------
MPXV_WR/1-258593       GATACCGTAGACTTTTCTTAGAAATGCCATTCGTATGTACACGCTGGCAGACGCCACCGA
CPXV_BR/1-258593       ------------------------------------------------------------
CPXV_GRI/1-258593      ------------------------------------------------------------
ECTV_MOS/1-258593      ------------------------------------------------------------
ECTV_NAV/1-258593      ------------------------------------------------------------
                                                                                   


CMLV_CMS/1-258593      GCTGCCATAGTTGAAGTCGTCCTCGATGGAGGAGCACGCGTAGAGGCTCGGCATGGCCAT
CMLV_M96/1-258593      GCTGCCATAGTTGAAGTCGTCCTCGATGGAGGAGCACGCGTAGAGGCTCGGCATGGCCAT
VARV_BSH/1-258593      ------------------------------------------------------------
VARV_IND/1-258593      ------------------------------------------------------------
VARV_GAR/1-258593      ------------------------------------------------------------
RPXV_UTR/1-258593      ------------------------------------------------------------
VACV_COP/1-258593      ------------------------------------------------------------
VACV_TTup/1-258593     ------------------------------------------------------------
VACV_WR/1-258593       ------------------------------------------------------------
MPXV_ZRE/1-258593      ------------------------------------------------------------
MPXV_WR/1-258593       GCTGTCATAGTTGAAGTCGTCCTC------------------------------------
CPXV_BR/1-258593       ------------------------------------------------------------
CPXV_GRI/1-258593      ------------------------------------------------------------
ECTV_MOS/1-258593      ------------------------------------------------------------
ECTV_NAV/1-258593      ------------------------------------------------------------
                                                                                   


CMLV_CMS/1-258593      GGCGGCGCAGACCGAAACGCCGTTTGGGATGGAACCCAAAAGGGATTTAAAAATGACCTA
CMLV_M96/1-258593      GGCGGCGCAGACCGAAACGCCGTTTGGGATGGAACCCAAAAGGGATTTAAAAATGACCTA
VARV_BSH/1-258593      ------------------------------------------------------------
VARV_IND/1-258593      ------------------------------------------------------------
VARV_GAR/1-258593      ------------------------------------------------------------
RPXV_UTR/1-258593      ------------------------------------------------------------
VACV_COP/1-258593      ------------------------------------------------------------
VACV_TTup/1-258593     ------------------------------------------------------------
VACV_WR/1-258593       ------------------------------------------------------------
MPXV_ZRE/1-258593      ------------------------------------------------------------
MPXV_WR/1-258593       ------------------------------------------------------------
CPXV_BR/1-258593       ------------------------------------------------------------
CPXV_GRI/1-258593      ------------------------------------------------------------
ECTV_MOS/1-258593      ------------------------------------------------------------
ECTV_NAV/1-258593      ------------------------------------------------------------
                                                                                   


CMLV_CMS/1-258593      TATGTTAATACTCGATTGATATTGATATTGATATTGATATTGATAATTAGTGTATATTAT
CMLV_M96/1-258593      TATGTTAATACTCGATTGATATTGATATTGATATTGATATTGATAATTAGTGTATATTAT
VARV_BSH/1-258593      ------------------------------------------------------------
VARV_IND/1-258593      ------------------------------------------------------------
VARV_GAR/1-258593      ------------------------------------------------------------
RPXV_UTR/1-258593      ------------------------------------------------------------
VACV_COP/1-258593      ------------------------------------------------------------
VACV_TTup/1-258593     ------------------------------------------------------------
VACV_WR/1-258593       ------------------------------------------------------------
MPXV_ZRE/1-258593      ------------------------------------------------------------
MPXV_WR/1-258593       ------------------------------------------------------------
CPXV_BR/1-258593       ------------------------------------------------------------
CPXV_GRI/1-258593      ------------------------------------------------------------
ECTV_MOS/1-258593      ------------------------------------------------------------
ECTV_NAV/1-258593      ------------------------------------------------------------
                                                                                   


CMLV_CMS/1-258593      ATTTCATTATTACGAGGAGGATATTTTATGTCTATCCAGTATATGCGAGTAAGTCTTATC
CMLV_M96/1-258593      ATTTCATTATTACGAGGAGGATATTTTATGTCTATCCAGTATATGCGAGTAAGTCTTATC
VARV_BSH/1-258593      ------------------------------------------------------------
VARV_IND/1-258593      ------------------------------------------------------------
VARV_GAR/1-258593      ------------------------------------------------------------
RPXV_UTR/1-258593      ------------------------------------------------------------
VACV_COP/1-258593      ------------------------------------------------------------
VACV_TTup/1-258593     ------------------------------------------------------------
VACV_WR/1-258593       ------------------------------------------------------------
MPXV_ZRE/1-258593      ------------------------------------------------------------
MPXV_WR/1-258593       ------------------------------------------------------------
CPXV_BR/1-258593       -----------------------------------------------------------C
CPXV_GRI/1-258593      -----------------------------------------------------------C
ECTV_MOS/1-258593      -----------------------------------------------------------C
ECTV_NAV/1-258593      ------------------------------------------------------------
                                                                                   


CMLV_CMS/1-258593      TTGTCATTGGTTTACATTGATCAGAGTCAGATACAATATCTGTATAAGTACCCTTCCGAC
CMLV_M96/1-258593      TTGTCATTGGTTTACATTGATCAGAGTCAGATACAATATCTGTATAAGTACCCTTCCGAC
VARV_BSH/1-258593      ------------------------------------------------------------
VARV_IND/1-258593      ------------------------------------------------------------
VARV_GAR/1-258593      ------------------------------------------------------------
RPXV_UTR/1-258593      ------------------------------------------------------------
VACV_COP/1-258593      ------------------------------------------------------------
VACV_TTup/1-258593     ------------------------------------------------------------
VACV_WR/1-258593       ------------------------------------------------------------
MPXV_ZRE/1-258593      ------------------------------------------------------------
MPXV_WR/1-258593       ------------------------------------------------------------
CPXV_BR/1-258593       TAGTCATTGGTT------------TATTACATGGATCATCAGA-----------------
CPXV_GRI/1-258593      TCGTCCTTGGT---------------TTACATGG---ATCAGA-----------------
ECTV_MOS/1-258593      TCGTCCTTGGTTTACATGGATCAGAGTGAGATACAATATCTGAATACGTACACTTCCGAC
ECTV_NAV/1-258593      -------------------------GTTGGATACAAAGTTTATAAATGT-----------
                                                                                   


CMLV_CMS/1-258593      ATTTCTTACAAATGGTATTACCCATTTCATCTTCTCCTTTCTTTCCATACCCACGACCAC
CMLV_M96/1-258593      ATTTCTTACAAATGGTATTACCCATTTCATCTTCTCCTTTCTTTCCATACCCACGACCAC
VARV_BSH/1-258593      ------------------------------------------------------------
VARV_IND/1-258593      ------------------------------------------------------------
VARV_GAR/1-258593      ------------------------------------------------------------
RPXV_UTR/1-258593      ------------------------------------------------------------
VACV_COP/1-258593      ------------------------------------------------------------
VACV_TTup/1-258593     ------------------------------------------------------------
VACV_WR/1-258593       ------------------------------------------------------------
MPXV_ZRE/1-258593      ------------------------------------------------------------
MPXV_WR/1-258593       ------------------------------------------------------------
CPXV_BR/1-258593       ------------------------------------------------------------
CPXV_GRI/1-258593      ------------------------------------------------------------
ECTV_MOS/1-258593      ATTTCTTACAAATGGTGTTACCCATTTCATCTTCCCCTTTCTTTCCATATCCACGACCAC
ECTV_NAV/1-258593      ----------------------------------CGGATTCTTTGCGTATC---------
                                                                                   


CMLV_CMS/1-258593      ATTTTGTTTTAGGAACACATGTAACACAGTTACCATCAGAAGCTTTAAGGAGACAATAAC
CMLV_M96/1-258593      ATTTTGTTTTAGGAACACATGTAACACAGTTACCATCAGAAGCTTTAAGGAGACAATAAC
VARV_BSH/1-258593      ------------------------------------------------------------
VARV_IND/1-258593      ------------------------------------------------------------
VARV_GAR/1-258593      ------------------------------------------------------------
RPXV_UTR/1-258593      ------------------------------------------------------------
VACV_COP/1-258593      ------------------------------------------------------------
VACV_TTup/1-258593     ------------------------------------------------------------
VACV_WR/1-258593       ------------------------------------------------------------
MPXV_ZRE/1-258593      ------------------------------------------------------------
MPXV_WR/1-258593       ------------------------------------------------------------
CPXV_BR/1-258593       ------------------------------------------------------------
CPXV_GRI/1-258593      ------------------------------------------------------------
ECTV_MOS/1-258593      ATTTTGTTTTAGGAGCACATGTAACACAGTTACCATCAGAAGCTTCAAGGAGACAATAAC
ECTV_NAV/1-258593      ------------------------------------------------------------
                                                                                   


CMLV_CMS/1-258593      TATTCAAGTCACAAATGACAGATTCTATTTGTGGTAGGTGTACAAGGTGTGACCTCTACT
CMLV_M96/1-258593      TATTCAAGTCACAAATGACAGATTCTATTTGTGGTAGGTGTACAAGGTGTGACCTCTACT
[truncated: 5,401,219 more chars]
